# Supplementary material for: Genes Involved in Maintaining Mitochondrial Membrane Potential Upon Electron Transport Chain Disruption
Source: Front Cell Dev Biol. 2022 Feb 16;10:781558. doi: 10.3389/fcell.2022.781558 (PMC8888678; doi:10.3389/fcell.2022.781558)
Supplement: Supplementary file 1 [file Table2.XLSX]

## Sheet: enrichment.Process 2.5 weeks
#term ID	term description	genes mapped	enrichment score	direction	false discovery rate	method	matching proteins in your input (IDs)	matching proteins in your input (labels)
GO:0000962	positive regulation of mitochondrial RNA catabolic process	3	8.17322	bottom	6.5e-05	afc	9606.ENSP00000254799,9606.ENSP00000352678,9606.ENSP00000400646	GRSF1,SUPV3L1,PNPT1
GO:0000964	mitochondrial RNA 5-end processing	4	7.95927	bottom	2.83e-05	afc	9606.ENSP00000168216,9606.ENSP00000312356,9606.ENSP00000400646,9606.ENSP00000440915	HSD17B10,TRMT10C,PNPT1,KIAA0391
GO:0097745	mitochondrial tRNA 5-end processing	3	7.84227	bottom	0.00014	afc	9606.ENSP00000168216,9606.ENSP00000312356,9606.ENSP00000440915	HSD17B10,TRMT10C,KIAA0391
GO:0000958	mitochondrial mRNA catabolic process	3	7.48129	bottom	0.00029	afc	9606.ENSP00000309142,9606.ENSP00000352678,9606.ENSP00000400646	PDE12,SUPV3L1,PNPT1
GO:0070125	mitochondrial translational elongation	88	7.20094	bottom	9.38e-66	ks	9606.ENSP00000053468,9606.ENSP00000081029,9606.ENSP00000177742,9606.ENSP00000199706,9606.ENSP00000223324,9606.ENSP00000225969,9606.ENSP00000229238,9606.ENSP00000245539,9606.ENSP00000252602,9606.ENSP00000253099,9606.ENSP00000253686,9606.ENSP00000254630,9606.ENSP00000254928,9606.ENSP00000256441,9606.ENSP00000258105,9606.ENSP00000258383,9606.ENSP00000258455,9606.ENSP00000259873,9606.ENSP00000260102,…	MRPS10,MRPS35,MRPS34,MRPL28,MRPL32,MRPL27,MRPL51,MRPS7,MRPL34,MRPL4,MRPS25,PTCD3,ERAL1,MRPS36,MRPL53,MRPL44,MRPS9,MRPS18B,MRPL15,MRPL3,MRPS5,MRPS28,MRPL49,RPMS17,MRPL17,MRPL10,MRPS18C,MRPL33,MRPL16,ICT1,MRPL39,MRPL13,MRPL38,MRPL48,MRPL11,MRPL57,MRPL46,TSFM,MRPL1,MRPS31,MRPS11,MRPS24,MRPS23,TUFM,GADD45GIP1,MRPL54,MRPL40,MRPL12,MRPL30,MRPL35,MRPL43,MRPL20,AURKAIP1,MRPL52,MRPL37,MRPL24,MRPL21,MRPL18…
GO:0070126	mitochondrial translational termination	89	6.98221	bottom	4.97e-62	ks	9606.ENSP00000053468,9606.ENSP00000081029,9606.ENSP00000177742,9606.ENSP00000199706,9606.ENSP00000223324,9606.ENSP00000225969,9606.ENSP00000229238,9606.ENSP00000245539,9606.ENSP00000252602,9606.ENSP00000253099,9606.ENSP00000253686,9606.ENSP00000254630,9606.ENSP00000254928,9606.ENSP00000256441,9606.ENSP00000258105,9606.ENSP00000258383,9606.ENSP00000258455,9606.ENSP00000259873,9606.ENSP00000260102,…	MRPS10,MRPS35,MRPS34,MRPL28,MRPL32,MRPL27,MRPL51,MRPS7,MRPL34,MRPL4,MRPS25,PTCD3,ERAL1,MRPS36,MRPL53,MRPL44,MRPS9,MRPS18B,MRPL15,MRPL3,MRPS5,MRPS28,MRPL49,RPMS17,MRPL17,MRPL10,MRPS18C,MRPL33,GFM2,MRPL16,ICT1,MRPL39,MRPL13,MRPL38,MRPL48,MRPL11,MRPL57,MRPL46,MRPL1,MRPS31,MRPS11,MRPS24,MRPS23,GADD45GIP1,MRPL54,MRPL40,MRPL12,MRPL30,MRPL35,MRPL43,MRPL20,AURKAIP1,MRRF,MRPL52,MRPL37,MRPL24,MRPL21,MRPL18…
GO:0006415	translational termination	97	6.38095	bottom	6.94e-57	ks	9606.ENSP00000053468,9606.ENSP00000081029,9606.ENSP00000177742,9606.ENSP00000199706,9606.ENSP00000223324,9606.ENSP00000225969,9606.ENSP00000229238,9606.ENSP00000245539,9606.ENSP00000252602,9606.ENSP00000253099,9606.ENSP00000253233,9606.ENSP00000253686,9606.ENSP00000254630,9606.ENSP00000254928,9606.ENSP00000256441,9606.ENSP00000258105,9606.ENSP00000258383,9606.ENSP00000258455,9606.ENSP00000259873,…	MRPS10,MRPS35,MRPS34,MRPL28,MRPL32,MRPL27,MRPL51,MRPS7,MRPL34,MRPL4,C12orf65,MRPS25,PTCD3,ERAL1,MRPS36,MRPL53,MRPL44,MRPS9,MRPS18B,MRPL15,MRPL3,MRPS5,MRPS28,MRPL49,RPMS17,MRPL17,MRPL10,MRPS18C,MRPL33,APEH,ABCE1,GFM2,MRPL16,ICT1,N6AMT1,MRPL39,MRPL13,MRPL38,MRPL48,MRPL11,MRPL57,MRPL46,MRPL1,MRPS31,MRPS11,MRPS24,MRPS23,GADD45GIP1,MRPL54,MRPL40,MRPL12,MRPL30,MRPL35,MRPL43,MRPL20,GSPT2,AURKAIP1,MRRF,M…
GO:0000965	mitochondrial RNA 3-end processing	5	6.22063	bottom	8.19e-05	afc	9606.ENSP00000168216,9606.ENSP00000251607,9606.ENSP00000312356,9606.ENSP00000352678,9606.ENSP00000400646	HSD17B10,TRNT1,TRMT10C,SUPV3L1,PNPT1
GO:0032543	mitochondrial translation	112	6.06493	bottom	4.71e-61	ks	9606.ENSP00000053468,9606.ENSP00000081029,9606.ENSP00000177742,9606.ENSP00000199706,9606.ENSP00000223324,9606.ENSP00000225969,9606.ENSP00000229238,9606.ENSP00000235521,9606.ENSP00000244571,9606.ENSP00000245539,9606.ENSP00000252602,9606.ENSP00000253099,9606.ENSP00000253686,9606.ENSP00000254630,9606.ENSP00000254928,9606.ENSP00000256441,9606.ENSP00000258105,9606.ENSP00000258383,9606.ENSP00000258455,…	MRPS10,MRPS35,MRPS34,MRPL28,MRPL32,MRPL27,MRPL51,WARS2,AARS2,MRPS7,MRPL34,MRPL4,MRPS25,PTCD3,ERAL1,MRPS36,MRPL53,MRPL44,MRPS9,MRPS18B,MRPL15,AARS,MTIF2,GATB,NOA1,MRPL3,MRPS5,MRPS28,MRPL49,RPMS17,MRPL17,MRPL10,MRPS18C,MRPL33,GFM2,MRPL16,NDUFA7,ICT1,MRPL39,MRPL13,MRPL38,MRPL48,MRPL11,MRPL57,MRPL46,TSFM,MRPL1,MRPS31,MRPS11,MRPS24,MRPS23,YARS2,TUFM,GADD45GIP1,MRPL54,MRPL40,MRPL12,MRPL30,MRPL35,MRPL43…
GO:0070901	mitochondrial tRNA methylation	5	5.42672	bottom	0.0005	afc	9606.ENSP00000168216,9606.ENSP00000261249,9606.ENSP00000302801,9606.ENSP00000312356,9606.ENSP00000440915	HSD17B10,TRMT5,TRMT61B,TRMT10C,KIAA0391
GO:0140053	mitochondrial gene expression	141	5.41246	bottom	2.53e-61	ks	9606.ENSP00000053468,9606.ENSP00000081029,9606.ENSP00000168216,9606.ENSP00000177742,9606.ENSP00000199706,9606.ENSP00000217372,9606.ENSP00000223324,9606.ENSP00000225969,9606.ENSP00000229238,9606.ENSP00000235521,9606.ENSP00000244571,9606.ENSP00000245539,9606.ENSP00000248643,9606.ENSP00000251607,9606.ENSP00000252602,9606.ENSP00000253099,9606.ENSP00000253686,9606.ENSP00000254630,9606.ENSP00000254928,…	MRPS10,MRPS35,HSD17B10,MRPS34,MRPL28,CDK5RAP1,MRPL32,MRPL27,MRPL51,WARS2,AARS2,MRPS7,MTERF1,TRNT1,MRPL34,MRPL4,MRPS25,PTCD3,ERAL1,MRPS36,MRPL53,MRPL44,MRPS9,TBRG4,MRPS18B,MRPL15,TRMT5,AARS,MTIF2,GATB,NOA1,MRPL3,MRPS5,TRMT10A,MRPS28,MRPL49,RPMS17,MTERF3,MRPL17,MRPL10,MRPS18C,MRPL33,GFM2,TRMT10B,MRPL16,NDUFA7,ICT1,TRMT61B,MRPL39,SLC25A33,MRPL13,MRPL38,MRPL48,MRPL11,C10orf2,MRPL57,MRPL46,TRMT10C,PPA…
GO:0000960	regulation of mitochondrial RNA catabolic process	5	5.39471	bottom	0.0005	afc	9606.ENSP00000254799,9606.ENSP00000260665,9606.ENSP00000352678,9606.ENSP00000400646,9606.ENSP00000450909	GRSF1,LRPPRC,SUPV3L1,PNPT1,SLIRP
GO:0006414	translational elongation	117	5.27934	bottom	7.3e-49	ks	9606.ENSP00000053468,9606.ENSP00000081029,9606.ENSP00000177742,9606.ENSP00000199706,9606.ENSP00000216044,9606.ENSP00000217182,9606.ENSP00000223324,9606.ENSP00000225969,9606.ENSP00000229238,9606.ENSP00000232744,9606.ENSP00000245539,9606.ENSP00000252602,9606.ENSP00000253099,9606.ENSP00000253686,9606.ENSP00000254630,9606.ENSP00000254730,9606.ENSP00000254928,9606.ENSP00000256441,9606.ENSP00000258105,…	MRPS10,MRPS35,MRPS34,MRPL28,GTPBP1,EEF1A2,MRPL32,MRPL27,MRPL51,ABTB1,MRPS7,MRPL34,MRPL4,MRPS25,PTCD3,EEFSEC,ERAL1,MRPS36,MRPL53,MRPL44,MRPS9,MRPS18B,MRPL15,EEF2K,MRPL3,EFTUD1,MRPS5,MRPS28,MRPL49,RPMS17,MRPL17,MRPL10,MRPS18C,EIF5A2,MRPL33,GFM2,NEMF,MRPL16,ICT1,GTPBP2,MRPL39,MRPL13,EEF2,MRPL38,MRPL48,MRPL11,MRPL57,MRPL46,TSFM,MRPL1,MRPS31,MRPS11,MRPS24,MRPS23,RPLP2,TUFM,GADD45GIP1,MRPL54,EEF1G,MRPL…
GO:0061668	mitochondrial ribosome assembly	7	5.17057	bottom	2.83e-05	afc	9606.ENSP00000236980,9606.ENSP00000287025,9606.ENSP00000332340,9606.ENSP00000360850,9606.ENSP00000405620,9606.ENSP00000469836,9606.ENSP00000480378	FASTKD2,MTERF3,DDX28,MRPS2,DHX30,MPV17L2,MTERF4
GO:0043624	cellular protein complex disassembly	138	4.52568	bottom	7.9e-39	ks	9606.ENSP00000053468,9606.ENSP00000081029,9606.ENSP00000177742,9606.ENSP00000199706,9606.ENSP00000223324,9606.ENSP00000225969,9606.ENSP00000229238,9606.ENSP00000238497,9606.ENSP00000245539,9606.ENSP00000246069,9606.ENSP00000248444,9606.ENSP00000252602,9606.ENSP00000253099,9606.ENSP00000253233,9606.ENSP00000253686,9606.ENSP00000254630,9606.ENSP00000254928,9606.ENSP00000254950,9606.ENSP00000256194,…	MRPS10,MRPS35,MRPS34,MRPL28,MRPL32,MRPL27,MRPL51,VPS4B,MRPS7,DSTN,VIL1,MRPL34,MRPL4,C12orf65,MRPS25,PTCD3,ERAL1,VPS4A,MICAL2,MRPS36,MRPL53,MRPL44,MRPS9,MRPS18B,MRPL15,KIF18A,NAPA,MRPL3,KIF2B,SH3GL1,MRPS5,MRPS28,MRPL49,CCSAP,RPMS17,MRPL17,MRPL10,MRPS18C,MRPL33,APEH,ABCE1,GFM2,CFL2,MRPL16,ICT1,N6AMT1,TWF2,MRPL39,MRPL13,MRPL38,MRPL48,MRPL11,MRPL57,MRPL46,GAK,MRPL1,MRPS31,MRPS11,MRPS24,MRPS23,GADD45G…
GO:0051988	regulation of attachment of spindle microtubules to kinetochore	13	3.98919	top	0.0074	afc	9606.ENSP00000249396,9606.ENSP00000249776,9606.ENSP00000256442,9606.ENSP00000257430,9606.ENSP00000283179,9606.ENSP00000313950,9606.ENSP00000323300,9606.ENSP00000355231,9606.ENSP00000355966,9606.ENSP00000364585,9606.ENSP00000376457,9606.ENSP00000383118,9606.ENSP00000404190	SIRT2,KNSTRN,CCNB1,APC,HNRNPU,AURKB,SPAG5,BECN1,NEK2,RCC2,ECT2,CDC42,RACGAP1
GO:0070900	mitochondrial tRNA modification	9	3.90431	bottom	0.00031	afc	9606.ENSP00000168216,9606.ENSP00000217372,9606.ENSP00000261249,9606.ENSP00000302801,9606.ENSP00000312356,9606.ENSP00000321810,9606.ENSP00000365837,9606.ENSP00000402038,9606.ENSP00000440915	HSD17B10,CDK5RAP1,TRMT5,TRMT61B,TRMT10C,TRIT1,PUS1,MTO1,KIAA0391
GO:0042776	mitochondrial ATP synthesis coupled proton transport	19	3.67621	both ends	2.83e-05	afc	9606.ENSP00000215375,9606.ENSP00000243997,9606.ENSP00000258424,9606.ENSP00000262030,9606.ENSP00000284727,9606.ENSP00000290299,9606.ENSP00000292475,9606.ENSP00000300688,9606.ENSP00000301587,9606.ENSP00000306003,9606.ENSP00000308334,9606.ENSP00000317159,9606.ENSP00000348886,9606.ENSP00000349142,9606.ENSP00000358737,9606.ENSP00000377033,9606.ENSP00000377878,9606.ENSP00000381736,9606.ENSP00000389649	ATP5D,ATP5E,COX5B,ATP5B,ATP5G3,ATP5O,ATP5J2,ATP5L,ATP5H,ATP5I,ATP5S,CYC1,STOML2,ATP5C1,ATP5F1,ATP5G1,ATP5G2,ATP5A1,ATP5J
GO:0070127	tRNA aminoacylation for mitochondrial protein translation	9	3.52096	bottom	0.0023	afc	9606.ENSP00000235521,9606.ENSP00000244571,9606.ENSP00000261772,9606.ENSP00000320658,9606.ENSP00000355086,9606.ENSP00000358060,9606.ENSP00000373918,9606.ENSP00000395196,9606.ENSP00000472847	WARS2,AARS2,AARS,YARS2,DARS2,TARS2,GARS,EARS2,SARS2
GO:0070131	positive regulation of mitochondrial translation	18	3.28174	bottom	2.83e-05	afc	9606.ENSP00000217372,9606.ENSP00000225698,9606.ENSP00000236980,9606.ENSP00000264669,9606.ENSP00000298317,9606.ENSP00000312356,9606.ENSP00000327124,9606.ENSP00000354762,9606.ENSP00000356272,9606.ENSP00000361982,9606.ENSP00000363506,9606.ENSP00000368389,9606.ENSP00000373331,9606.ENSP00000419740,9606.ENSP00000426941,9606.ENSP00000469836,9606.ENSP00000476140,9606.ENSP00000480364	CDK5RAP1,C1QBP,FASTKD2,FASTKD3,RPUSD4,TRMT10C,MIEF1,COA3,RMND1,TRUB2,UQCC1,NGRN,RPUSD3,NSUN4,MRPS27,MPV17L2,UQCC2,WBSCR16
GO:0006390	mitochondrial transcription	13	3.17692	bottom	0.00029	afc	9606.ENSP00000248643,9606.ENSP00000287025,9606.ENSP00000306328,9606.ENSP00000309595,9606.ENSP00000312649,9606.ENSP00000333837,9606.ENSP00000355471,9606.ENSP00000385824,9606.ENSP00000420588,9606.ENSP00000447651,9606.ENSP00000462963,9606.ENSP00000465759,9606.ENSP00000480378	MTERF1,MTERF3,SLC25A33,C10orf2,PPARGC1B,MRPL12,TFB2M,FOXO3,TFAM,MTERF2,TEFM,POLRMT,MTERF4
GO:0070129	regulation of mitochondrial translation	27	3.1675	bottom	0.0016	ks	9606.ENSP00000216489,9606.ENSP00000217372,9606.ENSP00000225698,9606.ENSP00000236980,9606.ENSP00000258975,9606.ENSP00000260665,9606.ENSP00000264669,9606.ENSP00000298317,9606.ENSP00000312356,9606.ENSP00000313877,9606.ENSP00000318986,9606.ENSP00000323047,9606.ENSP00000327124,9606.ENSP00000333667,9606.ENSP00000354762,9606.ENSP00000356272,9606.ENSP00000359859,9606.ENSP00000361982,9606.ENSP00000363506,…	ALKBH1,CDK5RAP1,C1QBP,FASTKD2,TACO1,LRPPRC,FASTKD3,RPUSD4,TRMT10C,TSFM,NSUN3,MTG1,MIEF1,SHMT2,COA3,RMND1,MTG2,TRUB2,UQCC1,NGRN,RPUSD3,MALSU1,NSUN4,MRPS27,MPV17L2,UQCC2,WBSCR16
GO:0000959	mitochondrial RNA metabolic process	41	3.16182	bottom	0.00014	ks	9606.ENSP00000168216,9606.ENSP00000217372,9606.ENSP00000235521,9606.ENSP00000244571,9606.ENSP00000248643,9606.ENSP00000251607,9606.ENSP00000258770,9606.ENSP00000261249,9606.ENSP00000261772,9606.ENSP00000273962,9606.ENSP00000287025,9606.ENSP00000297994,9606.ENSP00000302801,9606.ENSP00000306328,9606.ENSP00000309142,9606.ENSP00000309595,9606.ENSP00000312356,9606.ENSP00000312649,9606.ENSP00000320658,…	HSD17B10,CDK5RAP1,WARS2,AARS2,MTERF1,TRNT1,TBRG4,TRMT5,AARS,TRMT10A,MTERF3,TRMT10B,TRMT61B,SLC25A33,PDE12,C10orf2,TRMT10C,PPARGC1B,YARS2,TRIT1,MRPL12,ELAC2,SUPV3L1,DARS2,TFB2M,TARS2,PUS1,FASTKD5,GARS,FOXO3,EARS2,FASTKD1,PNPT1,MTO1,TFAM,KIAA0391,MTERF2,TEFM,POLRMT,SARS2,MTERF4
GO:0000963	mitochondrial RNA processing	17	3.01086	bottom	6.5e-05	afc	9606.ENSP00000168216,9606.ENSP00000217372,9606.ENSP00000251607,9606.ENSP00000258770,9606.ENSP00000261249,9606.ENSP00000273962,9606.ENSP00000297994,9606.ENSP00000302801,9606.ENSP00000312356,9606.ENSP00000321810,9606.ENSP00000337445,9606.ENSP00000352678,9606.ENSP00000365837,9606.ENSP00000369618,9606.ENSP00000400646,9606.ENSP00000402038,9606.ENSP00000440915	HSD17B10,CDK5RAP1,TRNT1,TBRG4,TRMT5,TRMT10A,TRMT10B,TRMT61B,TRMT10C,TRIT1,ELAC2,SUPV3L1,PUS1,FASTKD5,PNPT1,MTO1,KIAA0391
GO:0062125	regulation of mitochondrial gene expression	30	2.83471	bottom	0.0074	ks	9606.ENSP00000216489,9606.ENSP00000217372,9606.ENSP00000225698,9606.ENSP00000236980,9606.ENSP00000258975,9606.ENSP00000260665,9606.ENSP00000264669,9606.ENSP00000298317,9606.ENSP00000312356,9606.ENSP00000313877,9606.ENSP00000318986,9606.ENSP00000323047,9606.ENSP00000327124,9606.ENSP00000333667,9606.ENSP00000346148,9606.ENSP00000354762,9606.ENSP00000356272,9606.ENSP00000359859,9606.ENSP00000361982,…	ALKBH1,CDK5RAP1,C1QBP,FASTKD2,TACO1,LRPPRC,FASTKD3,RPUSD4,TRMT10C,TSFM,NSUN3,MTG1,MIEF1,SHMT2,PRKAA1,COA3,RMND1,MTG2,TRUB2,UQCC1,NGRN,RPUSD3,C6orf203,CHCHD10,MALSU1,NSUN4,MRPS27,MPV17L2,UQCC2,WBSCR16
GO:0090646	mitochondrial tRNA processing	13	2.64485	bottom	0.0088	afc	9606.ENSP00000168216,9606.ENSP00000217372,9606.ENSP00000251607,9606.ENSP00000261249,9606.ENSP00000273962,9606.ENSP00000297994,9606.ENSP00000302801,9606.ENSP00000312356,9606.ENSP00000321810,9606.ENSP00000337445,9606.ENSP00000365837,9606.ENSP00000402038,9606.ENSP00000440915	HSD17B10,CDK5RAP1,TRNT1,TRMT5,TRMT10A,TRMT10B,TRMT61B,TRMT10C,TRIT1,ELAC2,PUS1,MTO1,KIAA0391
GO:0031145	anaphase-promoting complex-dependent catabolic process	83	2.15084	top	6.15e-05	ks	9606.ENSP00000044462,9606.ENSP00000157812,9606.ENSP00000210313,9606.ENSP00000215071,9606.ENSP00000216455,9606.ENSP00000216802,9606.ENSP00000216911,9606.ENSP00000217958,9606.ENSP00000219313,9606.ENSP00000223321,9606.ENSP00000229758,9606.ENSP00000238044,9606.ENSP00000256442,9606.ENSP00000259457,9606.ENSP00000261303,9606.ENSP00000261479,9606.ENSP00000261712,9606.ENSP00000261819,9606.ENSP00000262193,…	PSMA4,PSMC4,PSMD5,PSMD8,PSMA3,PSME2,AURKA,PSMD10,PSMD7,PSMA2,FBXO5,C2orf40,CCNB1,PSMB7,PSMC1,PSMA6,PSMD11,ANAPC5,PSMB1,CUL3,UBE2S,PSMD3,CDK2,PSMB6,PSMA5,RPS27A,BUB1B,PSMB4,PSME3,MAD2L1,PLK1,UBE2E1,UBB,PSMD1,PSMD2,PSMC5,FBXO31,PSMA8,AURKB,ANAPC2,PSMF1,ANAPC1,PSMD12,UBE2C,ANAPC11,PSMB10,CDC16,PSMB5,BUB3,PSMD4,PSMA7,CDC20,PSMB2,UBE2D1,CDC26,PSMB9,PSMB8,CDC20B,PSME1,PTTG1,CDC23,FZR1,CDK1,PSME4,PSMB11…
GO:0045047	protein targeting to ER	109	1.7279	top	7.3e-06	ks	9606.ENSP00000182527,9606.ENSP00000216259,9606.ENSP00000217402,9606.ENSP00000221566,9606.ENSP00000222247,9606.ENSP00000223641,9606.ENSP00000225430,9606.ENSP00000230050,9606.ENSP00000243253,9606.ENSP00000251453,9606.ENSP00000259469,9606.ENSP00000262213,9606.ENSP00000262584,9606.ENSP00000263672,9606.ENSP00000265044,9606.ENSP00000267884,9606.ENSP00000268261,9606.ENSP00000270625,9606.ENSP00000272317,…	TRAM2,PMM1,CHMP4B,SGTA,RPL18A,SEC61B,RPL19,RPS12,SEC61A1,RPS16,RPL35,TRAM1,RPL8,SPCS2,SSR3,SRP14,PMM2,RPS11,RPS27A,RPL37,RPS3,ZFAND2B,RPS23,SEC61A2,RPS9,SRP9,RPL13,RPL15,TRAM1L1,RPL38,RPL4,SRP68,RPS15A,RPLP2,HSPA5,CHMP4A,WRB,SRPR,SEC62,RPS7,RPL7,RPS2,SRP72,RPS21,RPL3,RPL27A,RPL21,RPLP1,RPS17,RPS3A,RPSA,RPL22,RPS26,RPL12,RPL39,RPS27,SEC63,RPL5,RPL7A,RPS4X,RPL10A,RPL11,RPS6,SGTB,RPL13A,RPL24,RPL34,…
GO:0006614	SRP-dependent cotranslational protein targeting to membrane	95	1.69052	top	4.45e-05	ks	9606.ENSP00000182527,9606.ENSP00000222247,9606.ENSP00000223641,9606.ENSP00000225430,9606.ENSP00000230050,9606.ENSP00000243253,9606.ENSP00000251453,9606.ENSP00000259469,9606.ENSP00000262213,9606.ENSP00000262584,9606.ENSP00000265044,9606.ENSP00000267884,9606.ENSP00000270625,9606.ENSP00000272317,9606.ENSP00000274242,9606.ENSP00000278572,9606.ENSP00000289528,9606.ENSP00000296674,9606.ENSP00000298428,…	TRAM2,RPL18A,SEC61B,RPL19,RPS12,SEC61A1,RPS16,RPL35,TRAM1,RPL8,SSR3,SRP14,RPS11,RPS27A,RPL37,RPS3,ZFAND2B,RPS23,SEC61A2,RPS9,SRP9,RPL13,RPL15,TRAM1L1,RPL38,RPL4,SRP68,RPS15A,RPLP2,SRPR,RPS7,RPL7,RPS2,SRP72,RPS21,RPL3,RPL27A,RPL21,RPLP1,RPS17,RPS3A,RPSA,RPL22,RPS26,RPL12,RPL39,RPS27,SEC63,RPL5,RPL7A,RPS4X,RPL10A,RPL11,RPS6,RPL13A,RPL24,RPL34,RPS29,RPL14,RPS8,RPS14,RPL31,UBA52,RPL23A,RPS18,RPL17,RP…
GO:0006613	cotranslational protein targeting to membrane	99	1.65903	top	0.00014	ks	9606.ENSP00000182527,9606.ENSP00000222247,9606.ENSP00000223641,9606.ENSP00000225430,9606.ENSP00000230050,9606.ENSP00000243253,9606.ENSP00000244763,9606.ENSP00000251453,9606.ENSP00000259469,9606.ENSP00000262213,9606.ENSP00000262584,9606.ENSP00000265044,9606.ENSP00000267884,9606.ENSP00000270625,9606.ENSP00000272317,9606.ENSP00000274242,9606.ENSP00000278572,9606.ENSP00000289528,9606.ENSP00000295702,…	TRAM2,RPL18A,SEC61B,RPL19,RPS12,SEC61A1,SSR1,RPS16,RPL35,TRAM1,RPL8,SSR3,SRP14,RPS11,RPS27A,RPL37,RPS3,ZFAND2B,SSR2,RPS23,SEC61A2,RPS9,SRP9,ARL6IP1,RPL13,RPL15,TRAM1L1,RPL38,RPL4,SRP68,RPS15A,RPLP2,SRPR,SEC62,RPS7,RPL7,RPS2,SRP72,RPS21,RPL3,RPL27A,RPL21,RPLP1,RPS17,RPS3A,RPSA,RPL22,RPS26,RPL12,RPL39,RPS27,SEC63,RPL5,RPL7A,RPS4X,RPL10A,RPL11,RPS6,RPL13A,RPL24,RPL34,RPS29,RPL14,RPS8,RPS14,RPL31,UBA…
GO:0042590	antigen processing and presentation of exogenous peptide antigen via MHC class I	80	1.65475	top	0.0074	ks	9606.ENSP00000044462,9606.ENSP00000054666,9606.ENSP00000157812,9606.ENSP00000210313,9606.ENSP00000215071,9606.ENSP00000216455,9606.ENSP00000216802,9606.ENSP00000217958,9606.ENSP00000219313,9606.ENSP00000223321,9606.ENSP00000229332,9606.ENSP00000231368,9606.ENSP00000249647,9606.ENSP00000259457,9606.ENSP00000259951,9606.ENSP00000261023,9606.ENSP00000261303,9606.ENSP00000261479,9606.ENSP00000261623,…	PSMA4,VAMP3,PSMC4,PSMD5,PSMD8,PSMA3,PSME2,PSMD10,PSMD7,PSMA2,CLEC4A,LNPEP,SNAP23,PSMB7,HLA-F,ITGAV,PSMC1,PSMA6,CYBA,PSMD11,PSMB1,VAMP8,PSMD3,PSMB6,PSMA5,NCF1,FCER1G,PSMB4,PSME3,ITGB5,PDIA3,PSMD1,PSMD2,PSMC5,PSMA8,CALR,PSMF1,TAP1,PSMD12,PSMB10,PSMB5,NCF2,PSMD4,FCGR1A,FCGR1B,CHUK,PSMA7,PSMB2,PSMB9,PSMB8,TAP2,HLA-C,HLA-E,CYBB,PSME1,MFSD6,HLA-A,NCF4,PSME4,IFI30,PSMB11,CD207,PSMD14,PSMC2,PSMD13,HLA-B,…
GO:0002479	antigen processing and presentation of exogenous peptide antigen via MHC class I, TAP-dependent	75	1.64981	top	0.0088	ks	9606.ENSP00000044462,9606.ENSP00000054666,9606.ENSP00000157812,9606.ENSP00000210313,9606.ENSP00000215071,9606.ENSP00000216455,9606.ENSP00000216802,9606.ENSP00000217958,9606.ENSP00000219313,9606.ENSP00000223321,9606.ENSP00000249647,9606.ENSP00000259457,9606.ENSP00000259951,9606.ENSP00000261023,9606.ENSP00000261303,9606.ENSP00000261479,9606.ENSP00000261623,9606.ENSP00000261712,9606.ENSP00000262193,…	PSMA4,VAMP3,PSMC4,PSMD5,PSMD8,PSMA3,PSME2,PSMD10,PSMD7,PSMA2,SNAP23,PSMB7,HLA-F,ITGAV,PSMC1,PSMA6,CYBA,PSMD11,PSMB1,VAMP8,PSMD3,PSMB6,PSMA5,NCF1,PSMB4,PSME3,ITGB5,PDIA3,PSMD1,PSMD2,PSMC5,PSMA8,CALR,PSMF1,TAP1,PSMD12,PSMB10,PSMB5,NCF2,PSMD4,FCGR1A,FCGR1B,CHUK,PSMA7,PSMB2,PSMB9,PSMB8,TAP2,HLA-C,HLA-E,CYBB,PSME1,HLA-A,NCF4,PSME4,PSMB11,CD207,PSMD14,PSMC2,PSMD13,HLA-B,CD36,PSMC6,TAPBP,HLA-G,PSMA1,PSM…
GO:0072599	establishment of protein localization to endoplasmic reticulum	113	1.62352	top	2.83e-05	ks	9606.ENSP00000182527,9606.ENSP00000216259,9606.ENSP00000217402,9606.ENSP00000221566,9606.ENSP00000222247,9606.ENSP00000223641,9606.ENSP00000225430,9606.ENSP00000230050,9606.ENSP00000243253,9606.ENSP00000251453,9606.ENSP00000259469,9606.ENSP00000262213,9606.ENSP00000262584,9606.ENSP00000263672,9606.ENSP00000264710,9606.ENSP00000265044,9606.ENSP00000267884,9606.ENSP00000268261,9606.ENSP00000270625,…	TRAM2,PMM1,CHMP4B,SGTA,RPL18A,SEC61B,RPL19,RPS12,SEC61A1,RPS16,RPL35,TRAM1,RPL8,SPCS2,RAB10,SSR3,SRP14,PMM2,RPS11,RPS27A,RPL37,RPS3,ZFAND2B,RPS23,SEC61A2,RPS9,SRP9,RPL13,RPL15,TRAM1L1,RPL38,RPL4,SRP68,RPS15A,RPLP2,HSPA5,CHMP4A,WRB,SRPR,SEC62,RPS7,RPL7,RPS2,SRP72,RPS21,RPL3,RPL27A,RPL21,RPLP1,RPS17,RPS3A,RPSA,RPL22,RPS26,RAB3GAP2,RPL12,RPL39,RYR2,RPS27,SEC63,RPL5,RPL7A,RPS4X,RPL10A,RPL11,RPS6,SGTB…
GO:0000184	nuclear-transcribed mRNA catabolic process, nonsense-mediated decay	118	1.47868	top	0.0025	ks	9606.ENSP00000220849,9606.ENSP00000222247,9606.ENSP00000225430,9606.ENSP00000230050,9606.ENSP00000251453,9606.ENSP00000259469,9606.ENSP00000262584,9606.ENSP00000263073,9606.ENSP00000264645,9606.ENSP00000269349,9606.ENSP00000270066,9606.ENSP00000270625,9606.ENSP00000272317,9606.ENSP00000274242,9606.ENSP00000276201,9606.ENSP00000278572,9606.ENSP00000280665,9606.ENSP00000296674,9606.ENSP00000302896,…	EIF3E,RPL18A,RPL19,RPS12,RPS16,RPL35,RPL8,SMG6,CASC3,EIF4A3,SMG9,RPS11,RPS27A,RPL37,UPF3B,RPS3,DCP1B,RPS23,RPS9,RPL13,RPL15,RPL38,RPL4,PABPC1,RPS15A,MAGOHB,RPLP2,PPP2R1A,PPP2R2A,NCBP2,DHX34,PNRC2,RPS7,RPL7,GSPT2,RPS2,RPS21,RPL3,RPL27A,RPL21,RPLP1,RPS17,RPS3A,RPSA,RPL22,UPF2,RPS26,ETF1,RPL12,SMG5,RPL39,RPS27,RPL5,MAGOH,RPL7A,RPS4X,RPL10A,RPL11,NCBP1,UPF3A,SKIV2L,EXOSC10,RPS6,CTIF,DCP2,RPL13A,PNLDC…
GO:0002474	antigen processing and presentation of peptide antigen via MHC class I	96	1.47356	top	0.0061	ks	9606.ENSP00000044462,9606.ENSP00000054666,9606.ENSP00000157812,9606.ENSP00000210313,9606.ENSP00000215071,9606.ENSP00000216455,9606.ENSP00000216802,9606.ENSP00000217958,9606.ENSP00000219313,9606.ENSP00000223321,9606.ENSP00000229332,9606.ENSP00000231368,9606.ENSP00000247461,9606.ENSP00000249647,9606.ENSP00000259457,9606.ENSP00000259951,9606.ENSP00000261023,9606.ENSP00000261303,9606.ENSP00000261479,…	PSMA4,VAMP3,PSMC4,PSMD5,PSMD8,PSMA3,PSME2,PSMD10,PSMD7,PSMA2,CLEC4A,LNPEP,CANX,SNAP23,PSMB7,HLA-F,ITGAV,PSMC1,PSMA6,CYBA,PSMD11,PSMB1,VAMP8,PSMD3,IDE,TAPBPL,PSMB6,PSMA5,SEC24D,NCF1,FCER1G,PSMB4,ACE,PSME3,ITGB5,ERAP1,PDIA3,SEC23A,PSMD1,PSMD2,PSMC5,PSMA8,CALR,PSMF1,SEC24C,TAP1,PSMD12,PSMB10,PSMB5,NCF2,PSMD4,FCGR1A,FCGR1B,CHUK,PSMA7,PSMB2,PSMB9,PSMB8,TAP2,HLA-C,HLA-E,CYBB,PSME1,SEC13,MFSD6,SEC31A,HL…
GO:0006612	protein targeting to membrane	163	1.23135	top	0.0004	ks	9606.ENSP00000182527,9606.ENSP00000215957,9606.ENSP00000217402,9606.ENSP00000221566,9606.ENSP00000222247,9606.ENSP00000223641,9606.ENSP00000225430,9606.ENSP00000230050,9606.ENSP00000241041,9606.ENSP00000243253,9606.ENSP00000244763,9606.ENSP00000251453,9606.ENSP00000253861,9606.ENSP00000259030,9606.ENSP00000259469,9606.ENSP00000260130,9606.ENSP00000262096,9606.ENSP00000262213,9606.ENSP00000262584,…	TRAM2,MICALL1,CHMP4B,SGTA,RPL18A,SEC61B,RPL19,RPS12,PEX16,SEC61A1,SSR1,RPS16,EXOC4,RTP4,RPL35,SDCBP,ZDHHC2,TRAM1,RPL8,SSR3,VPS37B,SRP14,RPS11,RPS27A,RPL37,RPS3,ATG3,ZDHHC11,NCF1,ZFAND2B,SSR2,PRKCI,ZDHHC3,RTP3,ZDHHC19,RPS23,SEC61A2,CACNG2,VPS37C,RPS9,SRP9,ARL6IP1,RPL13,RPL15,TRAM1L1,ZDHHC24,RPL38,TAOK2,RPL4,RTP1,SRP68,RAB8B,ZDHHC22,VPS37A,RPS15A,AQP11,VPS37D,RPLP2,HSPA5,CHMP4A,WRB,SRPR,ZDHHC23,PEX…
GO:0070972	protein localization to endoplasmic reticulum	139	1.2122	top	0.0047	ks	9606.ENSP00000182527,9606.ENSP00000200453,9606.ENSP00000216259,9606.ENSP00000217402,9606.ENSP00000219406,9606.ENSP00000221566,9606.ENSP00000222247,9606.ENSP00000223641,9606.ENSP00000225430,9606.ENSP00000230050,9606.ENSP00000243253,9606.ENSP00000245787,9606.ENSP00000251453,9606.ENSP00000258739,9606.ENSP00000259469,9606.ENSP00000262213,9606.ENSP00000262584,9606.ENSP00000262895,9606.ENSP00000263672,…	TRAM2,PPP1R15A,PMM1,CHMP4B,PDIA2,SGTA,RPL18A,SEC61B,RPL19,RPS12,SEC61A1,INSIG2,RPS16,KDELR2,RPL35,TRAM1,RPL8,GRIK5,SPCS2,RAB10,SSR3,SRP14,PMM2,RPS11,RPS27A,RPL37,RPS3,MIA2,GJA1,ZFAND2B,RPS23,SEC61A2,LRRK2,RPS9,SRP9,RPL13,SEC16B,RPL15,TRAM1L1,RPL38,RPL4,SRP68,OS9,RPS15A,RPLP2,HSPA5,CHMP4A,SEC16A,WRB,SRPR,KDELR1,SEC62,RPS7,RPL7,MIA3,RPS2,SRP72,INSIG1,VAPA,RPS21,RPL3,RPL27A,RPL21,RPLP1,RPS17,RPS3A,R…
GO:0000956	nuclear-transcribed mRNA catabolic process	193	1.20383	top	0.0012	ks	9606.ENSP00000220849,9606.ENSP00000221233,9606.ENSP00000222247,9606.ENSP00000225430,9606.ENSP00000225792,9606.ENSP00000229195,9606.ENSP00000230050,9606.ENSP00000230859,9606.ENSP00000231790,9606.ENSP00000251453,9606.ENSP00000252622,9606.ENSP00000257177,9606.ENSP00000259469,9606.ENSP00000262584,9606.ENSP00000263063,9606.ENSP00000263073,9606.ENSP00000263579,9606.ENSP00000264645,9606.ENSP00000264951,…	EIF3E,EXOSC5,RPL18A,RPL19,DDX5,CNOT2,RPS12,PAPD7,MLH1,RPS16,LSM7,ZCCHC11,RPL35,RPL8,MTPAP,SMG6,DCPS,CASC3,XRN1,EXOSC7,WDR61,EIF4A3,SMG9,RPS11,RPS27A,POLR2D,RQCD1,RPL37,PELO,UPF3B,RPS3,ATM,CCRN4L,DCP1B,NBAS,ZFP36L2,CNOT11,RPS23,PATL1,POLR2G,LSM3,RPS9,GTPBP2,RPL13,PDE12,RPL15,RPL38,LSM1,RPL4,PABPC1,EXOSC4,DIS3L2,SAMD4B,RPS15A,MAGOHB,EDC3,CNOT1,RPLP2,EXOSC3,PPP2R1A,PPP2R2A,NCBP2,DHX34,PNRC2,RPS7,RPL…
GO:0010389	regulation of G2/M transition of mitotic cell cycle	198	1.09957	top	0.0039	ks	9606.ENSP00000044462,9606.ENSP00000157812,9606.ENSP00000206474,9606.ENSP00000209728,9606.ENSP00000210313,9606.ENSP00000215071,9606.ENSP00000216225,9606.ENSP00000216455,9606.ENSP00000216802,9606.ENSP00000216911,9606.ENSP00000217958,9606.ENSP00000219313,9606.ENSP00000223208,9606.ENSP00000223321,9606.ENSP00000226382,9606.ENSP00000227507,9606.ENSP00000229758,9606.ENSP00000231487,9606.ENSP00000235332,…	PSMA4,PSMC4,HAUS4,CDC6,PSMD5,PSMD8,RBX1,PSMA3,PSME2,AURKA,PSMD10,PSMD7,CEP41,PSMA2,PHOX2B,CCND1,FBXO5,SKP1,MIIP,SYF2,VPS4B,HAUS3,CDC25B,GLTSCR2,TUBA4A,TUBG1,HAUS8,VPS4A,CCNB1,CEP135,RINT1,CDK4,HUS1,PSMB7,DCTN3,HAUS2,TOPBP1,PSMC1,PSMA6,PSMD11,TAOK1,RAB11A,CEP76,SMARCD3,PSMB1,BRD4,CLASP1,TUBB4A,YWHAE,PSMD3,CEP72,CEP70,NBN,PRKAR2B,CDK2,TICRR,PSMB6,PLK4,PSMA5,ATM,NINL,CEP164,HAUS1,APP,PSMB4,C5orf45,P…
GO:0006413	translational initiation	139	0.881372	top	0.0028	ks	9606.ENSP00000216190,9606.ENSP00000216554,9606.ENSP00000220058,9606.ENSP00000220592,9606.ENSP00000220849,9606.ENSP00000222247,9606.ENSP00000225296,9606.ENSP00000225430,9606.ENSP00000230050,9606.ENSP00000232905,9606.ENSP00000248342,9606.ENSP00000251453,9606.ENSP00000251636,9606.ENSP00000253039,9606.ENSP00000253108,9606.ENSP00000256383,9606.ENSP00000258416,9606.ENSP00000259469,9606.ENSP00000261868,…	EIF3D,EIF5,MTFMT,AGO2,EIF3E,RPL18A,DHX33,RPL19,RPS12,EIF1B,EIF3K,RPS16,DHX29,EIF2S3,EIF3G,EIF2S1,EIF4E2,RPL35,EIF3J,RPL8,MTIF2,EIF4H,EIF2B2,RPS11,EIF2D,RPS27A,EIF2B5,RPL37,RPS3,ORAOV1,DENR,EIF5B,EIF4A1,ABCE1,RPS23,PAIP1,RPS9,RPL13,EIF1AD,RPL15,RPL38,RPL4,PABPC1,ABCF1,RPS15A,RPLP2,EIF4E1B,EIF4A2,EIF3C,LARP1,RPS7,RPL7,EIF4EBP1,RPS2,RPS21,RPL3,RPL27A,RPL21,RPLP1,RPS17,RPS3A,RPSA,RPL22,RPS26,COPS5,EI…
GO:0051031	tRNA transport	37	0.861145	bottom	0.0048	ks	9606.ENSP00000209873,9606.ENSP00000229179,9606.ENSP00000231498,9606.ENSP00000245544,9606.ENSP00000254508,9606.ENSP00000258742,9606.ENSP00000261396,9606.ENSP00000264883,9606.ENSP00000283195,9606.ENSP00000285968,9606.ENSP00000295119,9606.ENSP00000297990,9606.ENSP00000310668,9606.ENSP00000316032,9606.ENSP00000327821,9606.ENSP00000342262,9606.ENSP00000345895,9606.ENSP00000352400,9606.ENSP00000354204,…	AAAS,NUP107,NUP155,NUP85,NUP210,NUPL2,NUP133,NUP54,RANBP2,NUP205,NUP35,NOL6,NUP93,NUP98,XPOT,NUP43,NUP50,NUP214,TOMM20L,TOMM20,TPR,NDC1,YBX1,NUP188,NUP160,NUPL1,SEC13,POM121,RAE1,SEH1L,SSB,NUP153,RAN,NUP37,NUP88,NUP62,POM121C
GO:0006409	tRNA export from nucleus	34	0.828416	bottom	0.0029	ks	9606.ENSP00000209873,9606.ENSP00000229179,9606.ENSP00000231498,9606.ENSP00000245544,9606.ENSP00000254508,9606.ENSP00000258742,9606.ENSP00000261396,9606.ENSP00000264883,9606.ENSP00000283195,9606.ENSP00000285968,9606.ENSP00000295119,9606.ENSP00000297990,9606.ENSP00000310668,9606.ENSP00000316032,9606.ENSP00000327821,9606.ENSP00000342262,9606.ENSP00000345895,9606.ENSP00000352400,9606.ENSP00000356448,…	AAAS,NUP107,NUP155,NUP85,NUP210,NUPL2,NUP133,NUP54,RANBP2,NUP205,NUP35,NOL6,NUP93,NUP98,XPOT,NUP43,NUP50,NUP214,TPR,NDC1,NUP188,NUP160,NUPL1,SEC13,POM121,RAE1,SEH1L,SSB,NUP153,RAN,NUP37,NUP88,NUP62,POM121C
GO:0097064	ncRNA export from nucleus	38	0.568456	bottom	0.0086	ks	9606.ENSP00000209873,9606.ENSP00000229179,9606.ENSP00000231498,9606.ENSP00000245544,9606.ENSP00000254508,9606.ENSP00000258742,9606.ENSP00000261396,9606.ENSP00000264883,9606.ENSP00000283195,9606.ENSP00000285968,9606.ENSP00000295119,9606.ENSP00000296930,9606.ENSP00000297540,9606.ENSP00000297990,9606.ENSP00000298552,9606.ENSP00000310668,9606.ENSP00000316032,9606.ENSP00000326806,9606.ENSP00000327821,…	AAAS,NUP107,NUP155,NUP85,NUP210,NUPL2,NUP133,NUP54,RANBP2,NUP205,NUP35,NPM1,PHAX,NOL6,TSC1,NUP93,NUP98,NCBP2,XPOT,NUP43,NUP50,NUP214,TPR,NDC1,NUP188,NUP160,NUPL1,SEC13,POM121,RAE1,SEH1L,SSB,NUP153,RAN,NUP37,NUP88,NUP62,POM121C
*afc=Agregate Fold Change method
*ks= Kolmogorov-Smirnov method
