# Supplementary material for: Genes Involved in Maintaining Mitochondrial Membrane Potential Upon Electron Transport Chain Disruption
Source: Front Cell Dev Biol. 2022 Feb 16;10:781558. doi: 10.3389/fcell.2022.781558 (PMC8888678; doi:10.3389/fcell.2022.781558)
Supplement: Supplementary file 2 [file Table3.XLSX]

## Sheet: enrichment.Process 6 weeks
#term ID	term description	genes mapped	enrichment score	direction	false discovery rate	method	matching proteins in your input (IDs)	matching proteins in your input (labels)
GO:0097745	mitochondrial tRNA 5-end processing	3	7.20918	bottom	0.00054	afc	9606.ENSP00000168216,9606.ENSP00000312356,9606.ENSP00000440915	HSD17B10,TRMT10C,KIAA0391
GO:0000964	mitochondrial RNA 5-end processing	4	7.20847	bottom	3.07e-05	afc	9606.ENSP00000168216,9606.ENSP00000312356,9606.ENSP00000400646,9606.ENSP00000440915	HSD17B10,TRMT10C,PNPT1,KIAA0391
GO:0000962	positive regulation of mitochondrial RNA catabolic process	3	6.92703	bottom	0.0011	afc	9606.ENSP00000254799,9606.ENSP00000352678,9606.ENSP00000400646	GRSF1,SUPV3L1,PNPT1
GO:0070125	mitochondrial translational elongation	88	6.75757	bottom	1.29e-62	ks	9606.ENSP00000053468,9606.ENSP00000081029,9606.ENSP00000177742,9606.ENSP00000199706,9606.ENSP00000223324,9606.ENSP00000225969,9606.ENSP00000229238,9606.ENSP00000245539,9606.ENSP00000252602,9606.ENSP00000253099,9606.ENSP00000253686,9606.ENSP00000254630,9606.ENSP00000254928,9606.ENSP00000256441,9606.ENSP00000258105,9606.ENSP00000258383,9606.ENSP00000258455,9606.ENSP00000259873,9606.ENSP00000260102,…	MRPS10,MRPS35,MRPS34,MRPL28,MRPL32,MRPL27,MRPL51,MRPS7,MRPL34,MRPL4,MRPS25,PTCD3,ERAL1,MRPS36,MRPL53,MRPL44,MRPS9,MRPS18B,MRPL15,MRPL3,MRPS5,MRPS28,MRPL49,RPMS17,MRPL17,MRPL10,MRPS18C,MRPL33,MRPL16,ICT1,MRPL39,MRPL13,MRPL38,MRPL48,MRPL11,MRPL57,MRPL46,TSFM,MRPL1,MRPS31,MRPS11,MRPS24,MRPS23,TUFM,GADD45GIP1,MRPL54,MRPL40,MRPL12,MRPL30,MRPL35,MRPL43,MRPL20,AURKAIP1,MRPL52,MRPL37,MRPL24,MRPL21,MRPL18…
GO:0070126	mitochondrial translational termination	89	6.58035	bottom	5.5e-59	ks	9606.ENSP00000053468,9606.ENSP00000081029,9606.ENSP00000177742,9606.ENSP00000199706,9606.ENSP00000223324,9606.ENSP00000225969,9606.ENSP00000229238,9606.ENSP00000245539,9606.ENSP00000252602,9606.ENSP00000253099,9606.ENSP00000253686,9606.ENSP00000254630,9606.ENSP00000254928,9606.ENSP00000256441,9606.ENSP00000258105,9606.ENSP00000258383,9606.ENSP00000258455,9606.ENSP00000259873,9606.ENSP00000260102,…	MRPS10,MRPS35,MRPS34,MRPL28,MRPL32,MRPL27,MRPL51,MRPS7,MRPL34,MRPL4,MRPS25,PTCD3,ERAL1,MRPS36,MRPL53,MRPL44,MRPS9,MRPS18B,MRPL15,MRPL3,MRPS5,MRPS28,MRPL49,RPMS17,MRPL17,MRPL10,MRPS18C,MRPL33,GFM2,MRPL16,ICT1,MRPL39,MRPL13,MRPL38,MRPL48,MRPL11,MRPL57,MRPL46,MRPL1,MRPS31,MRPS11,MRPS24,MRPS23,GADD45GIP1,MRPL54,MRPL40,MRPL12,MRPL30,MRPL35,MRPL43,MRPL20,AURKAIP1,MRRF,MRPL52,MRPL37,MRPL24,MRPL21,MRPL18…
GO:0000958	mitochondrial mRNA catabolic process	3	6.21828	bottom	0.0079	afc	9606.ENSP00000309142,9606.ENSP00000352678,9606.ENSP00000400646	PDE12,SUPV3L1,PNPT1
GO:0006415	translational termination	97	6.0767	bottom	5.62e-54	ks	9606.ENSP00000053468,9606.ENSP00000081029,9606.ENSP00000177742,9606.ENSP00000199706,9606.ENSP00000223324,9606.ENSP00000225969,9606.ENSP00000229238,9606.ENSP00000245539,9606.ENSP00000252602,9606.ENSP00000253099,9606.ENSP00000253233,9606.ENSP00000253686,9606.ENSP00000254630,9606.ENSP00000254928,9606.ENSP00000256441,9606.ENSP00000258105,9606.ENSP00000258383,9606.ENSP00000258455,9606.ENSP00000259873,…	MRPS10,MRPS35,MRPS34,MRPL28,MRPL32,MRPL27,MRPL51,MRPS7,MRPL34,MRPL4,C12orf65,MRPS25,PTCD3,ERAL1,MRPS36,MRPL53,MRPL44,MRPS9,MRPS18B,MRPL15,MRPL3,MRPS5,MRPS28,MRPL49,RPMS17,MRPL17,MRPL10,MRPS18C,MRPL33,APEH,ABCE1,GFM2,MRPL16,ICT1,N6AMT1,MRPL39,MRPL13,MRPL38,MRPL48,MRPL11,MRPL57,MRPL46,MRPL1,MRPS31,MRPS11,MRPS24,MRPS23,GADD45GIP1,MRPL54,MRPL40,MRPL12,MRPL30,MRPL35,MRPL43,MRPL20,GSPT2,AURKAIP1,MRRF,M…
GO:0032543	mitochondrial translation	112	5.82205	bottom	5.28e-56	ks	9606.ENSP00000053468,9606.ENSP00000081029,9606.ENSP00000177742,9606.ENSP00000199706,9606.ENSP00000223324,9606.ENSP00000225969,9606.ENSP00000229238,9606.ENSP00000235521,9606.ENSP00000244571,9606.ENSP00000245539,9606.ENSP00000252602,9606.ENSP00000253099,9606.ENSP00000253686,9606.ENSP00000254630,9606.ENSP00000254928,9606.ENSP00000256441,9606.ENSP00000258105,9606.ENSP00000258383,9606.ENSP00000258455,…	MRPS10,MRPS35,MRPS34,MRPL28,MRPL32,MRPL27,MRPL51,WARS2,AARS2,MRPS7,MRPL34,MRPL4,MRPS25,PTCD3,ERAL1,MRPS36,MRPL53,MRPL44,MRPS9,MRPS18B,MRPL15,AARS,MTIF2,GATB,NOA1,MRPL3,MRPS5,MRPS28,MRPL49,RPMS17,MRPL17,MRPL10,MRPS18C,MRPL33,GFM2,MRPL16,NDUFA7,ICT1,MRPL39,MRPL13,MRPL38,MRPL48,MRPL11,MRPL57,MRPL46,TSFM,MRPL1,MRPS31,MRPS11,MRPS24,MRPS23,YARS2,TUFM,GADD45GIP1,MRPL54,MRPL40,MRPL12,MRPL30,MRPL35,MRPL43…
GO:0000965	mitochondrial RNA 3-end processing	5	5.55864	both ends	3.07e-05	afc	9606.ENSP00000168216,9606.ENSP00000251607,9606.ENSP00000312356,9606.ENSP00000352678,9606.ENSP00000400646	HSD17B10,TRNT1,TRMT10C,SUPV3L1,PNPT1
GO:0140053	mitochondrial gene expression	141	5.11102	bottom	1.83e-54	ks	9606.ENSP00000053468,9606.ENSP00000081029,9606.ENSP00000168216,9606.ENSP00000177742,9606.ENSP00000199706,9606.ENSP00000217372,9606.ENSP00000223324,9606.ENSP00000225969,9606.ENSP00000229238,9606.ENSP00000235521,9606.ENSP00000244571,9606.ENSP00000245539,9606.ENSP00000248643,9606.ENSP00000251607,9606.ENSP00000252602,9606.ENSP00000253099,9606.ENSP00000253686,9606.ENSP00000254630,9606.ENSP00000254928,…	MRPS10,MRPS35,HSD17B10,MRPS34,MRPL28,CDK5RAP1,MRPL32,MRPL27,MRPL51,WARS2,AARS2,MRPS7,MTERF1,TRNT1,MRPL34,MRPL4,MRPS25,PTCD3,ERAL1,MRPS36,MRPL53,MRPL44,MRPS9,TBRG4,MRPS18B,MRPL15,TRMT5,AARS,MTIF2,GATB,NOA1,MRPL3,MRPS5,TRMT10A,MRPS28,MRPL49,RPMS17,MTERF3,MRPL17,MRPL10,MRPS18C,MRPL33,GFM2,TRMT10B,MRPL16,NDUFA7,ICT1,TRMT61B,MRPL39,SLC25A33,MRPL13,MRPL38,MRPL48,MRPL11,C10orf2,MRPL57,MRPL46,TRMT10C,PPA…
GO:0006414	translational elongation	117	5.02977	bottom	3.19e-46	ks	9606.ENSP00000053468,9606.ENSP00000081029,9606.ENSP00000177742,9606.ENSP00000199706,9606.ENSP00000216044,9606.ENSP00000217182,9606.ENSP00000223324,9606.ENSP00000225969,9606.ENSP00000229238,9606.ENSP00000232744,9606.ENSP00000245539,9606.ENSP00000252602,9606.ENSP00000253099,9606.ENSP00000253686,9606.ENSP00000254630,9606.ENSP00000254730,9606.ENSP00000254928,9606.ENSP00000256441,9606.ENSP00000258105,…	MRPS10,MRPS35,MRPS34,MRPL28,GTPBP1,EEF1A2,MRPL32,MRPL27,MRPL51,ABTB1,MRPS7,MRPL34,MRPL4,MRPS25,PTCD3,EEFSEC,ERAL1,MRPS36,MRPL53,MRPL44,MRPS9,MRPS18B,MRPL15,EEF2K,MRPL3,EFTUD1,MRPS5,MRPS28,MRPL49,RPMS17,MRPL17,MRPL10,MRPS18C,EIF5A2,MRPL33,GFM2,NEMF,MRPL16,ICT1,GTPBP2,MRPL39,MRPL13,EEF2,MRPL38,MRPL48,MRPL11,MRPL57,MRPL46,TSFM,MRPL1,MRPS31,MRPS11,MRPS24,MRPS23,RPLP2,TUFM,GADD45GIP1,MRPL54,EEF1G,MRPL…
GO:0000960	regulation of mitochondrial RNA catabolic process	5	4.76352	bottom	0.0093	afc	9606.ENSP00000254799,9606.ENSP00000260665,9606.ENSP00000352678,9606.ENSP00000400646,9606.ENSP00000450909	GRSF1,LRPPRC,SUPV3L1,PNPT1,SLIRP
GO:0061668	mitochondrial ribosome assembly	7	4.35786	bottom	0.0024	afc	9606.ENSP00000236980,9606.ENSP00000287025,9606.ENSP00000332340,9606.ENSP00000360850,9606.ENSP00000405620,9606.ENSP00000469836,9606.ENSP00000480378	FASTKD2,MTERF3,DDX28,MRPS2,DHX30,MPV17L2,MTERF4
GO:0043624	cellular protein complex disassembly	138	4.31675	bottom	6.22e-37	ks	9606.ENSP00000053468,9606.ENSP00000081029,9606.ENSP00000177742,9606.ENSP00000199706,9606.ENSP00000223324,9606.ENSP00000225969,9606.ENSP00000229238,9606.ENSP00000238497,9606.ENSP00000245539,9606.ENSP00000246069,9606.ENSP00000248444,9606.ENSP00000252602,9606.ENSP00000253099,9606.ENSP00000253233,9606.ENSP00000253686,9606.ENSP00000254630,9606.ENSP00000254928,9606.ENSP00000254950,9606.ENSP00000256194,…	MRPS10,MRPS35,MRPS34,MRPL28,MRPL32,MRPL27,MRPL51,VPS4B,MRPS7,DSTN,VIL1,MRPL34,MRPL4,C12orf65,MRPS25,PTCD3,ERAL1,VPS4A,MICAL2,MRPS36,MRPL53,MRPL44,MRPS9,MRPS18B,MRPL15,KIF18A,NAPA,MRPL3,KIF2B,SH3GL1,MRPS5,MRPS28,MRPL49,CCSAP,RPMS17,MRPL17,MRPL10,MRPS18C,MRPL33,APEH,ABCE1,GFM2,CFL2,MRPL16,ICT1,N6AMT1,TWF2,MRPL39,MRPL13,MRPL38,MRPL48,MRPL11,MRPL57,MRPL46,GAK,MRPL1,MRPS31,MRPS11,MRPS24,MRPS23,GADD45G…
GO:0070127	tRNA aminoacylation for mitochondrial protein translation	9	3.71239	bottom	0.0017	afc	9606.ENSP00000235521,9606.ENSP00000244571,9606.ENSP00000261772,9606.ENSP00000320658,9606.ENSP00000355086,9606.ENSP00000358060,9606.ENSP00000373918,9606.ENSP00000395196,9606.ENSP00000472847	WARS2,AARS2,AARS,YARS2,DARS2,TARS2,GARS,EARS2,SARS2
GO:0006614	SRP-dependent cotranslational protein targeting to membrane	95	3.24842	top	7.59e-05	ks	9606.ENSP00000182527,9606.ENSP00000222247,9606.ENSP00000223641,9606.ENSP00000225430,9606.ENSP00000230050,9606.ENSP00000243253,9606.ENSP00000251453,9606.ENSP00000259469,9606.ENSP00000262213,9606.ENSP00000262584,9606.ENSP00000265044,9606.ENSP00000267884,9606.ENSP00000270625,9606.ENSP00000272317,9606.ENSP00000274242,9606.ENSP00000278572,9606.ENSP00000289528,9606.ENSP00000296674,9606.ENSP00000298428,…	TRAM2,RPL18A,SEC61B,RPL19,RPS12,SEC61A1,RPS16,RPL35,TRAM1,RPL8,SSR3,SRP14,RPS11,RPS27A,RPL37,RPS3,ZFAND2B,RPS23,SEC61A2,RPS9,SRP9,RPL13,RPL15,TRAM1L1,RPL38,RPL4,SRP68,RPS15A,RPLP2,SRPR,RPS7,RPL7,RPS2,SRP72,RPS21,RPL3,RPL27A,RPL21,RPLP1,RPS17,RPS3A,RPSA,RPL22,RPS26,RPL12,RPL39,RPS27,SEC63,RPL5,RPL7A,RPS4X,RPL10A,RPL11,RPS6,RPL13A,RPL24,RPL34,RPS29,RPL14,RPS8,RPS14,RPL31,UBA52,RPL23A,RPS18,RPL17,RP…
GO:0006613	cotranslational protein targeting to membrane	99	3.22725	top	7.48e-05	ks	9606.ENSP00000182527,9606.ENSP00000222247,9606.ENSP00000223641,9606.ENSP00000225430,9606.ENSP00000230050,9606.ENSP00000243253,9606.ENSP00000244763,9606.ENSP00000251453,9606.ENSP00000259469,9606.ENSP00000262213,9606.ENSP00000262584,9606.ENSP00000265044,9606.ENSP00000267884,9606.ENSP00000270625,9606.ENSP00000272317,9606.ENSP00000274242,9606.ENSP00000278572,9606.ENSP00000289528,9606.ENSP00000295702,…	TRAM2,RPL18A,SEC61B,RPL19,RPS12,SEC61A1,SSR1,RPS16,RPL35,TRAM1,RPL8,SSR3,SRP14,RPS11,RPS27A,RPL37,RPS3,ZFAND2B,SSR2,RPS23,SEC61A2,RPS9,SRP9,ARL6IP1,RPL13,RPL15,TRAM1L1,RPL38,RPL4,SRP68,RPS15A,RPLP2,SRPR,SEC62,RPS7,RPL7,RPS2,SRP72,RPS21,RPL3,RPL27A,RPL21,RPLP1,RPS17,RPS3A,RPSA,RPL22,RPS26,RPL12,RPL39,RPS27,SEC63,RPL5,RPL7A,RPS4X,RPL10A,RPL11,RPS6,RPL13A,RPL24,RPL34,RPS29,RPL14,RPS8,RPS14,RPL31,UBA…
GO:0045047	protein targeting to ER	109	3.18002	top	1.78e-05	ks	9606.ENSP00000182527,9606.ENSP00000216259,9606.ENSP00000217402,9606.ENSP00000221566,9606.ENSP00000222247,9606.ENSP00000223641,9606.ENSP00000225430,9606.ENSP00000230050,9606.ENSP00000243253,9606.ENSP00000251453,9606.ENSP00000259469,9606.ENSP00000262213,9606.ENSP00000262584,9606.ENSP00000263672,9606.ENSP00000265044,9606.ENSP00000267884,9606.ENSP00000268261,9606.ENSP00000270625,9606.ENSP00000272317,…	TRAM2,PMM1,CHMP4B,SGTA,RPL18A,SEC61B,RPL19,RPS12,SEC61A1,RPS16,RPL35,TRAM1,RPL8,SPCS2,SSR3,SRP14,PMM2,RPS11,RPS27A,RPL37,RPS3,ZFAND2B,RPS23,SEC61A2,RPS9,SRP9,RPL13,RPL15,TRAM1L1,RPL38,RPL4,SRP68,RPS15A,RPLP2,HSPA5,CHMP4A,WRB,SRPR,SEC62,RPS7,RPL7,RPS2,SRP72,RPS21,RPL3,RPL27A,RPL21,RPLP1,RPS17,RPS3A,RPSA,RPL22,RPS26,RPL12,RPL39,RPS27,SEC63,RPL5,RPL7A,RPS4X,RPL10A,RPL11,RPS6,SGTB,RPL13A,RPL24,RPL34,…
GO:0006390	mitochondrial transcription	13	3.12324	both ends	3.07e-05	afc	9606.ENSP00000248643,9606.ENSP00000287025,9606.ENSP00000306328,9606.ENSP00000309595,9606.ENSP00000312649,9606.ENSP00000333837,9606.ENSP00000355471,9606.ENSP00000385824,9606.ENSP00000420588,9606.ENSP00000447651,9606.ENSP00000462963,9606.ENSP00000465759,9606.ENSP00000480378	MTERF1,MTERF3,SLC25A33,C10orf2,PPARGC1B,MRPL12,TFB2M,FOXO3,TFAM,MTERF2,TEFM,POLRMT,MTERF4
GO:0072599	establishment of protein localization to endoplasmic reticulum	113	3.03227	top	3.17e-05	ks	9606.ENSP00000182527,9606.ENSP00000216259,9606.ENSP00000217402,9606.ENSP00000221566,9606.ENSP00000222247,9606.ENSP00000223641,9606.ENSP00000225430,9606.ENSP00000230050,9606.ENSP00000243253,9606.ENSP00000251453,9606.ENSP00000259469,9606.ENSP00000262213,9606.ENSP00000262584,9606.ENSP00000263672,9606.ENSP00000264710,9606.ENSP00000265044,9606.ENSP00000267884,9606.ENSP00000268261,9606.ENSP00000270625,…	TRAM2,PMM1,CHMP4B,SGTA,RPL18A,SEC61B,RPL19,RPS12,SEC61A1,RPS16,RPL35,TRAM1,RPL8,SPCS2,RAB10,SSR3,SRP14,PMM2,RPS11,RPS27A,RPL37,RPS3,ZFAND2B,RPS23,SEC61A2,RPS9,SRP9,RPL13,RPL15,TRAM1L1,RPL38,RPL4,SRP68,RPS15A,RPLP2,HSPA5,CHMP4A,WRB,SRPR,SEC62,RPS7,RPL7,RPS2,SRP72,RPS21,RPL3,RPL27A,RPL21,RPLP1,RPS17,RPS3A,RPSA,RPL22,RPS26,RAB3GAP2,RPL12,RPL39,RYR2,RPS27,SEC63,RPL5,RPL7A,RPS4X,RPL10A,RPL11,RPS6,SGTB…
GO:0070129	regulation of mitochondrial translation	27	3.02789	bottom	0.0015	ks	9606.ENSP00000216489,9606.ENSP00000217372,9606.ENSP00000225698,9606.ENSP00000236980,9606.ENSP00000258975,9606.ENSP00000260665,9606.ENSP00000264669,9606.ENSP00000298317,9606.ENSP00000312356,9606.ENSP00000313877,9606.ENSP00000318986,9606.ENSP00000323047,9606.ENSP00000327124,9606.ENSP00000333667,9606.ENSP00000354762,9606.ENSP00000356272,9606.ENSP00000359859,9606.ENSP00000361982,9606.ENSP00000363506,…	ALKBH1,CDK5RAP1,C1QBP,FASTKD2,TACO1,LRPPRC,FASTKD3,RPUSD4,TRMT10C,TSFM,NSUN3,MTG1,MIEF1,SHMT2,COA3,RMND1,MTG2,TRUB2,UQCC1,NGRN,RPUSD3,MALSU1,NSUN4,MRPS27,MPV17L2,UQCC2,WBSCR16
GO:0070131	positive regulation of mitochondrial translation	18	2.87481	bottom	0.00025	afc	9606.ENSP00000217372,9606.ENSP00000225698,9606.ENSP00000236980,9606.ENSP00000264669,9606.ENSP00000298317,9606.ENSP00000312356,9606.ENSP00000327124,9606.ENSP00000354762,9606.ENSP00000356272,9606.ENSP00000361982,9606.ENSP00000363506,9606.ENSP00000368389,9606.ENSP00000373331,9606.ENSP00000419740,9606.ENSP00000426941,9606.ENSP00000469836,9606.ENSP00000476140,9606.ENSP00000480364	CDK5RAP1,C1QBP,FASTKD2,FASTKD3,RPUSD4,TRMT10C,MIEF1,COA3,RMND1,TRUB2,UQCC1,NGRN,RPUSD3,NSUN4,MRPS27,MPV17L2,UQCC2,WBSCR16
GO:0000959	mitochondrial RNA metabolic process	41	2.82181	bottom	0.0022	ks	9606.ENSP00000168216,9606.ENSP00000217372,9606.ENSP00000235521,9606.ENSP00000244571,9606.ENSP00000248643,9606.ENSP00000251607,9606.ENSP00000258770,9606.ENSP00000261249,9606.ENSP00000261772,9606.ENSP00000273962,9606.ENSP00000287025,9606.ENSP00000297994,9606.ENSP00000302801,9606.ENSP00000306328,9606.ENSP00000309142,9606.ENSP00000309595,9606.ENSP00000312356,9606.ENSP00000312649,9606.ENSP00000320658,…	HSD17B10,CDK5RAP1,WARS2,AARS2,MTERF1,TRNT1,TBRG4,TRMT5,AARS,TRMT10A,MTERF3,TRMT10B,TRMT61B,SLC25A33,PDE12,C10orf2,TRMT10C,PPARGC1B,YARS2,TRIT1,MRPL12,ELAC2,SUPV3L1,DARS2,TFB2M,TARS2,PUS1,FASTKD5,GARS,FOXO3,EARS2,FASTKD1,PNPT1,MTO1,TFAM,KIAA0391,MTERF2,TEFM,POLRMT,SARS2,MTERF4
GO:0062125	regulation of mitochondrial gene expression	30	2.74762	bottom	0.0045	ks	9606.ENSP00000216489,9606.ENSP00000217372,9606.ENSP00000225698,9606.ENSP00000236980,9606.ENSP00000258975,9606.ENSP00000260665,9606.ENSP00000264669,9606.ENSP00000298317,9606.ENSP00000312356,9606.ENSP00000313877,9606.ENSP00000318986,9606.ENSP00000323047,9606.ENSP00000327124,9606.ENSP00000333667,9606.ENSP00000346148,9606.ENSP00000354762,9606.ENSP00000356272,9606.ENSP00000359859,9606.ENSP00000361982,…	ALKBH1,CDK5RAP1,C1QBP,FASTKD2,TACO1,LRPPRC,FASTKD3,RPUSD4,TRMT10C,TSFM,NSUN3,MTG1,MIEF1,SHMT2,PRKAA1,COA3,RMND1,MTG2,TRUB2,UQCC1,NGRN,RPUSD3,C6orf203,CHCHD10,MALSU1,NSUN4,MRPS27,MPV17L2,UQCC2,WBSCR16
GO:0042776	mitochondrial ATP synthesis coupled proton transport	19	2.66635	both ends	3.07e-05	afc	9606.ENSP00000215375,9606.ENSP00000243997,9606.ENSP00000258424,9606.ENSP00000262030,9606.ENSP00000284727,9606.ENSP00000290299,9606.ENSP00000292475,9606.ENSP00000300688,9606.ENSP00000301587,9606.ENSP00000306003,9606.ENSP00000308334,9606.ENSP00000317159,9606.ENSP00000348886,9606.ENSP00000349142,9606.ENSP00000358737,9606.ENSP00000377033,9606.ENSP00000377878,9606.ENSP00000381736,9606.ENSP00000389649	ATP5D,ATP5E,COX5B,ATP5B,ATP5G3,ATP5O,ATP5J2,ATP5L,ATP5H,ATP5I,ATP5S,CYC1,STOML2,ATP5C1,ATP5F1,ATP5G1,ATP5G2,ATP5A1,ATP5J
GO:0070972	protein localization to endoplasmic reticulum	139	2.48206	top	0.0015	ks	9606.ENSP00000182527,9606.ENSP00000200453,9606.ENSP00000216259,9606.ENSP00000217402,9606.ENSP00000219406,9606.ENSP00000221566,9606.ENSP00000222247,9606.ENSP00000223641,9606.ENSP00000225430,9606.ENSP00000230050,9606.ENSP00000243253,9606.ENSP00000245787,9606.ENSP00000251453,9606.ENSP00000258739,9606.ENSP00000259469,9606.ENSP00000262213,9606.ENSP00000262584,9606.ENSP00000262895,9606.ENSP00000263672,…	TRAM2,PPP1R15A,PMM1,CHMP4B,PDIA2,SGTA,RPL18A,SEC61B,RPL19,RPS12,SEC61A1,INSIG2,RPS16,KDELR2,RPL35,TRAM1,RPL8,GRIK5,SPCS2,RAB10,SSR3,SRP14,PMM2,RPS11,RPS27A,RPL37,RPS3,MIA2,GJA1,ZFAND2B,RPS23,SEC61A2,LRRK2,RPS9,SRP9,RPL13,SEC16B,RPL15,TRAM1L1,RPL38,RPL4,SRP68,OS9,RPS15A,RPLP2,HSPA5,CHMP4A,SEC16A,WRB,SRPR,KDELR1,SEC62,RPS7,RPL7,MIA3,RPS2,SRP72,INSIG1,VAPA,RPS21,RPL3,RPL27A,RPL21,RPLP1,RPS17,RPS3A,R…
GO:0006612	protein targeting to membrane	163	2.22795	top	0.00077	ks	9606.ENSP00000182527,9606.ENSP00000215957,9606.ENSP00000217402,9606.ENSP00000221566,9606.ENSP00000222247,9606.ENSP00000223641,9606.ENSP00000225430,9606.ENSP00000230050,9606.ENSP00000241041,9606.ENSP00000243253,9606.ENSP00000244763,9606.ENSP00000251453,9606.ENSP00000253861,9606.ENSP00000259030,9606.ENSP00000259469,9606.ENSP00000260130,9606.ENSP00000262096,9606.ENSP00000262213,9606.ENSP00000262584,…	TRAM2,MICALL1,CHMP4B,SGTA,RPL18A,SEC61B,RPL19,RPS12,PEX16,SEC61A1,SSR1,RPS16,EXOC4,RTP4,RPL35,SDCBP,ZDHHC2,TRAM1,RPL8,SSR3,VPS37B,SRP14,RPS11,RPS27A,RPL37,RPS3,ATG3,ZDHHC11,NCF1,ZFAND2B,SSR2,PRKCI,ZDHHC3,RTP3,ZDHHC19,RPS23,SEC61A2,CACNG2,VPS37C,RPS9,SRP9,ARL6IP1,RPL13,RPL15,TRAM1L1,ZDHHC24,RPL38,TAOK2,RPL4,RTP1,SRP68,RAB8B,ZDHHC22,VPS37A,RPS15A,AQP11,VPS37D,RPLP2,HSPA5,CHMP4A,WRB,SRPR,ZDHHC23,PEX…
GO:0006409	tRNA export from nucleus	34	1.96535	bottom	0.00077	ks	9606.ENSP00000209873,9606.ENSP00000229179,9606.ENSP00000231498,9606.ENSP00000245544,9606.ENSP00000254508,9606.ENSP00000258742,9606.ENSP00000261396,9606.ENSP00000264883,9606.ENSP00000283195,9606.ENSP00000285968,9606.ENSP00000295119,9606.ENSP00000297990,9606.ENSP00000310668,9606.ENSP00000316032,9606.ENSP00000327821,9606.ENSP00000342262,9606.ENSP00000345895,9606.ENSP00000352400,9606.ENSP00000356448,…	AAAS,NUP107,NUP155,NUP85,NUP210,NUPL2,NUP133,NUP54,RANBP2,NUP205,NUP35,NOL6,NUP93,NUP98,XPOT,NUP43,NUP50,NUP214,TPR,NDC1,NUP188,NUP160,NUPL1,SEC13,POM121,RAE1,SEH1L,SSB,NUP153,RAN,NUP37,NUP88,NUP62,POM121C
GO:0000956	nuclear-transcribed mRNA catabolic process	193	1.9321	top	0.00094	ks	9606.ENSP00000220849,9606.ENSP00000221233,9606.ENSP00000222247,9606.ENSP00000225430,9606.ENSP00000225792,9606.ENSP00000229195,9606.ENSP00000230050,9606.ENSP00000230859,9606.ENSP00000231790,9606.ENSP00000251453,9606.ENSP00000252622,9606.ENSP00000257177,9606.ENSP00000259469,9606.ENSP00000262584,9606.ENSP00000263063,9606.ENSP00000263073,9606.ENSP00000263579,9606.ENSP00000264645,9606.ENSP00000264951,…	EIF3E,EXOSC5,RPL18A,RPL19,DDX5,CNOT2,RPS12,PAPD7,MLH1,RPS16,LSM7,ZCCHC11,RPL35,RPL8,MTPAP,SMG6,DCPS,CASC3,XRN1,EXOSC7,WDR61,EIF4A3,SMG9,RPS11,RPS27A,POLR2D,RQCD1,RPL37,PELO,UPF3B,RPS3,ATM,CCRN4L,DCP1B,NBAS,ZFP36L2,CNOT11,RPS23,PATL1,POLR2G,LSM3,RPS9,GTPBP2,RPL13,PDE12,RPL15,RPL38,LSM1,RPL4,PABPC1,EXOSC4,DIS3L2,SAMD4B,RPS15A,MAGOHB,EDC3,CNOT1,RPLP2,EXOSC3,PPP2R1A,PPP2R2A,NCBP2,DHX34,PNRC2,RPS7,RPL…
GO:0051031	tRNA transport	37	1.79259	bottom	0.001	ks	9606.ENSP00000209873,9606.ENSP00000229179,9606.ENSP00000231498,9606.ENSP00000245544,9606.ENSP00000254508,9606.ENSP00000258742,9606.ENSP00000261396,9606.ENSP00000264883,9606.ENSP00000283195,9606.ENSP00000285968,9606.ENSP00000295119,9606.ENSP00000297990,9606.ENSP00000310668,9606.ENSP00000316032,9606.ENSP00000327821,9606.ENSP00000342262,9606.ENSP00000345895,9606.ENSP00000352400,9606.ENSP00000354204,…	AAAS,NUP107,NUP155,NUP85,NUP210,NUPL2,NUP133,NUP54,RANBP2,NUP205,NUP35,NOL6,NUP93,NUP98,XPOT,NUP43,NUP50,NUP214,TOMM20L,TOMM20,TPR,NDC1,YBX1,NUP188,NUP160,NUPL1,SEC13,POM121,RAE1,SEH1L,SSB,NUP153,RAN,NUP37,NUP88,NUP62,POM121C
GO:0097064	ncRNA export from nucleus	38	1.76006	bottom	0.0017	ks	9606.ENSP00000209873,9606.ENSP00000229179,9606.ENSP00000231498,9606.ENSP00000245544,9606.ENSP00000254508,9606.ENSP00000258742,9606.ENSP00000261396,9606.ENSP00000264883,9606.ENSP00000283195,9606.ENSP00000285968,9606.ENSP00000295119,9606.ENSP00000296930,9606.ENSP00000297540,9606.ENSP00000297990,9606.ENSP00000298552,9606.ENSP00000310668,9606.ENSP00000316032,9606.ENSP00000326806,9606.ENSP00000327821,…	AAAS,NUP107,NUP155,NUP85,NUP210,NUPL2,NUP133,NUP54,RANBP2,NUP205,NUP35,NPM1,PHAX,NOL6,TSC1,NUP93,NUP98,NCBP2,XPOT,NUP43,NUP50,NUP214,TPR,NDC1,NUP188,NUP160,NUPL1,SEC13,POM121,RAE1,SEH1L,SSB,NUP153,RAN,NUP37,NUP88,NUP62,POM121C
*afc=Agregate Fold Change method
*ks= Kolmogorov-Smirnov method
