# Supplementary material for: Genes Involved in Maintaining Mitochondrial Membrane Potential Upon Electron Transport Chain Disruption
Source: Front Cell Dev Biol. 2022 Feb 16;10:781558. doi: 10.3389/fcell.2022.781558 (PMC8888678; doi:10.3389/fcell.2022.781558)
Supplement: Supplementary file 4 [file Table1.XLSX]

## Sheet: Raw data
sgRNA ID	Gene	Accession code	position	Untreated	PAO for 2.5 weeks	PAO for 6 weeks
ATP5O-NM_001697.2-33912394	ATP5O	NM_001697.2	33912394	624	406995	684657
ATP5O-NM_001697.2-33907378	ATP5O	NM_001697.2	33907378	118	537393	652307
ATP5O-NM_001697.2-33907420	ATP5O	NM_001697.2	33907420	166	500025	378150
ATP5O-NM_001697.2-33909098	ATP5O	NM_001697.2	33909098	1088	5	0
ATP5F1-NM_001688.4-111454312	ATP5F1	NM_001688.4	111454312	97	336242	252345
ATP5F1-NM_001688.4-111454239	ATP5F1	NM_001688.4	111454239	212	86865	70657
ATP5F1-NM_001688.4-111456094	ATP5F1	NM_001688.4	111456094	100	24216	8712
ATP5F1-NM_001688.4-111456245	ATP5F1	NM_001688.4	111456245	305	6252	1881
ATP5I-NM_007100.3-673945	ATP5I	NM_007100.3	673945	102	349531	215245
ATP5I-NM_007100.3-673918	ATP5I	NM_007100.3	673918	503	130896	91271
ATP5I-NM_007100.3-673956	ATP5I	NM_007100.3	673956	2	21320	11276
ATP5I-NM_007100.3-673390	ATP5I	NM_007100.3	673390	150	1184	29
ATPIF1-NM_016311.4-28236249	ATPIF1	NM_016311.4	28236249	730	104231	84978
ATPIF1-NM_016311.4-28236375	ATPIF1	NM_016311.4	28236375	861	55151	38076
ATPIF1-NM_016311.4-28236225	ATPIF1	NM_016311.4	28236225	548	67470	21924
ATPIF1-NM_016311.4-28236425	ATPIF1	NM_016311.4	28236425	205	54532	21223
ALPL-NM_000478.4-21563169	ALPL	NM_000478.4	21563169	552	42194	131874
ALPL-NM_000478.4-21560713	ALPL	NM_000478.4	21560713	576	0	0
ALPL-NM_000478.4-21564068	ALPL	NM_000478.4	21564068	203	0	0
ALPL-NM_000478.4-21568214	ALPL	NM_000478.4	21568214	1269	355	0
MRPL15-NM_014175.3-54135347	MRPL15	NM_014175.3	54135347	72	119740	58587
MRPL15-NM_014175.3-54137344	MRPL15	NM_014175.3	54137344	276	50078	47885
MRPL15-NM_014175.3-54142743	MRPL15	NM_014175.3	54142743	20	45123	16612
MRPL15-NM_014175.3-54136654	MRPL15	NM_014175.3	54136654	174	12780	3498
MRPL53-NM_053050.4-74472432	MRPL53	NM_053050.4	74472432	221	29709	78528
MRPL53-NM_053050.4-74472401	MRPL53	NM_053050.4	74472401	394	24850	19917
MRPL53-NM_053050.4-74472574	MRPL53	NM_053050.4	74472574	351	18754	10132
MRPL53-NM_053050.4-74472374	MRPL53	NM_053050.4	74472374	71	15269	8552
MRPL12-NM_002949.3-81703570	MRPL12	NM_002949.3	81703570	186	73694	96191
MRPL12-NM_002949.3-81704303	MRPL12	NM_002949.3	81704303	105	64739	19383
MRPL12-NM_002949.3-81704273	MRPL12	NM_002949.3	81704273	130	4446	175
MRPL12-NM_002949.3-81704672	MRPL12	NM_002949.3	81704672	176	3026	71
YARS2-NM_001040436.2-32755627	YARS2	NM_001040436.2	32755627	55	81384	31451
YARS2-NM_001040436.2-32755171	YARS2	NM_001040436.2	32755171	56	72561	30226
YARS2-NM_001040436.2-32755778	YARS2	NM_001040436.2	32755778	164	45365	27026
YARS2-NM_001040436.2-32755547	YARS2	NM_001040436.2	32755547	48	33158	23500
MRPL44-NM_022915.3-223957553	MRPL44	NM_022915.3	223957553	607	49228	82163
MRPL44-NM_022915.3-223959804	MRPL44	NM_022915.3	223959804	148	33653	11971
MRPL44-NM_022915.3-223959736	MRPL44	NM_022915.3	223959736	42	49766	11313
MRPL44-NM_022915.3-223959920	MRPL44	NM_022915.3	223959920	187	24701	5848
MRPL34-NM_023937.3-17306237	MRPL34	NM_023937.3	17306237	253	142953	44321
MRPL34-NM_023937.3-17305946	MRPL34	NM_023937.3	17305946	53	64785	30120
MRPL34-NM_023937.3-17305929	MRPL34	NM_023937.3	17305929	23	85628	26583
MRPL34-NM_023937.3-17306269	MRPL34	NM_023937.3	17306269	100	20680	8794
ATP5L-NM_006476.4-118401706	ATP5L	NM_006476.4	118401706	283	70057	89247
ATP5L-NM_006476.4-118407067	ATP5L	NM_006476.4	118407067	144	20039	18999
ATP5L-NM_006476.4-118406994	ATP5L	NM_006476.4	118406994	93	450	338
ATP5L-NM_006476.4-118406963	ATP5L	NM_006476.4	118406963	406	1975	90
MRPS33-NM_053035.2-141010513	MRPS33	NM_053035.2	141010513	321	91606	82746
MRPS33-NM_053035.2-141010487	MRPS33	NM_053035.2	141010487	253	55030	14458
MRPS33-NM_053035.2-141010464	MRPS33	NM_053035.2	141010464	511	30601	7756
MRPS33-NM_053035.2-141010582	MRPS33	NM_053035.2	141010582	672	0	0
ATP5J-NM_001003703.1-25729761	ATP5J	NM_001003703.1	25729761	180	79014	81811
ATP5J-NM_001003703.1-25729743	ATP5J	NM_001003703.1	25729743	224	33648	18803
ATP5J-NM_001003703.1-25729678	ATP5J	NM_001003703.1	25729678	45	9836	2522
ATP5J-NM_001003703.1-25725332	ATP5J	NM_001003703.1	25725332	177	6511	1712
MRPS11-NM_022839.3-88467970	MRPS11	NM_022839.3	88467970	461	87110	64409
MRPS11-NM_022839.3-88467775	MRPS11	NM_022839.3	88467775	336	94579	38613
MRPS11-NM_022839.3-88475191	MRPS11	NM_022839.3	88475191	148	4631	686
MRPS11-NM_022839.3-88472699	MRPS11	NM_022839.3	88472699	756	165	0
MRPL40-NM_003776.2-19434873	MRPL40	NM_003776.2	19434873	113	74549	55747
MRPL40-NM_003776.2-19432595	MRPL40	NM_003776.2	19432595	39	59949	27267
MRPL40-NM_003776.2-19433310	MRPL40	NM_003776.2	19433310	147	50743	15658
MRPL40-NM_003776.2-19433344	MRPL40	NM_003776.2	19433344	232	9323	4088
MRPS12-NM_033362.3-38931339	MRPS12	NM_033362.3	38931339	313	76781	43147
MRPS12-NM_033362.3-38932553	MRPS12	NM_033362.3	38932553	64	59546	28165
MRPS12-NM_033362.3-38932530	MRPS12	NM_033362.3	38932530	14	23150	12630
MRPS12-NM_033362.3-38932475	MRPS12	NM_033362.3	38932475	24	9523	1400
DAP3-NM_001199849.1-155729299	DAP3	NM_001199849.1	155729299	86	62109	57121
DAP3-NM_001199849.1-155721524	DAP3	NM_001199849.1	155721524	30	21881	7247
DAP3-NM_001199849.1-155721604	DAP3	NM_001199849.1	155721604	40	40394	6406
DAP3-NM_001199849.1-155717073	DAP3	NM_001199849.1	155717073	355	16136	2451
MRPL36-NM_032479.3-1798897	MRPL36	NM_032479.3	1798897	164	100055	35114
MRPL36-NM_032479.3-1798747	MRPL36	NM_032479.3	1798747	190	97610	29907
MRPL36-NM_032479.3-1798881	MRPL36	NM_032479.3	1798881	264	24151	6120
MRPL36-NM_032479.3-1798835	MRPL36	NM_032479.3	1798835	591	2343	224
MRPS18A-NM_018135.3-43681107	MRPS18A	NM_018135.3	43681107	185	52875	25899
MRPS18A-NM_018135.3-43675583	MRPS18A	NM_018135.3	43675583	96	72609	23943
MRPS18A-NM_018135.3-43675527	MRPS18A	NM_018135.3	43675527	81	54050	11146
MRPS18A-NM_018135.3-43687730	MRPS18A	NM_018135.3	43687730	246	24950	6319
NARS2-NM_024678.5-78566213	NARS2	NM_024678.5	78566213	143	88300	42368
NARS2-NM_024678.5-78574401	NARS2	NM_024678.5	78574401	49	16067	10928
NARS2-NM_024678.5-78528915	NARS2	NM_024678.5	78528915	487	21211	9350
NARS2-NM_024678.5-78571341	NARS2	NM_024678.5	78571341	687	10534	3537
MRPL18-NM_014161.3-159791049	MRPL18	NM_014161.3	159791049	186	59896	43757
MRPL18-NM_014161.3-159791082	MRPL18	NM_014161.3	159791082	253	69356	18916
MRPL18-NM_014161.3-159791111	MRPL18	NM_014161.3	159791111	0	6675	1304
MRPL18-NM_014161.3-159797367	MRPL18	NM_014161.3	159797367	983	5127	1228
MRPL17-NM_022061.3-6682345	MRPL17	NM_022061.3	6682345	364	80507	29374
MRPL17-NM_022061.3-6683256	MRPL17	NM_022061.3	6683256	596	39201	17508
MRPL17-NM_022061.3-6682770	MRPL17	NM_022061.3	6682770	351	59198	9885
MRPL17-NM_022061.3-6683165	MRPL17	NM_022061.3	6683165	197	23780	8242
MRPL48-NM_016055.5-73844907	MRPL48	NM_016055.5	73844907	317	79489	55594
MRPL48-NM_016055.5-73844849	MRPL48	NM_016055.5	73844849	1086	11396	8128
MRPL48-NM_016055.5-73825728	MRPL48	NM_016055.5	73825728	482	6880	660
MRPL48-NM_016055.5-73844972	MRPL48	NM_016055.5	73844972	0	0	0
PTCD3-NM_017952.5-86119015	PTCD3	NM_017952.5	86119015	75	95535	39485
PTCD3-NM_017952.5-86125067	PTCD3	NM_017952.5	86125067	170	31675	10321
PTCD3-NM_017952.5-86108376	PTCD3	NM_017952.5	86108376	195	30287	7362
PTCD3-NM_017952.5-86116540	PTCD3	NM_017952.5	86116540	189	40273	7199
MRPS35-NM_021821.3-27724165	MRPS35	NM_021821.3	27724165	236	74123	44728
MRPS35-NM_021821.3-27716342	MRPS35	NM_021821.3	27716342	131	54584	18669
MRPS35-NM_021821.3-27714790	MRPS35	NM_021821.3	27714790	625	1125	836
MRPS35-NM_021821.3-27716434	MRPS35	NM_021821.3	27716434	234	0	0
MRPL41-NM_032477.2-137552259	MRPL41	NM_032477.2	137552259	314	66759	31590
MRPL41-NM_032477.2-137552123	MRPL41	NM_032477.2	137552123	222	65127	23466
MRPL41-NM_032477.2-137552302	MRPL41	NM_032477.2	137552302	1	22395	5051
MRPL41-NM_032477.2-137552153	MRPL41	NM_032477.2	137552153	106	25943	4103
FPR1-NM_002029.3-51746353	FPR1	NM_002029.3	51746353	124	24278	62616
FPR1-NM_002029.3-51746431	FPR1	NM_002029.3	51746431	437	42	0
FPR1-NM_002029.3-51746485	FPR1	NM_002029.3	51746485	542	34	0
FPR1-NM_002029.3-51746702	FPR1	NM_002029.3	51746702	389	4	0
MRPS7-NM_015971.3-75262524	MRPS7	NM_015971.3	75262524	128	17316	25776
MRPS7-NM_015971.3-75262577	MRPS7	NM_015971.3	75262577	654	41220	13576
MRPS7-NM_015971.3-75262860	MRPS7	NM_015971.3	75262860	169	21032	13502
MRPS7-NM_015971.3-75263470	MRPS7	NM_015971.3	75263470	216	26074	9695
MRPS9-NM_182640.2-105092445	MRPS9	NM_182640.2	105092445	420	68691	51680
MRPS9-NM_182640.2-105049244	MRPS9	NM_182640.2	105049244	247	18659	7143
MRPS9-NM_182640.2-105089065	MRPS9	NM_182640.2	105089065	311	5483	1617
MRPS9-NM_182640.2-105071339	MRPS9	NM_182640.2	105071339	266	247	14
GSX1-NM_145657.2-27792945	GSX1	NM_145657.2	27792945	468	21170	58445
GSX1-NM_145657.2-27793001	GSX1	NM_145657.2	27793001	415	1252	44
GSX1-NM_145657.2-27792783	GSX1	NM_145657.2	27792783	277	0	0
GSX1-NM_145657.2-27793043	GSX1	NM_145657.2	27793043	207	0	0
MRPS30-NM_016640.3-44811150	MRPS30	NM_016640.3	44811150	159	54365	24275
MRPS30-NM_016640.3-44809468	MRPS30	NM_016640.3	44809468	466	63153	15640
MRPS30-NM_016640.3-44809272	MRPS30	NM_016640.3	44809272	109	45703	15502
MRPS30-NM_016640.3-44809045	MRPS30	NM_016640.3	44809045	588	8259	1690
MRPL49-NM_004927.3-65125561	MRPL49	NM_004927.3	65125561	193	21967	32142
MRPL49-NM_004927.3-65124523	MRPL49	NM_004927.3	65124523	175	49543	12966
MRPL49-NM_004927.3-65122376	MRPL49	NM_004927.3	65122376	49	42806	11810
MRPL49-NM_004927.3-65125507	MRPL49	NM_004927.3	65125507	98	148	1
MRPL21-NM_181514.1-68896649	MRPL21	NM_181514.1	68896649	300	33242	27053
MRPL21-NM_181514.1-68896543	MRPL21	NM_181514.1	68896543	73	33232	24075
MRPL21-NM_181514.1-68900553	MRPL21	NM_181514.1	68900553	752	12005	3189
MRPL21-NM_181514.1-68903739	MRPL21	NM_181514.1	68903739	605	6596	1569
KLHL13-NM_033495.3-117920291	KLHL13	NM_033495.3	117920291	441	15872	53302
KLHL13-NM_033495.3-117909636	KLHL13	NM_033495.3	117909636	753	724	105
KLHL13-NM_033495.3-117909775	KLHL13	NM_033495.3	117909775	354	156	0
KLHL13-NM_033495.3-117919526	KLHL13	NM_033495.3	117919526	688	0	0
GTPBP8-NM_014170.2-112991206	GTPBP8	NM_014170.2	112991206	305	29982	41061
GTPBP8-NM_014170.2-112995201	GTPBP8	NM_014170.2	112995201	151	13718	10007
GTPBP8-NM_014170.2-112991077	GTPBP8	NM_014170.2	112991077	701	4494	617
GTPBP8-NM_014170.2-112991298	GTPBP8	NM_014170.2	112991298	73	1	0
MARS2-NM_138395.3-197706502	MARS2	NM_138395.3	197706502	51	68720	42128
MARS2-NM_138395.3-197705879	MARS2	NM_138395.3	197705879	41	23426	8025
MARS2-NM_138395.3-197705999	MARS2	NM_138395.3	197705999	252	3560	728
MARS2-NM_138395.3-197705665	MARS2	NM_138395.3	197705665	0	4809	604
PCDHA6-NM_018909.3-140829434	PCDHA6	NM_018909.3	140829434	1799	25915	50048
PCDHA6-NM_018909.3-140828303	PCDHA6	NM_018909.3	140828303	834	130	0
PCDHA6-NM_018909.3-140828488	PCDHA6	NM_018909.3	140828488	130	7	0
PCDHA6-NM_018909.3-140828859	PCDHA6	NM_018909.3	140828859	807	549	0
MTRNR2L3-NM_001190472.1-57358997	MTRNR2L3	NM_001190472.1	57358997	264	9690	46267
MTRNR2L3-NM_001190472.1-57359031	MTRNR2L3	NM_001190472.1	57359031	553	10515	3698
MTRNR2L3-NM_001190472.1-57358977	MTRNR2L3	NM_001190472.1	57358977	740	6	2
MTRNR2L3-NM_001190472.1-57359030	MTRNR2L3	NM_001190472.1	57359030	468	44	0
SYNJ2BP-NM_018373.2-70416936	SYNJ2BP	NM_018373.2	70416936	610	19634	49265
SYNJ2BP-NM_018373.2-70388523	SYNJ2BP	NM_018373.2	70388523	115	1897	14
SYNJ2BP-NM_018373.2-70388555	SYNJ2BP	NM_018373.2	70388555	559	43	1
SYNJ2BP-NM_018373.2-70416914	SYNJ2BP	NM_018373.2	70416914	259	124	0
PDIA5-NM_006810.3-123089211	PDIA5	NM_006810.3	123089211	465	12769	47534
PDIA5-NM_006810.3-123102461	PDIA5	NM_006810.3	123102461	239	10	0
PDIA5-NM_006810.3-123110983	PDIA5	NM_006810.3	123110983	365	24	0
PDIA5-NM_006810.3-123124145	PDIA5	NM_006810.3	123124145	483	16	0
TSGA10-NM_025244.2-99108883	TSGA10	NM_025244.2	99108883	433	12558	47058
TSGA10-NM_025244.2-99065043	TSGA10	NM_025244.2	99065043	212	471	13
TSGA10-NM_025244.2-99081318	TSGA10	NM_025244.2	99081318	372	0	0
TSGA10-NM_025244.2-99105610	TSGA10	NM_025244.2	99105610	454	0	0
HMGN5-NM_030763.2-81116209	HMGN5	NM_030763.2	81116209	543	16412	45709
HMGN5-NM_030763.2-81115077	HMGN5	NM_030763.2	81115077	455	448	49
HMGN5-NM_030763.2-81115166	HMGN5	NM_030763.2	81115166	321	76	0
HMGN5-NM_030763.2-81118738	HMGN5	NM_030763.2	81118738	494	0	0
FYCO1-NM_024513.3-45975244	FYCO1	NM_024513.3	45975244	1224	14217	45562
FYCO1-NM_024513.3-45968658	FYCO1	NM_024513.3	45968658	709	1062	89
FYCO1-NM_024513.3-45967527	FYCO1	NM_024513.3	45967527	408	66	17
FYCO1-NM_024513.3-45966894	FYCO1	NM_024513.3	45966894	1297	4	0
MAPK1IP1L-NM_144578.3-55062893	MAPK1IP1L	NM_144578.3	55062893	275	12024	45602
MAPK1IP1L-NM_144578.3-55062938	MAPK1IP1L	NM_144578.3	55062938	434	9	1
MAPK1IP1L-NM_144578.3-55062720	MAPK1IP1L	NM_144578.3	55062720	145	0	0
MAPK1IP1L-NM_144578.3-55062984	MAPK1IP1L	NM_144578.3	55062984	205	0	0
MRPL57-NM_024026.4-21177057	MRPL57	NM_024026.4	21177057	151	53673	16456
MRPL57-NM_024026.4-21176940	MRPL57	NM_024026.4	21176940	49	35278	12427
MRPL57-NM_024026.4-21176992	MRPL57	NM_024026.4	21176992	57	18186	8609
MRPL57-NM_024026.4-21177110	MRPL57	NM_024026.4	21177110	67	19214	7777
MRPL46-NM_022163.3-88465751	MRPL46	NM_022163.3	88465751	39	39877	24580
MRPL46-NM_022163.3-88467259	MRPL46	NM_022163.3	88467259	256	40726	10102
MRPL46-NM_022163.3-88467207	MRPL46	NM_022163.3	88467207	57	33699	8852
MRPL46-NM_022163.3-88467302	MRPL46	NM_022163.3	88467302	142	10334	1131
MRPL54-NM_172251.2-3762721	MRPL54	NM_172251.2	3762721	141	34607	18746
MRPL54-NM_172251.2-3765259	MRPL54	NM_172251.2	3765259	88	48087	17588
MRPL54-NM_172251.2-3765227	MRPL54	NM_172251.2	3765227	247	16840	3532
MRPL54-NM_172251.2-3765166	MRPL54	NM_172251.2	3765166	325	13008	3078
WBSCR16-NM_030798.4-75061287	WBSCR16	NM_030798.4	75061287	74	12186	40394
WBSCR16-NM_030798.4-75073560	WBSCR16	NM_030798.4	75073560	30	6262	484
WBSCR16-NM_030798.4-75058683	WBSCR16	NM_030798.4	75058683	30	728	115
WBSCR16-NM_030798.4-75066672	WBSCR16	NM_030798.4	75066672	47	1121	44
MRPL38-NM_032478.3-75900993	MRPL38	NM_032478.3	75900993	17	43820	16165
MRPL38-NM_032478.3-75904555	MRPL38	NM_032478.3	75904555	25	18634	12074
MRPL38-NM_032478.3-75901901	MRPL38	NM_032478.3	75901901	287	19331	9177
MRPL38-NM_032478.3-75901771	MRPL38	NM_032478.3	75901771	68	14997	3582
MRPS10-NM_018141.3-42217806	MRPS10	NM_018141.3	42217806	134	38506	14994
MRPS10-NM_018141.3-42214125	MRPS10	NM_018141.3	42214125	487	34985	12614
MRPS10-NM_018141.3-42211874	MRPS10	NM_018141.3	42211874	30	18528	10154
MRPS10-NM_018141.3-42214295	MRPS10	NM_018141.3	42214295	505	9638	2831
MTG2-NM_015666.3-62199133	MTG2	NM_015666.3	62199133	39	24934	37990
MTG2-NM_015666.3-62197876	MTG2	NM_015666.3	62197876	143	10842	1602
MTG2-NM_015666.3-62198690	MTG2	NM_015666.3	62198690	69	1456	273
MTG2-NM_015666.3-62199218	MTG2	NM_015666.3	62199218	43	6778	261
ENPP2-NM_006209.4-119601402	ENPP2	NM_006209.4	119601402	739	20048	40078
ENPP2-NM_006209.4-119593828	ENPP2	NM_006209.4	119593828	564	318	8
ENPP2-NM_006209.4-119617218	ENPP2	NM_006209.4	119617218	738	67	5
ENPP2-NM_006209.4-119621409	ENPP2	NM_006209.4	119621409	778	3	0
MRPS25-NM_022497.3-15059432	MRPS25	NM_022497.3	15059432	120	18010	18030
MRPS25-NM_022497.3-15065144	MRPS25	NM_022497.3	15065144	302	30956	12268
MRPS25-NM_022497.3-15065086	MRPS25	NM_022497.3	15065086	194	20159	5775
MRPS25-NM_022497.3-15059380	MRPS25	NM_022497.3	15059380	99	5956	3951
MRPS18C-NM_016067.3-83456948	MRPS18C	NM_016067.3	83456948	167	46508	21106
MRPS18C-NM_016067.3-83456136	MRPS18C	NM_016067.3	83456136	237	28602	8082
MRPS18C-NM_016067.3-83456172	MRPS18C	NM_016067.3	83456172	104	20881	5301
MRPS18C-NM_016067.3-83456101	MRPS18C	NM_016067.3	83456101	11	7928	5121
MRPS22-NM_020191.2-139348320	MRPS22	NM_020191.2	139348320	172	47182	15752
MRPS22-NM_020191.2-139350992	MRPS22	NM_020191.2	139350992	173	10809	11935
MRPS22-NM_020191.2-139344153	MRPS22	NM_020191.2	139344153	867	11545	7342
MRPS22-NM_020191.2-139347025	MRPS22	NM_020191.2	139347025	93	11483	3289
MRPL16-NM_017840.3-59806685	MRPL16	NM_017840.3	59806685	291	47446	21682
MRPL16-NM_017840.3-59806643	MRPL16	NM_017840.3	59806643	132	46751	15886
MRPL16-NM_017840.3-59806798	MRPL16	NM_017840.3	59806798	57	250	17
MRPL16-NM_017840.3-59809899	MRPL16	NM_017840.3	59809899	141	274	0
MRPS5-NM_031902.3-95108179	MRPS5	NM_031902.3	95108179	92	21483	16357
MRPS5-NM_031902.3-95104702	MRPS5	NM_031902.3	95104702	157	32646	13231
MRPS5-NM_031902.3-95108383	MRPS5	NM_031902.3	95108383	30	15018	4303
MRPS5-NM_031902.3-95115191	MRPS5	NM_031902.3	95115191	341	6851	3160
MRPS26-NM_030811.3-3046472	MRPS26	NM_030811.3	3046472	407	49147	26997
MRPS26-NM_030811.3-3046208	MRPS26	NM_030811.3	3046208	481	20644	4794
MRPS26-NM_030811.3-3046618	MRPS26	NM_030811.3	3046618	181	14978	2530
MRPS26-NM_030811.3-3046395	MRPS26	NM_030811.3	3046395	91	8201	1773
MRPS21-NM_031901.5-150294433	MRPS21	NM_031901.5	150294433	71	14580	21961
MRPS21-NM_031901.5-150308061	MRPS21	NM_031901.5	150308061	244	22141	12243
MRPS21-NM_031901.5-150294419	MRPS21	NM_031901.5	150294419	64	8167	1228
MRPS21-NM_031901.5-150308088	MRPS21	NM_031901.5	150308088	51	3784	438
STC2-NM_003714.2-173318245	STC2	NM_003714.2	173318245	465	15169	35862
STC2-NM_003714.2-173323386	STC2	NM_003714.2	173323386	931	0	0
STC2-NM_003714.2-173325986	STC2	NM_003714.2	173325986	407	11	0
STC2-NM_003714.2-173328102	STC2	NM_003714.2	173328102	609	0	0
MRPL23-NM_021134.3-1950914	MRPL23	NM_021134.3	1950914	199	31280	19206
MRPL23-NM_021134.3-1952848	MRPL23	NM_021134.3	1952848	33	15478	7699
MRPL23-NM_021134.3-1952811	MRPL23	NM_021134.3	1952811	32	18832	7560
MRPL23-NM_021134.3-1952177	MRPL23	NM_021134.3	1952177	128	0	0
MRPL13-NM_014078.5-120425319	MRPL13	NM_014078.5	120425319	85	19596	12044
MRPL13-NM_014078.5-120425358	MRPL13	NM_014078.5	120425358	379	30292	11567
MRPL13-NM_014078.5-120443198	MRPL13	NM_014078.5	120443198	141	19297	6270
MRPL13-NM_014078.5-120443273	MRPL13	NM_014078.5	120443273	352	16887	4530
TUFM-NM_003321.4-28844730	TUFM	NM_003321.4	28844730	246	30581	15329
TUFM-NM_003321.4-28845394	TUFM	NM_003321.4	28845394	57	45507	13118
TUFM-NM_003321.4-28845030	TUFM	NM_003321.4	28845030	0	16969	3741
TUFM-NM_003321.4-28844304	TUFM	NM_003321.4	28844304	80	13196	2095
MRPL39-NM_017446.3-25606502	MRPL39	NM_017446.3	25606502	66	37767	25614
MRPL39-NM_017446.3-25606603	MRPL39	NM_017446.3	25606603	24	13314	6810
MRPL39-NM_017446.3-25603877	MRPL39	NM_017446.3	25603877	47	19095	1836
MRPL39-NM_017446.3-25603928	MRPL39	NM_017446.3	25603928	110	19	1
NDUFAF7-NM_144736.4-37243923	NDUFAF7	NM_144736.4	37243923	207	23619	33973
NDUFAF7-NM_144736.4-37236172	NDUFAF7	NM_144736.4	37236172	197	349	111
NDUFAF7-NM_144736.4-37241720	NDUFAF7	NM_144736.4	37241720	169	1097	5
NDUFAF7-NM_144736.4-37232262	NDUFAF7	NM_144736.4	37232262	32	0	0
MRPL14-NM_032111.2-44114202	MRPL14	NM_032111.2	44114202	84	36220	24575
MRPL14-NM_032111.2-44114113	MRPL14	NM_032111.2	44114113	118	28027	7830
MRPL14-NM_032111.2-44114163	MRPL14	NM_032111.2	44114163	71	9553	919
MRPL14-NM_032111.2-44113997	MRPL14	NM_032111.2	44113997	175	4431	463
TRMT10C-NM_017819.3-101565397	TRMT10C	NM_017819.3	101565397	39	48082	26935
TRMT10C-NM_017819.3-101564953	TRMT10C	NM_017819.3	101564953	121	13666	3891
TRMT10C-NM_017819.3-101565287	TRMT10C	NM_017819.3	101565287	287	11526	2484
TRMT10C-NM_017819.3-101565035	TRMT10C	NM_017819.3	101565035	645	2348	437
MRPL45-NM_032351.5-38298474	MRPL45	NM_032351.5	38298474	99	36616	16184
MRPL45-NM_032351.5-38299412	MRPL45	NM_032351.5	38299412	427	29420	16080
MRPL45-NM_032351.5-38320651	MRPL45	NM_032351.5	38320651	96	6234	1146
MRPL45-NM_032351.5-38318705	MRPL45	NM_032351.5	38318705	291	418	9
MRPS31-NM_005830.3-40771003	MRPS31	NM_005830.3	40771003	210	48576	27283
MRPS31-NM_005830.3-40766957	MRPS31	NM_005830.3	40766957	326	11296	4436
MRPS31-NM_005830.3-40754080	MRPS31	NM_005830.3	40754080	271	1856	1402
MRPS31-NM_005830.3-40766791	MRPS31	NM_005830.3	40766791	682	1930	95
ICT1-NM_001303265.1-75012839	ICT1	NM_001303265.1	75012839	383	23914	31081
ICT1-NM_001303265.1-75020547	ICT1	NM_001303265.1	75020547	68	4840	1826
ICT1-NM_001303265.1-75012728	ICT1	NM_001303265.1	75012728	46	3846	111
ICT1-NM_001303265.1-75019755	ICT1	NM_001303265.1	75019755	342	5	0
MRPS28-NM_014018.2-80030059	MRPS28	NM_014018.2	80030059	380	13983	16364
MRPS28-NM_014018.2-80030171	MRPS28	NM_014018.2	80030171	178	17401	7131
MRPS28-NM_014018.2-80030142	MRPS28	NM_014018.2	80030142	669	8309	6329
MRPS28-NM_014018.2-80030103	MRPS28	NM_014018.2	80030103	512	10565	2799
PPAPDC1B-NM_001102559.1-38267327	PPAPDC1B	NM_001102559.1	38267327	1046	17768	32420
PPAPDC1B-NM_001102559.1-38268919	PPAPDC1B	NM_001102559.1	38268919	918	1623	187
PPAPDC1B-NM_001102559.1-38267284	PPAPDC1B	NM_001102559.1	38267284	495	10	1
PPAPDC1B-NM_001102559.1-38267902	PPAPDC1B	NM_001102559.1	38267902	848	2	0
MTIF3-NM_001166261.1-27440057	MTIF3	NM_001166261.1	27440057	413	16142	28824
MTIF3-NM_001166261.1-27440141	MTIF3	NM_001166261.1	27440141	232	2976	2326
MTIF3-NM_001166261.1-27439990	MTIF3	NM_001166261.1	27439990	635	2113	999
MTIF3-NM_001166261.1-27440344	MTIF3	NM_001166261.1	27440344	293	238	0
CORO7-NM_024535.4-4388564	CORO7	NM_024535.4	4388564	908	8364	31833
CORO7-NM_024535.4-4364800	CORO7	NM_024535.4	4364800	1172	250	103
CORO7-NM_024535.4-4412383	CORO7	NM_024535.4	4412383	1190	862	27
CORO7-NM_024535.4-4365039	CORO7	NM_024535.4	4365039	570	19	0
ZNF862-NM_001099220.1-149848050	ZNF862	NM_001099220.1	149848050	1185	17027	27217
ZNF862-NM_001099220.1-149861079	ZNF862	NM_001099220.1	149861079	277	3313	4390
ZNF862-NM_001099220.1-149847858	ZNF862	NM_001099220.1	149847858	258	97	0
ZNF862-NM_001099220.1-149860682	ZNF862	NM_001099220.1	149860682	387	0	0
MRPS14-NM_022100.2-175023364	MRPS14	NM_022100.2	175023364	64	46927	16617
MRPS14-NM_022100.2-175014816	MRPS14	NM_022100.2	175014816	0	34199	8591
MRPS14-NM_022100.2-175018454	MRPS14	NM_022100.2	175018454	213	10927	3843
MRPS14-NM_022100.2-175018532	MRPS14	NM_022100.2	175018532	548	1665	2335
FAM170B-NM_001164484.1-49132176	FAM170B	NM_001164484.1	49132176	540	11168	16671
FAM170B-NM_001164484.1-49133874	FAM170B	NM_001164484.1	49133874	1176	5638	13993
FAM170B-NM_001164484.1-49132002	FAM170B	NM_001164484.1	49132002	385	1774	173
FAM170B-NM_001164484.1-49132118	FAM170B	NM_001164484.1	49132118	284	4	0
MRPL2-NM_015950.4-43056098	MRPL2	NM_015950.4	43056098	171	50461	15815
MRPL2-NM_015950.4-43055961	MRPL2	NM_015950.4	43055961	2	21868	7970
MRPL2-NM_015950.4-43058172	MRPL2	NM_015950.4	43058172	70	11807	6991
MRPL2-NM_015950.4-43056409	MRPL2	NM_015950.4	43056409	590	0	0
PKDREJ-NM_006071.1-46259903	PKDREJ	NM_006071.1	46259903	488	12437	30721
PKDREJ-NM_006071.1-46258945	PKDREJ	NM_006071.1	46258945	881	73	0
PKDREJ-NM_006071.1-46261264	PKDREJ	NM_006071.1	46261264	297	2	0
PKDREJ-NM_006071.1-46262166	PKDREJ	NM_006071.1	46262166	239	2	0
FKBP8-NM_012181.3-18539637	FKBP8	NM_012181.3	18539637	1488	23718	28105
FKBP8-NM_012181.3-18538414	FKBP8	NM_012181.3	18538414	567	3573	2439
FKBP8-NM_012181.3-18541787	FKBP8	NM_012181.3	18541787	348	1038	106
FKBP8-NM_012181.3-18539431	FKBP8	NM_012181.3	18539431	617	13	0
CYB5D1-NM_144607.4-7858660	CYB5D1	NM_144607.4	7858660	797	15076	29338
CYB5D1-NM_144607.4-7858696	CYB5D1	NM_144607.4	7858696	1862	2812	1131
CYB5D1-NM_144607.4-7858196	CYB5D1	NM_144607.4	7858196	336	174	0
CYB5D1-NM_144607.4-7858424	CYB5D1	NM_144607.4	7858424	918	12	0
MYO5A-NM_000259.3-52383137	MYO5A	NM_000259.3	52383137	479	14043	30033
MYO5A-NM_000259.3-52353988	MYO5A	NM_000259.3	52353988	165	2	0
MYO5A-NM_000259.3-52370288	MYO5A	NM_000259.3	52370288	98	4	0
MYO5A-NM_000259.3-52397318	MYO5A	NM_000259.3	52397318	477	0	0
MRPS18B-NM_014046.3-30624903	MRPS18B	NM_014046.3	30624903	41	30236	18425
MRPS18B-NM_014046.3-30622866	MRPS18B	NM_014046.3	30622866	352	14684	11142
MRPS18B-NM_014046.3-30619783	MRPS18B	NM_014046.3	30619783	178	2484	323
MRPS18B-NM_014046.3-30619719	MRPS18B	NM_014046.3	30619719	166	72	25
GPRASP2-NM_001004051.3-102715882	GPRASP2	NM_001004051.3	102715882	102	6113	29118
GPRASP2-NM_001004051.3-102715112	GPRASP2	NM_001004051.3	102715112	1417	6	1
GPRASP2-NM_001004051.3-102715702	GPRASP2	NM_001004051.3	102715702	959	25	0
GPRASP2-NM_001004051.3-102716125	GPRASP2	NM_001004051.3	102716125	171	0	0
MRPL30-NM_145212.3-99195129	MRPL30	NM_145212.3	99195129	146	26011	20624
MRPL30-NM_145212.3-99186244	MRPL30	NM_145212.3	99186244	561	15193	4548
MRPL30-NM_145212.3-99194786	MRPL30	NM_145212.3	99194786	456	7361	2803
MRPL30-NM_145212.3-99194882	MRPL30	NM_145212.3	99194882	53	4099	326
NFE2L3-NM_004289.6-26152668	NFE2L3	NM_004289.6	26152668	622	34082	27962
NFE2L3-NM_004289.6-26152972	NFE2L3	NM_004289.6	26152972	170	385	30
NFE2L3-NM_004289.6-26152818	NFE2L3	NM_004289.6	26152818	505	9	0
NFE2L3-NM_004289.6-26177995	NFE2L3	NM_004289.6	26177995	264	36	0
MRPL33-NM_004891.3-27771794	MRPL33	NM_004891.3	27771794	155	28438	18028
MRPL33-NM_004891.3-27774452	MRPL33	NM_004891.3	27774452	54	25445	7113
MRPL33-NM_004891.3-27774491	MRPL33	NM_004891.3	27774491	36	13053	2746
MRPL33-NM_004891.3-27774438	MRPL33	NM_004891.3	27774438	301	691	6
STOM-NM_001270526.1-121353280	STOM	NM_001270526.1	121353280	385	24074	27413
STOM-NM_001270526.1-121349296	STOM	NM_001270526.1	121349296	418	26	0
STOM-NM_001270526.1-121356128	STOM	NM_001270526.1	121356128	470	12	0
STOM-NM_001270526.1-121370138	STOM	NM_001270526.1	121370138	589	0	0
MRPS2-NM_016034.4-135501963	MRPS2	NM_016034.4	135501963	24	23991	17755
MRPS2-NM_016034.4-135501876	MRPS2	NM_016034.4	135501876	58	20398	6447
MRPS2-NM_016034.4-135503758	MRPS2	NM_016034.4	135503758	110	11605	1853
MRPS2-NM_016034.4-135503592	MRPS2	NM_016034.4	135503592	52	8601	1325
SUPT7L-NM_001282729.1-27661210	SUPT7L	NM_001282729.1	27661210	795	5407	27073
SUPT7L-NM_001282729.1-27657586	SUPT7L	NM_001282729.1	27657586	469	7	0
SUPT7L-NM_001282729.1-27661056	SUPT7L	NM_001282729.1	27661056	571	9	0
SUPT7L-NM_001282729.1-27661323	SUPT7L	NM_001282729.1	27661323	601	575	0
RND3-NM_001254738.1-150487335	RND3	NM_001254738.1	150487335	1017	14913	26512
RND3-NM_001254738.1-150474942	RND3	NM_001254738.1	150474942	545	2235	289
RND3-NM_001254738.1-150486705	RND3	NM_001254738.1	150486705	482	0	1
RND3-NM_001254738.1-150471632	RND3	NM_001254738.1	150471632	460	8	0
SEMA3G-NM_020163.1-52439965	SEMA3G	NM_020163.1	52439965	155	14046	26549
SEMA3G-NM_020163.1-52441403	SEMA3G	NM_020163.1	52441403	371	716	12
SEMA3G-NM_020163.1-52438189	SEMA3G	NM_020163.1	52438189	333	0	0
SEMA3G-NM_020163.1-52442783	SEMA3G	NM_020163.1	52442783	356	0	0
MRPS17-NM_015969.2-55953225	MRPS17	NM_015969.2	55953225	756	30735	9550
MRPS17-NM_015969.2-55953286	MRPS17	NM_015969.2	55953286	338	22830	8901
MRPS17-NM_015969.2-55954964	MRPS17	NM_015969.2	55954964	410	25927	7805
MRPS17-NM_015969.2-55955005	MRPS17	NM_015969.2	55955005	1113	36	0
PCGF3-NM_006315.4-735016	PCGF3	NM_006315.4	735016	770	29763	25615
PCGF3-NM_006315.4-744639	PCGF3	NM_006315.4	744639	985	2306	316
PCGF3-NM_006315.4-743537	PCGF3	NM_006315.4	743537	398	730	185
PCGF3-NM_006315.4-743575	PCGF3	NM_006315.4	743575	954	1353	27
MRPL37-NM_016491.3-54200557	MRPL37	NM_016491.3	54200557	34	45313	20194
MRPL37-NM_016491.3-54200425	MRPL37	NM_016491.3	54200425	209	15194	3298
MRPL37-NM_016491.3-54210086	MRPL37	NM_016491.3	54210086	58	19533	2562
MRPL37-NM_016491.3-54200339	MRPL37	NM_016491.3	54200339	19	0	0
TTC16-NM_144965.1-127717720	TTC16	NM_144965.1	127717720	415	22148	25281
TTC16-NM_144965.1-127724133	TTC16	NM_144965.1	127724133	784	3490	615
TTC16-NM_144965.1-127720355	TTC16	NM_144965.1	127720355	135	0	0
TTC16-NM_144965.1-127724357	TTC16	NM_144965.1	127724357	1202	6	0
MRPL27-NM_016504.2-50370039	MRPL27	NM_016504.2	50370039	255	62966	19157
MRPL27-NM_016504.2-50370566	MRPL27	NM_016504.2	50370566	160	20839	4678
MRPL27-NM_016504.2-50370505	MRPL27	NM_016504.2	50370505	1	6042	1256
MRPL27-NM_016504.2-50370478	MRPL27	NM_016504.2	50370478	284	8261	713
RPUSD4-NM_032795.2-126210958	RPUSD4	NM_032795.2	126210958	66	23830	17109
RPUSD4-NM_032795.2-126211038	RPUSD4	NM_032795.2	126211038	325	16041	4135
RPUSD4-NM_032795.2-126209611	RPUSD4	NM_032795.2	126209611	211	14685	2947
RPUSD4-NM_032795.2-126209540	RPUSD4	NM_032795.2	126209540	35	2880	1218
CHCHD1-NM_203298.2-73782344	CHCHD1	NM_203298.2	73782344	161	16547	8606
CHCHD1-NM_203298.2-73782423	CHCHD1	NM_203298.2	73782423	317	24915	7870
CHCHD1-NM_203298.2-73782121	CHCHD1	NM_203298.2	73782121	329	17883	6654
CHCHD1-NM_203298.2-73782173	CHCHD1	NM_203298.2	73782173	319	4583	2116
CTNNA2-NM_001282598.1-79909625	CTNNA2	NM_001282598.1	79909625	733	10168	24790
CTNNA2-NM_001282598.1-79651624	CTNNA2	NM_001282598.1	79651624	355	3	0
CTNNA2-NM_001282598.1-79744520	CTNNA2	NM_001282598.1	79744520	42	0	0
CTNNA2-NM_001282598.1-79858115	CTNNA2	NM_001282598.1	79858115	379	73	0
MRPL28-NM_006428.4-369936	MRPL28	NM_006428.4	369936	413	24266	21485
MRPL28-NM_006428.4-369185	MRPL28	NM_006428.4	369185	27	11601	1838
MRPL28-NM_006428.4-370083	MRPL28	NM_006428.4	370083	154	11032	1119
MRPL28-NM_006428.4-368592	MRPL28	NM_006428.4	368592	87	2026	283
SARS2-NM_017827.3-38930591	SARS2	NM_017827.3	38930591	195	11308	23487
SARS2-NM_017827.3-38917970	SARS2	NM_017827.3	38917970	0	6057	589
SARS2-NM_017827.3-38918801	SARS2	NM_017827.3	38918801	27	12025	230
SARS2-NM_017827.3-38919827	SARS2	NM_017827.3	38919827	145	3748	67
HYKK-NM_001013619.2-78514997	HYKK	NM_001013619.2	78514997	1159	11641	23743
HYKK-NM_001013619.2-78513159	HYKK	NM_001013619.2	78513159	847	491	111
HYKK-NM_001013619.2-78533217	HYKK	NM_001013619.2	78533217	1511	920	16
HYKK-NM_001013619.2-78513294	HYKK	NM_001013619.2	78513294	940	44	0
HSD17B10-NM_004493.2-53432321	HSD17B10	NM_004493.2	53432321	213	47477	11172
HSD17B10-NM_004493.2-53432034	HSD17B10	NM_004493.2	53432034	16	34802	7147
HSD17B10-NM_004493.2-53433824	HSD17B10	NM_004493.2	53433824	1	14752	5422
HSD17B10-NM_004493.2-53433867	HSD17B10	NM_004493.2	53433867	0	0	0
MTERF3-NM_015942.4-96258477	MTERF3	NM_015942.4	96258477	447	10614	20678
MTERF3-NM_015942.4-96257092	MTERF3	NM_015942.4	96257092	964	8794	2104
MTERF3-NM_015942.4-96258553	MTERF3	NM_015942.4	96258553	300	8694	945
MTERF3-NM_015942.4-96257004	MTERF3	NM_015942.4	96257004	612	271	0
COX5A-NM_004255.3-74929121	COX5A	NM_004255.3	74929121	531	11370	22538
COX5A-NM_004255.3-74937920	COX5A	NM_004255.3	74937920	481	953	524
COX5A-NM_004255.3-74937959	COX5A	NM_004255.3	74937959	596	1555	351
COX5A-NM_004255.3-74929170	COX5A	NM_004255.3	74929170	438	3403	138
KCNJ8-NM_004982.3-21766529	KCNJ8	NM_004982.3	21766529	1216	12697	23211
KCNJ8-NM_004982.3-21766366	KCNJ8	NM_004982.3	21766366	717	1728	20
KCNJ8-NM_004982.3-21773248	KCNJ8	NM_004982.3	21773248	1009	0	0
KCNJ8-NM_004982.3-21773350	KCNJ8	NM_004982.3	21773350	687	0	0
MRPL51-NM_016497.3-6492892	MRPL51	NM_016497.3	6492892	24	37355	14855
MRPL51-NM_016497.3-6492437	MRPL51	NM_016497.3	6492437	210	21292	3146
MRPL51-NM_016497.3-6492962	MRPL51	NM_016497.3	6492962	155	7127	3144
MRPL51-NM_016497.3-6492928	MRPL51	NM_016497.3	6492928	228	6537	1854
MRPL3-NM_007208.3-131501553	MRPL3	NM_007208.3	131501553	281	24397	14658
MRPL3-NM_007208.3-131487681	MRPL3	NM_007208.3	131487681	61	12954	5303
MRPL3-NM_007208.3-131501666	MRPL3	NM_007208.3	131501666	122	16030	2906
MRPL3-NM_007208.3-131498247	MRPL3	NM_007208.3	131498247	537	722	46
MRPS16-NM_016065.3-73252000	MRPS16	NM_016065.3	73252000	360	23800	18740
MRPS16-NM_016065.3-73251913	MRPS16	NM_016065.3	73251913	210	11690	2282
MRPS16-NM_016065.3-73251813	MRPS16	NM_016065.3	73251813	67	7943	1521
MRPS16-NM_016065.3-73251952	MRPS16	NM_016065.3	73251952	198	1337	90
C10orf2-NM_021830.4-100988908	C10orf2	NM_021830.4	100988908	66	22920	11667
C10orf2-NM_021830.4-100989407	C10orf2	NM_021830.4	100989407	38	23671	5059
C10orf2-NM_021830.4-100989062	C10orf2	NM_021830.4	100989062	62	10545	4926
C10orf2-NM_021830.4-100988403	C10orf2	NM_021830.4	100988403	109	10075	980
OR2T4-NM_001004696.1-248362093	OR2T4	NM_001004696.1	248362093	1847	14059	22374
OR2T4-NM_001004696.1-248362181	OR2T4	NM_001004696.1	248362181	350	1150	245
OR2T4-NM_001004696.1-248361697	OR2T4	NM_001004696.1	248361697	976	157	1
OR2T4-NM_001004696.1-248362257	OR2T4	NM_001004696.1	248362257	508	14	0
LRRC46-NM_033413.3-47835396	LRRC46	NM_033413.3	47835396	574	14787	22376
LRRC46-NM_033413.3-47832159	LRRC46	NM_033413.3	47832159	570	93	0
LRRC46-NM_033413.3-47834470	LRRC46	NM_033413.3	47834470	271	6	0
LRRC46-NM_033413.3-47836087	LRRC46	NM_033413.3	47836087	527	349	0
JARID2-NM_004973.3-15487511	JARID2	NM_004973.3	15487511	490	14360	22307
JARID2-NM_004973.3-15410234	JARID2	NM_004973.3	15410234	822	8	0
JARID2-NM_004973.3-15496337	JARID2	NM_004973.3	15496337	681	89	0
JARID2-NM_004973.3-15496939	JARID2	NM_004973.3	15496939	848	8	0
GFM1-NM_024996.5-158652134	GFM1	NM_024996.5	158652134	77	32823	13800
GFM1-NM_024996.5-158658997	GFM1	NM_024996.5	158658997	144	6126	3740
GFM1-NM_024996.5-158660960	GFM1	NM_024996.5	158660960	494	12735	3087
GFM1-NM_024996.5-158645754	GFM1	NM_024996.5	158645754	115	5296	1324
METTL17-NM_022734.2-20992618	METTL17	NM_022734.2	20992618	86	24482	16446
METTL17-NM_022734.2-20994858	METTL17	NM_022734.2	20994858	179	10830	4305
METTL17-NM_022734.2-20990594	METTL17	NM_022734.2	20990594	123	1725	1069
METTL17-NM_022734.2-20994002	METTL17	NM_022734.2	20994002	96	79	0
MRPL11-NM_016050.4-66438179	MRPL11	NM_016050.4	66438179	80	49276	21418
MRPL11-NM_016050.4-66437204	MRPL11	NM_016050.4	66437204	237	1681	182
MRPL11-NM_016050.4-66437405	MRPL11	NM_016050.4	66437405	22	2435	134
MRPL11-NM_016050.4-66437242	MRPL11	NM_016050.4	66437242	524	255	0
LOC339862-NM_001257177.1-18013674	LOC339862	NM_001257177.1	18013674	691	17255	21438
LOC339862-NM_001257177.1-18013692	LOC339862	NM_001257177.1	18013692	161	0	0
LOC339862-NM_001257177.1-18016673	LOC339862	NM_001257177.1	18016673	393	6	0
LOC339862-NM_001257177.1-18016702	LOC339862	NM_001257177.1	18016702	542	25	0
MPP4-NM_033066.2-201692932	MPP4	NM_033066.2	201692932	791	8646	12339
MPP4-NM_033066.2-201680912	MPP4	NM_033066.2	201680912	1254	6185	8950
MPP4-NM_033066.2-201656258	MPP4	NM_033066.2	201656258	1116	1092	15
MPP4-NM_033066.2-201685118	MPP4	NM_033066.2	201685118	382	6	0
POLRMT-NM_005035.3-622209	POLRMT	NM_005035.3	622209	122	27549	15522
POLRMT-NM_005035.3-622894	POLRMT	NM_005035.3	622894	55	23279	4858
POLRMT-NM_005035.3-625125	POLRMT	NM_005035.3	625125	113	16441	676
POLRMT-NM_005035.3-629997	POLRMT	NM_005035.3	629997	8	0	0
S100A3-NM_002960.1-153548430	S100A3	NM_002960.1	153548430	248	16616	20954
S100A3-NM_002960.1-153547795	S100A3	NM_002960.1	153547795	552	0	1
S100A3-NM_002960.1-153548395	S100A3	NM_002960.1	153548395	1091	1019	0
S100A3-NM_002960.1-153548449	S100A3	NM_002960.1	153548449	876	132	0
MRPL52-NM_180982.2-22830102	MRPL52	NM_180982.2	22830102	36	17333	11071
MRPL52-NM_180982.2-22830249	MRPL52	NM_180982.2	22830249	21	13562	5998
MRPL52-NM_180982.2-22830228	MRPL52	NM_180982.2	22830228	115	14734	3629
MRPL52-NM_180982.2-22834191	MRPL52	NM_180982.2	22834191	128	221	0
PNPT1-NM_033109.4-55693701	PNPT1	NM_033109.4	55693701	149	43685	14043
PNPT1-NM_033109.4-55680860	PNPT1	NM_033109.4	55680860	24	26266	6119
PNPT1-NM_033109.4-55667091	PNPT1	NM_033109.4	55667091	72	5884	311
PNPT1-NM_033109.4-55671337	PNPT1	NM_033109.4	55671337	169	5022	155
CERKL-NM_001030311.2-181549665	CERKL	NM_001030311.2	181549665	805	13639	20398
CERKL-NM_001030311.2-181548783	CERKL	NM_001030311.2	181548783	539	310	0
CERKL-NM_001030311.2-181565438	CERKL	NM_001030311.2	181565438	606	220	0
CERKL-NM_001030311.2-181656917	CERKL	NM_001030311.2	181656917	538	5	0
CCDC67-NM_181645.3-93355459	CCDC67	NM_181645.3	93355459	364	22258	20331
CCDC67-NM_181645.3-93357033	CCDC67	NM_181645.3	93357033	593	712	14
CCDC67-NM_181645.3-93371116	CCDC67	NM_181645.3	93371116	116	0	0
CCDC67-NM_181645.3-93394478	CCDC67	NM_181645.3	93394478	676	26	0
OR4K2-NM_001005501.1-19876629	OR4K2	NM_001005501.1	19876629	627	13506	20249
OR4K2-NM_001005501.1-19876384	OR4K2	NM_001005501.1	19876384	521	9	0
OR4K2-NM_001005501.1-19876701	OR4K2	NM_001005501.1	19876701	307	9	0
OR4K2-NM_001005501.1-19876873	OR4K2	NM_001005501.1	19876873	594	4	0
ACP2-NM_001610.3-47247646	ACP2	NM_001610.3	47247646	668	13810	20195
ACP2-NM_001610.3-47245368	ACP2	NM_001610.3	47245368	82	0	0
ACP2-NM_001610.3-47245540	ACP2	NM_001610.3	47245540	310	7	0
ACP2-NM_001610.3-47248094	ACP2	NM_001610.3	47248094	419	0	0
MRPS6-NM_032476.3-34125384	MRPS6	NM_032476.3	34125384	248	31367	9754
MRPS6-NM_032476.3-34125424	MRPS6	NM_032476.3	34125424	237	47124	6130
MRPS6-NM_032476.3-34142455	MRPS6	NM_032476.3	34142455	61	9745	3949
MRPS6-NM_032476.3-34125472	MRPS6	NM_032476.3	34125472	83	6820	243
MRPS24-NM_032014.2-43866953	MRPS24	NM_032014.2	43866953	179	29659	16032
MRPS24-NM_032014.2-43869457	MRPS24	NM_032014.2	43869457	123	17024	3818
MRPS24-NM_032014.2-43866917	MRPS24	NM_032014.2	43866917	960	114	2
MRPS24-NM_032014.2-43869067	MRPS24	NM_032014.2	43869067	560	4	0
LPAR4-NM_005296.2-78755042	LPAR4	NM_005296.2	78755042	589	12166	19179
LPAR4-NM_005296.2-78755234	LPAR4	NM_005296.2	78755234	1037	1127	248
LPAR4-NM_005296.2-78755323	LPAR4	NM_005296.2	78755323	266	0	1
LPAR4-NM_005296.2-78755178	LPAR4	NM_005296.2	78755178	574	1	0
MRPL10-NM_145255.3-47828506	MRPL10	NM_145255.3	47828506	434	34902	10577
MRPL10-NM_145255.3-47828597	MRPL10	NM_145255.3	47828597	23	7452	4520
MRPL10-NM_145255.3-47828657	MRPL10	NM_145255.3	47828657	338	14781	3690
MRPL10-NM_145255.3-47827126	MRPL10	NM_145255.3	47827126	60	6876	637
MRPL32-NM_031903.2-42932513	MRPL32	NM_031903.2	42932513	390	19807	11887
MRPL32-NM_031903.2-42932468	MRPL32	NM_031903.2	42932468	324	20801	5190
MRPL32-NM_031903.2-42935098	MRPL32	NM_031903.2	42935098	69	6907	1912
MRPL32-NM_031903.2-42932420	MRPL32	NM_031903.2	42932420	119	2591	389
ISCA1-NM_030940.3-86282383	ISCA1	NM_030940.3	86282383	458	19921	19027
ISCA1-NM_030940.3-86272012	ISCA1	NM_030940.3	86272012	50	0	0
ISCA1-NM_030940.3-86272087	ISCA1	NM_030940.3	86272087	24	9	0
ISCA1-NM_030940.3-86282436	ISCA1	NM_030940.3	86282436	711	1	0
BLVRA-NM_000712.3-43792748	BLVRA	NM_000712.3	43792748	906	7251	18973
BLVRA-NM_000712.3-43788024	BLVRA	NM_000712.3	43788024	286	307	24
BLVRA-NM_000712.3-43800501	BLVRA	NM_000712.3	43800501	585	0	0
BLVRA-NM_000712.3-43800550	BLVRA	NM_000712.3	43800550	241	6	0
MRPL43-NM_176794.1-100987153	MRPL43	NM_176794.1	100987153	20	41918	11856
MRPL43-NM_176794.1-100986940	MRPL43	NM_176794.1	100986940	59	14130	6160
MRPL43-NM_176794.1-100986852	MRPL43	NM_176794.1	100986852	42	5012	673
MRPL43-NM_176794.1-100986778	MRPL43	NM_176794.1	100986778	12	0	0
ZIC5-NM_033132.3-99971549	ZIC5	NM_033132.3	99971549	560	19782	18254
ZIC5-NM_033132.3-99970736	ZIC5	NM_033132.3	99970736	368	18	0
ZIC5-NM_033132.3-99970968	ZIC5	NM_033132.3	99970968	428	1	0
ZIC5-NM_033132.3-99971403	ZIC5	NM_033132.3	99971403	444	0	0
PYDC2-NM_001083308.1-191461294	PYDC2	NM_001083308.1	191461294	624	11337	18224
PYDC2-NM_001083308.1-191461198	PYDC2	NM_001083308.1	191461198	248	0	0
PYDC2-NM_001083308.1-191461218	PYDC2	NM_001083308.1	191461218	86	1	0
PYDC2-NM_001083308.1-191461264	PYDC2	NM_001083308.1	191461264	178	0	0
PATE4-NM_001144874.1-125837980	PATE4	NM_001144874.1	125837980	862	8367	17837
PATE4-NM_001144874.1-125837906	PATE4	NM_001144874.1	125837906	967	1909	249
PATE4-NM_001144874.1-125833389	PATE4	NM_001144874.1	125833389	1136	616	20
PATE4-NM_001144874.1-125837926	PATE4	NM_001144874.1	125837926	339	0	0
MRPS23-NM_016070.3-57841188	MRPS23	NM_016070.3	57841188	389	20135	9627
MRPS23-NM_016070.3-57849365	MRPS23	NM_016070.3	57849365	171	18609	7847
MRPS23-NM_016070.3-57849255	MRPS23	NM_016070.3	57849255	104	3593	468
MRPS23-NM_016070.3-57849305	MRPS23	NM_016070.3	57849305	461	89	0
MRPL55-NM_181465.2-228107759	MRPL55	NM_181465.2	228107759	202	33661	8185
MRPL55-NM_181465.2-228107805	MRPL55	NM_181465.2	228107805	103	21777	6624
MRPL55-NM_181465.2-228107694	MRPL55	NM_181465.2	228107694	670	8806	3117
MRPL55-NM_181465.2-228106910	MRPL55	NM_181465.2	228106910	187	1	0
MRPL19-NM_014763.3-75647205	MRPL19	NM_014763.3	75647205	181	31560	9063
MRPL19-NM_014763.3-75652653	MRPL19	NM_014763.3	75652653	384	16310	5075
MRPL19-NM_014763.3-75646895	MRPL19	NM_014763.3	75646895	147	11661	2029
MRPL19-NM_014763.3-75652560	MRPL19	NM_014763.3	75652560	190	5025	1647
PIDD1-NM_145886.3-802261	PIDD1	NM_145886.3	802261	199	5795	17593
PIDD1-NM_145886.3-802008	PIDD1	NM_145886.3	802008	1237	1071	140
PIDD1-NM_145886.3-801460	PIDD1	NM_145886.3	801460	1175	4	0
PIDD1-NM_145886.3-802760	PIDD1	NM_145886.3	802760	50	0	0
BRD7-NM_013263.4-50354850	BRD7	NM_013263.4	50354850	908	12892	17557
BRD7-NM_013263.4-50354430	BRD7	NM_013263.4	50354430	633	266	62
BRD7-NM_013263.4-50328674	BRD7	NM_013263.4	50328674	611	265	13
BRD7-NM_013263.4-50368235	BRD7	NM_013263.4	50368235	292	0	0
KDM2B-NM_032590.4-121444469	KDM2B	NM_032590.4	121444469	157	7405	17333
KDM2B-NM_032590.4-121521002	KDM2B	NM_032590.4	121521002	299	594	249
KDM2B-NM_032590.4-121443787	KDM2B	NM_032590.4	121443787	402	7	0
KDM2B-NM_032590.4-121549465	KDM2B	NM_032590.4	121549465	471	178	0
C9orf152-NM_001012993.2-110201452	C9orf152	NM_001012993.2	110201452	991	8621	17288
C9orf152-NM_001012993.2-110201327	C9orf152	NM_001012993.2	110201327	1094	909	196
C9orf152-NM_001012993.2-110201249	C9orf152	NM_001012993.2	110201249	823	763	38
C9orf152-NM_001012993.2-110207541	C9orf152	NM_001012993.2	110207541	800	5	0
MAP3K10-NM_002446.3-40206020	MAP3K10	NM_002446.3	40206020	934	5681	16980
MAP3K10-NM_002446.3-40205171	MAP3K10	NM_002446.3	40205171	970	14	1
MAP3K10-NM_002446.3-40192511	MAP3K10	NM_002446.3	40192511	590	14	0
MAP3K10-NM_002446.3-40209163	MAP3K10	NM_002446.3	40209163	779	0	0
NGRN-NM_001033088.1-90271374	NGRN	NM_001033088.1	90271374	485	8950	16244
NGRN-NM_001033088.1-90266331	NGRN	NM_001033088.1	90266331	388	1841	510
NGRN-NM_001033088.1-90271196	NGRN	NM_001033088.1	90271196	613	897	80
NGRN-NM_001033088.1-90265832	NGRN	NM_001033088.1	90265832	284	18	0
MAP1LC3C-NM_001004343.2-241998781	MAP1LC3C	NM_001004343.2	241998781	263	12247	16570
MAP1LC3C-NM_001004343.2-241996360	MAP1LC3C	NM_001004343.2	241996360	396	0	0
MAP1LC3C-NM_001004343.2-241998515	MAP1LC3C	NM_001004343.2	241998515	208	6	0
MAP1LC3C-NM_001004343.2-241998602	MAP1LC3C	NM_001004343.2	241998602	241	0	0
SSBP2-NM_012446.3-81473758	SSBP2	NM_012446.3	81473758	1004	5227	10598
SSBP2-NM_012446.3-81489267	SSBP2	NM_012446.3	81489267	955	3831	5751
SSBP2-NM_012446.3-81636594	SSBP2	NM_012446.3	81636594	805	1713	26
SSBP2-NM_012446.3-81467014	SSBP2	NM_012446.3	81467014	1494	1405	20
BMPR2-NM_001204.6-202530892	BMPR2	NM_001204.6	202530892	686	10789	16314
BMPR2-NM_001204.6-202555401	BMPR2	NM_001204.6	202555401	892	205	22
BMPR2-NM_001204.6-202464953	BMPR2	NM_001204.6	202464953	317	47	0
BMPR2-NM_001204.6-202518868	BMPR2	NM_001204.6	202518868	1312	90	0
TMEM185B-NM_024121.2-120222337	TMEM185B	NM_024121.2	120222337	264	9496	16218
TMEM185B-NM_024121.2-120222441	TMEM185B	NM_024121.2	120222441	166	0	0
TMEM185B-NM_024121.2-120222569	TMEM185B	NM_024121.2	120222569	219	0	0
TMEM185B-NM_024121.2-120222760	TMEM185B	NM_024121.2	120222760	246	0	0
PRPF31-NM_015629.3-54128073	PRPF31	NM_015629.3	54128073	118	13517	16156
PRPF31-NM_015629.3-54118409	PRPF31	NM_015629.3	54118409	68	13	0
PRPF31-NM_015629.3-54118629	PRPF31	NM_015629.3	54118629	217	0	0
PRPF31-NM_015629.3-54126534	PRPF31	NM_015629.3	54126534	173	0	0
AURKAIP1-NM_017900.2-1374204	AURKAIP1	NM_017900.2	1374204	213	33126	8894
AURKAIP1-NM_017900.2-1374387	AURKAIP1	NM_017900.2	1374387	367	31896	4969
AURKAIP1-NM_017900.2-1374338	AURKAIP1	NM_017900.2	1374338	108	9552	1509
AURKAIP1-NM_017900.2-1374240	AURKAIP1	NM_017900.2	1374240	83	4979	779
POU2F3-NM_014352.3-120298387	POU2F3	NM_014352.3	120298387	445	6678	16098
POU2F3-NM_014352.3-120299694	POU2F3	NM_014352.3	120299694	98	0	0
POU2F3-NM_014352.3-120305650	POU2F3	NM_014352.3	120305650	174	1	0
POU2F3-NM_014352.3-120307534	POU2F3	NM_014352.3	120307534	329	7	0
LRCH4-NM_002319.4-100578196	LRCH4	NM_002319.4	100578196	903	7495	15992
LRCH4-NM_002319.4-100577544	LRCH4	NM_002319.4	100577544	326	1	0
LRCH4-NM_002319.4-100577837	LRCH4	NM_002319.4	100577837	189	0	0
LRCH4-NM_002319.4-100578469	LRCH4	NM_002319.4	100578469	414	59	0
HNMT-NM_006895.2-137970204	HNMT	NM_006895.2	137970204	856	5503	15465
HNMT-NM_006895.2-137964624	HNMT	NM_006895.2	137964624	1658	956	412
HNMT-NM_006895.2-138005199	HNMT	NM_006895.2	138005199	948	1918	107
HNMT-NM_006895.2-138002092	HNMT	NM_006895.2	138002092	1676	288	0
C17orf104-NM_001145080.2-44667209	C17orf104	NM_001145080.2	44667209	134	7354	15892
C17orf104-NM_001145080.2-44666901	C17orf104	NM_001145080.2	44666901	137	296	11
C17orf104-NM_001145080.2-44662413	C17orf104	NM_001145080.2	44662413	592	0	0
C17orf104-NM_001145080.2-44666632	C17orf104	NM_001145080.2	44666632	75	76	0
DLC1-NM_006094.4-13099574	DLC1	NM_006094.4	13099574	518	13154	15680
DLC1-NM_006094.4-13095105	DLC1	NM_006094.4	13095105	471	0	0
DLC1-NM_006094.4-13099848	DLC1	NM_006094.4	13099848	1072	33	0
DLC1-NM_006094.4-13100487	DLC1	NM_006094.4	13100487	223	30	0
EPN1-NM_001130072.1-55685403	EPN1	NM_001130072.1	55685403	1111	7342	15526
EPN1-NM_001130072.1-55678747	EPN1	NM_001130072.1	55678747	556	141	0
EPN1-NM_001130072.1-55689883	EPN1	NM_001130072.1	55689883	143	0	0
EPN1-NM_001130072.1-55691983	EPN1	NM_001130072.1	55691983	606	132	0
SSBP1-NM_003143.2-141743675	SSBP1	NM_003143.2	141743675	124	23448	11715
SSBP1-NM_003143.2-141743581	SSBP1	NM_003143.2	141743581	71	23914	3595
SSBP1-NM_003143.2-141743948	SSBP1	NM_003143.2	141743948	224	1744	172
SSBP1-NM_003143.2-141743612	SSBP1	NM_003143.2	141743612	20	1	0
KIF3C-NM_002254.6-25980804	KIF3C	NM_002254.6	25980804	613	3304	15453
KIF3C-NM_002254.6-25981205	KIF3C	NM_002254.6	25981205	729	0	0
KIF3C-NM_002254.6-25981330	KIF3C	NM_002254.6	25981330	815	0	0
KIF3C-NM_002254.6-25981687	KIF3C	NM_002254.6	25981687	917	3	0
MRPL47-NM_020409.2-179602719	MRPL47	NM_020409.2	179602719	375	24489	7688
MRPL47-NM_020409.2-179604560	MRPL47	NM_020409.2	179604560	305	17136	7010
MRPL47-NM_020409.2-179602678	MRPL47	NM_020409.2	179602678	403	3149	686
MRPL47-NM_020409.2-179602761	MRPL47	NM_020409.2	179602761	983	100	6
RCHY1-NM_001278539.1-75491912	RCHY1	NM_001278539.1	75491912	1427	10004	15359
RCHY1-NM_001278539.1-75490611	RCHY1	NM_001278539.1	75490611	602	17	0
RCHY1-NM_001278539.1-75490652	RCHY1	NM_001278539.1	75490652	269	90	0
RCHY1-NM_001278539.1-75491745	RCHY1	NM_001278539.1	75491745	500	5	0
NR5A1-NM_004959.4-124500309	NR5A1	NM_004959.4	124500309	1335	3853	13593
NR5A1-NM_004959.4-124500697	NR5A1	NM_004959.4	124500697	933	2199	1702
NR5A1-NM_004959.4-124500477	NR5A1	NM_004959.4	124500477	901	223	10
NR5A1-NM_004959.4-124503322	NR5A1	NM_004959.4	124503322	370	0	0
ABCG4-NM_022169.4-119150173	ABCG4	NM_022169.4	119150173	968	8574	13733
ABCG4-NM_022169.4-119156875	ABCG4	NM_022169.4	119156875	1746	2453	1266
ABCG4-NM_022169.4-119158570	ABCG4	NM_022169.4	119158570	797	925	1
ABCG4-NM_022169.4-119154914	ABCG4	NM_022169.4	119154914	175	2	0
ELF1-NM_172373.3-40941191	ELF1	NM_172373.3	40941191	522	16838	14082
ELF1-NM_172373.3-40958990	ELF1	NM_172373.3	40958990	1214	955	884
ELF1-NM_172373.3-40949903	ELF1	NM_172373.3	40949903	760	615	19
ELF1-NM_172373.3-40941023	ELF1	NM_172373.3	40941023	758	8	1
MRPL9-NM_031420.3-151762437	MRPL9	NM_031420.3	151762437	669	27312	6989
MRPL9-NM_031420.3-151762485	MRPL9	NM_031420.3	151762485	281	10806	3980
MRPL9-NM_031420.3-151762122	MRPL9	NM_031420.3	151762122	689	10796	3700
MRPL9-NM_031420.3-151761525	MRPL9	NM_031420.3	151761525	772	561	0
EDF1-NM_001281298.1-136862984	EDF1	NM_001281298.1	136862984	179	11908	14630
EDF1-NM_001281298.1-136863410	EDF1	NM_001281298.1	136863410	772	14	0
EDF1-NM_001281298.1-136866210	EDF1	NM_001281298.1	136866210	244	0	0
EDF1-NM_001281298.1-136866234	EDF1	NM_001281298.1	136866234	423	15	0
PRICKLE3-NM_006150.3-49178326	PRICKLE3	NM_006150.3	49178326	1141	7264	11815
PRICKLE3-NM_006150.3-49183839	PRICKLE3	NM_006150.3	49183839	1247	3212	2630
PRICKLE3-NM_006150.3-49177090	PRICKLE3	NM_006150.3	49177090	847	449	19
PRICKLE3-NM_006150.3-49179752	PRICKLE3	NM_006150.3	49179752	947	2	0
MRPL20-NM_017971.3-1407169	MRPL20	NM_017971.3	1407169	0	8204	7993
MRPL20-NM_017971.3-1407136	MRPL20	NM_017971.3	1407136	82	32428	3783
MRPL20-NM_017971.3-1406989	MRPL20	NM_017971.3	1406989	37	15450	2618
MRPL20-NM_017971.3-1405827	MRPL20	NM_017971.3	1405827	328	167	0
HARS2-NM_012208.3-140696124	HARS2	NM_012208.3	140696124	115	7451	9870
HARS2-NM_012208.3-140694271	HARS2	NM_012208.3	140694271	38	8300	4441
HARS2-NM_012208.3-140695603	HARS2	NM_012208.3	140695603	424	609	5
HARS2-NM_012208.3-140696591	HARS2	NM_012208.3	140696591	44	0	0
C16orf45-NM_033201.2-15567983	C16orf45	NM_033201.2	15567983	597	13082	13519
C16orf45-NM_033201.2-15434750	C16orf45	NM_033201.2	15434750	528	1209	479
C16orf45-NM_033201.2-15434705	C16orf45	NM_033201.2	15434705	657	882	133
C16orf45-NM_033201.2-15581301	C16orf45	NM_033201.2	15581301	496	1052	112
ATP5J2-NM_001003713.2-99460158	ATP5J2	NM_001003713.2	99460158	42	16586	4975
ATP5J2-NM_001003713.2-99459214	ATP5J2	NM_001003713.2	99459214	0	4114	3787
ATP5J2-NM_001003713.2-99460115	ATP5J2	NM_001003713.2	99460115	282	7000	3607
ATP5J2-NM_001003713.2-99459259	ATP5J2	NM_001003713.2	99459259	275	7580	1838
AK4-NM_013410.3-65190804	AK4	NM_013410.3	65190804	561	5524	13754
AK4-NM_013410.3-65148548	AK4	NM_013410.3	65148548	818	424	142
AK4-NM_013410.3-65218918	AK4	NM_013410.3	65218918	968	150	119
AK4-NM_013410.3-65148450	AK4	NM_013410.3	65148450	292	3	0
MRPL35-NM_016622.3-86206148	MRPL35	NM_016622.3	86206148	25	10980	8107
MRPL35-NM_016622.3-86206283	MRPL35	NM_016622.3	86206283	70	13233	5179
MRPL35-NM_016622.3-86206116	MRPL35	NM_016622.3	86206116	131	1848	235
MRPL35-NM_016622.3-86207283	MRPL35	NM_016622.3	86207283	391	674	97
USH1C-NM_153676.3-17510439	USH1C	NM_153676.3	17510439	739	6237	13462
USH1C-NM_153676.3-17509621	USH1C	NM_153676.3	17509621	1177	17	0
USH1C-NM_153676.3-17523424	USH1C	NM_153676.3	17523424	412	0	0
USH1C-NM_153676.3-17526790	USH1C	NM_153676.3	17526790	816	0	0
MTPAP-NM_018109.3-30341576	MTPAP	NM_018109.3	30341576	1	23124	11687
MTPAP-NM_018109.3-30336985	MTPAP	NM_018109.3	30336985	3	16836	1236
MTPAP-NM_018109.3-30326480	MTPAP	NM_018109.3	30326480	31	1277	283
MTPAP-NM_018109.3-30340295	MTPAP	NM_018109.3	30340295	407	171	0
MANBAL-NM_001003897.1-37301332	MANBAL	NM_001003897.1	37301332	231	4637	8669
MANBAL-NM_001003897.1-37301409	MANBAL	NM_001003897.1	37301409	388	3674	4342
MANBAL-NM_001003897.1-37301292	MANBAL	NM_001003897.1	37301292	262	247	0
MANBAL-NM_001003897.1-37316323	MANBAL	NM_001003897.1	37316323	398	0	0
ANO5-NM_001142649.1-22221141	ANO5	NM_001142649.1	22221141	1390	16619	12556
ANO5-NM_001142649.1-22259566	ANO5	NM_001142649.1	22259566	1549	544	74
ANO5-NM_001142649.1-22227348	ANO5	NM_001142649.1	22227348	382	107	0
ANO5-NM_001142649.1-22227541	ANO5	NM_001142649.1	22227541	1454	0	0
MKRN2OS-NM_001195279.1-12541883	MKRN2OS	NM_001195279.1	12541883	610	9858	9370
MKRN2OS-NM_001195279.1-12545418	MKRN2OS	NM_001195279.1	12545418	376	4489	3136
MKRN2OS-NM_001195279.1-12545264	MKRN2OS	NM_001195279.1	12545264	787	728	94
MKRN2OS-NM_001195279.1-12542001	MKRN2OS	NM_001195279.1	12542001	1269	5	1
SPDEF-NM_012391.2-34541123	SPDEF	NM_012391.2	34541123	674	6502	12470
SPDEF-NM_012391.2-34544301	SPDEF	NM_012391.2	34544301	306	1193	31
SPDEF-NM_012391.2-34544025	SPDEF	NM_012391.2	34544025	1043	48	1
SPDEF-NM_012391.2-34544396	SPDEF	NM_012391.2	34544396	54	0	0
KIR2DS4-NM_001281972.1-54837610	KIR2DS4	NM_001281972.1	54837610	657	9412	12402
KIR2DS4-NM_001281972.1-54835110	KIR2DS4	NM_001281972.1	54835110	338	1823	8
KIR2DS4-NM_001281972.1-54837859	KIR2DS4	NM_001281972.1	54837859	1078	15	1
KIR2DS4-NM_001281972.1-54837654	KIR2DS4	NM_001281972.1	54837654	993	19	0
APAF1-NM_181861.1-98671621	APAF1	NM_181861.1	98671621	622	9332	12241
APAF1-NM_181861.1-98686788	APAF1	NM_181861.1	98686788	1095	329	113
APAF1-NM_181861.1-98662697	APAF1	NM_181861.1	98662697	810	26	1
APAF1-NM_181861.1-98667560	APAF1	NM_181861.1	98667560	693	6	0
C1orf174-NM_207356.2-3891002	C1orf174	NM_207356.2	3891002	246	12302	12316
C1orf174-NM_207356.2-3890780	C1orf174	NM_207356.2	3890780	604	414	1
C1orf174-NM_207356.2-3890824	C1orf174	NM_207356.2	3890824	316	11	0
C1orf174-NM_207356.2-3890957	C1orf174	NM_207356.2	3890957	436	4	0
TSTD3-NM_001195131.1-99531520	TSTD3	NM_001195131.1	99531520	592	17724	12259
TSTD3-NM_001195131.1-99531365	TSTD3	NM_001195131.1	99531365	251	1570	6
TSTD3-NM_001195131.1-99526097	TSTD3	NM_001195131.1	99526097	392	138	0
TSTD3-NM_001195131.1-99531486	TSTD3	NM_001195131.1	99531486	539	11	0
RHOBTB1-NM_001242359.1-60888611	RHOBTB1	NM_001242359.1	60888611	485	7541	12139
RHOBTB1-NM_001242359.1-60888876	RHOBTB1	NM_001242359.1	60888876	1071	752	27
RHOBTB1-NM_001242359.1-60910892	RHOBTB1	NM_001242359.1	60910892	1277	8	0
RHOBTB1-NM_001242359.1-60911387	RHOBTB1	NM_001242359.1	60911387	730	647	0
OR6C6-NM_001005493.1-55294659	OR6C6	NM_001005493.1	55294659	617	5222	12140
OR6C6-NM_001005493.1-55294761	OR6C6	NM_001005493.1	55294761	446	3	1
OR6C6-NM_001005493.1-55294915	OR6C6	NM_001005493.1	55294915	317	8	0
OR6C6-NM_001005493.1-55295122	OR6C6	NM_001005493.1	55295122	143	6	0
IBSP-NM_004967.3-87802675	IBSP	NM_004967.3	87802675	720	3339	9732
IBSP-NM_004967.3-87811507	IBSP	NM_004967.3	87811507	1442	13053	2396
IBSP-NM_004967.3-87810732	IBSP	NM_004967.3	87810732	1111	2363	10
IBSP-NM_004967.3-87811393	IBSP	NM_004967.3	87811393	1218	998	0
MALSU1-NM_138446.1-23299519	MALSU1	NM_138446.1	23299519	237	10429	7474
MALSU1-NM_138446.1-23300992	MALSU1	NM_138446.1	23300992	337	10231	3320
MALSU1-NM_138446.1-23299405	MALSU1	NM_138446.1	23299405	49	5670	956
MALSU1-NM_138446.1-23299600	MALSU1	NM_138446.1	23299600	171	5788	368
PDE10A-NM_001130690.2-165416241	PDE10A	NM_001130690.2	165416241	599	17633	12054
PDE10A-NM_001130690.2-165430299	PDE10A	NM_001130690.2	165430299	467	95	38
PDE10A-NM_001130690.2-165435357	PDE10A	NM_001130690.2	165435357	510	244	8
PDE10A-NM_001130690.2-165450295	PDE10A	NM_001130690.2	165450295	635	0	0
EPB41L3-NM_012307.3-5416219	EPB41L3	NM_012307.3	5416219	234	10162	11842
EPB41L3-NM_012307.3-5434082	EPB41L3	NM_012307.3	5434082	871	191	205
EPB41L3-NM_012307.3-5410568	EPB41L3	NM_012307.3	5410568	649	71	0
EPB41L3-NM_012307.3-5423529	EPB41L3	NM_012307.3	5423529	1274	4	0
ASTN2-NM_014010.4-117008216	ASTN2	NM_014010.4	117008216	334	14031	11966
ASTN2-NM_014010.4-116976165	ASTN2	NM_014010.4	116976165	319	7	1
ASTN2-NM_014010.4-116805816	ASTN2	NM_014010.4	116805816	346	19	0
ASTN2-NM_014010.4-117096080	ASTN2	NM_014010.4	117096080	574	22	0
HDGFL1-NM_138574.2-22570057	HDGFL1	NM_138574.2	22570057	270	6945	11945
HDGFL1-NM_138574.2-22569832	HDGFL1	NM_138574.2	22569832	554	55	0
HDGFL1-NM_138574.2-22569941	HDGFL1	NM_138574.2	22569941	159	58	0
HDGFL1-NM_138574.2-22569988	HDGFL1	NM_138574.2	22569988	264	43	0
ILF2-NM_004515.3-153668506	ILF2	NM_004515.3	153668506	119	23031	11907
ILF2-NM_004515.3-153664058	ILF2	NM_004515.3	153664058	0	1	0
ILF2-NM_004515.3-153665708	ILF2	NM_004515.3	153665708	55	8	0
ILF2-NM_004515.3-153667639	ILF2	NM_004515.3	153667639	189	0	0
MRPL4-NM_146388.1-10252633	MRPL4	NM_146388.1	10252633	16	19071	5760
MRPL4-NM_146388.1-10256733	MRPL4	NM_146388.1	10256733	46	30986	3442
MRPL4-NM_146388.1-10258253	MRPL4	NM_146388.1	10258253	118	13435	1911
MRPL4-NM_146388.1-10252681	MRPL4	NM_146388.1	10252681	18	13569	777
POMZP3-NM_012230.3-76625624	POMZP3	NM_012230.3	76625624	213	4966	10379
POMZP3-NM_012230.3-76618224	POMZP3	NM_012230.3	76618224	474	2438	1241
POMZP3-NM_012230.3-76618188	POMZP3	NM_012230.3	76618188	280	82	257
POMZP3-NM_012230.3-76625574	POMZP3	NM_012230.3	76625574	189	0	0
CCDC140-NM_153038.1-222304199	CCDC140	NM_153038.1	222304199	323	4107	11707
CCDC140-NM_153038.1-222303960	CCDC140	NM_153038.1	222303960	368	319	97
CCDC140-NM_153038.1-222304080	CCDC140	NM_153038.1	222304080	187	0	0
CCDC140-NM_153038.1-222304119	CCDC140	NM_153038.1	222304119	495	1	0
MRPS27-NM_015084.2-72228287	MRPS27	NM_015084.2	72228287	311	13290	6214
MRPS27-NM_015084.2-72226139	MRPS27	NM_015084.2	72226139	121	15935	3711
MRPS27-NM_015084.2-72232550	MRPS27	NM_015084.2	72232550	258	1415	1861
MRPS27-NM_015084.2-72238022	MRPS27	NM_015084.2	72238022	289	745	0
RBMX-NM_002139.3-136875530	RBMX	NM_002139.3	136875530	484	10409	11603
RBMX-NM_002139.3-136875360	RBMX	NM_002139.3	136875360	108	508	101
RBMX-NM_002139.3-136877986	RBMX	NM_002139.3	136877986	195	6	0
RBMX-NM_002139.3-136879324	RBMX	NM_002139.3	136879324	73	0	0
ZRSR2-NM_005089.3-15815838	ZRSR2	NM_005089.3	15815838	240	8948	11218
ZRSR2-NM_005089.3-15799881	ZRSR2	NM_005089.3	15799881	636	1592	307
ZRSR2-NM_005089.3-15803699	ZRSR2	NM_005089.3	15803699	212	1043	60
ZRSR2-NM_005089.3-15809215	ZRSR2	NM_005089.3	15809215	446	186	0
FSIP2-NM_173651.2-185796597	FSIP2	NM_173651.2	185796597	1574	16593	11578
FSIP2-NM_173651.2-185793654	FSIP2	NM_173651.2	185793654	387	13	0
FSIP2-NM_173651.2-185801500	FSIP2	NM_173651.2	185801500	187	0	0
FSIP2-NM_173651.2-185802674	FSIP2	NM_173651.2	185802674	389	0	0
C3orf33-NM_173657.1-155767578	C3orf33	NM_173657.1	155767578	654	26724	11575
C3orf33-NM_173657.1-155775787	C3orf33	NM_173657.1	155775787	357	0	1
C3orf33-NM_173657.1-155763823	C3orf33	NM_173657.1	155763823	495	155	0
C3orf33-NM_173657.1-155767659	C3orf33	NM_173657.1	155767659	365	1	0
SUPV3L1-NM_003171.4-69199183	SUPV3L1	NM_003171.4	69199183	26	52617	8314
SUPV3L1-NM_003171.4-69187752	SUPV3L1	NM_003171.4	69187752	1	12715	1474
SUPV3L1-NM_003171.4-69197070	SUPV3L1	NM_003171.4	69197070	50	4383	1419
SUPV3L1-NM_003171.4-69198509	SUPV3L1	NM_003171.4	69198509	41	1874	320
TMEM219-NM_001083613.1-29963585	TMEM219	NM_001083613.1	29963585	348	9982	10724
TMEM219-NM_001083613.1-29963489	TMEM219	NM_001083613.1	29963489	94	1470	545
TMEM219-NM_001083613.1-29963217	TMEM219	NM_001083613.1	29963217	637	681	248
TMEM219-NM_001083613.1-29968058	TMEM219	NM_001083613.1	29968058	483	7	0
FOXP4-NM_138457.2-41587829	FOXP4	NM_138457.2	41587829	955	19501	11399
FOXP4-NM_138457.2-41587129	FOXP4	NM_138457.2	41587129	891	320	99
FOXP4-NM_138457.2-41578044	FOXP4	NM_138457.2	41578044	1011	512	12
FOXP4-NM_138457.2-41565916	FOXP4	NM_138457.2	41565916	662	66	0
GPR148-NM_207364.2-130729508	GPR148	NM_207364.2	130729508	618	15183	9432
GPR148-NM_207364.2-130729822	GPR148	NM_207364.2	130729822	1263	7161	1997
GPR148-NM_207364.2-130729694	GPR148	NM_207364.2	130729694	627	171	1
GPR148-NM_207364.2-130729769	GPR148	NM_207364.2	130729769	1062	0	0
AKAP17A-NM_005088.2-1593662	AKAP17A	NM_005088.2	1593662	896	7944	11073
AKAP17A-NM_005088.2-1595429	AKAP17A	NM_005088.2	1595429	932	1908	240
AKAP17A-NM_005088.2-1593886	AKAP17A	NM_005088.2	1593886	876	93	0
AKAP17A-NM_005088.2-1594118	AKAP17A	NM_005088.2	1594118	871	179	0
TMEM238-NM_001190764.1-55383949	TMEM238	NM_001190764.1	55383949	218	8593	11192
TMEM238-NM_001190764.1-55383991	TMEM238	NM_001190764.1	55383991	71	7	0
TMEM238-NM_001190764.1-55384042	TMEM238	NM_001190764.1	55384042	291	0	0
TMEM238-NM_001190764.1-55384133	TMEM238	NM_001190764.1	55384133	159	10	0
HAO2-NM_016527.3-119385009	HAO2	NM_016527.3	119385009	715	12301	10672
HAO2-NM_016527.3-119382980	HAO2	NM_016527.3	119382980	532	1597	384
HAO2-NM_016527.3-119384920	HAO2	NM_016527.3	119384920	468	961	4
HAO2-NM_016527.3-119384867	HAO2	NM_016527.3	119384867	639	30	0
CES3-NM_024922.5-66964443	CES3	NM_024922.5	66964443	1206	6991	11048
CES3-NM_024922.5-66963382	CES3	NM_024922.5	66963382	510	0	0
CES3-NM_024922.5-66963857	CES3	NM_024922.5	66963857	1048	95	0
CES3-NM_024922.5-66966826	CES3	NM_024922.5	66966826	455	534	0
NFE4-NM_001085386.1-102973595	NFE4	NM_001085386.1	102973595	189	6904	9327
NFE4-NM_001085386.1-102973727	NFE4	NM_001085386.1	102973727	358	412	898
NFE4-NM_001085386.1-102973657	NFE4	NM_001085386.1	102973657	204	3934	746
NFE4-NM_001085386.1-102976020	NFE4	NM_001085386.1	102976020	291	0	0
TRIM26-NM_003449.4-30196719	TRIM26	NM_003449.4	30196719	273	6651	10898
TRIM26-NM_003449.4-30186530	TRIM26	NM_003449.4	30186530	295	0	0
TRIM26-NM_003449.4-30198498	TRIM26	NM_003449.4	30198498	337	66	0
TRIM26-NM_003449.4-30198853	TRIM26	NM_003449.4	30198853	581	6	0
ALG11-NM_001004127.2-52024143	ALG11	NM_001004127.2	52024143	221	16074	10855
ALG11-NM_001004127.2-52018988	ALG11	NM_001004127.2	52018988	125	0	0
ALG11-NM_001004127.2-52024283	ALG11	NM_001004127.2	52024283	0	0	0
ALG11-NM_001004127.2-52024629	ALG11	NM_001004127.2	52024629	56	0	0
SERPINI1-NM_001122752.1-167790582	SERPINI1	NM_001122752.1	167790582	645	9327	10855
SERPINI1-NM_001122752.1-167789208	SERPINI1	NM_001122752.1	167789208	705	302	0
SERPINI1-NM_001122752.1-167789350	SERPINI1	NM_001122752.1	167789350	414	0	0
SERPINI1-NM_001122752.1-167792765	SERPINI1	NM_001122752.1	167792765	626	874	0
OR10W1-NM_207374.3-58267455	OR10W1	NM_207374.3	58267455	625	7840	10796
OR10W1-NM_207374.3-58267785	OR10W1	NM_207374.3	58267785	443	1263	22
OR10W1-NM_207374.3-58267337	OR10W1	NM_207374.3	58267337	407	34	0
OR10W1-NM_207374.3-58267660	OR10W1	NM_207374.3	58267660	841	0	0
MRPS34-NM_023936.1-1772997	MRPS34	NM_023936.1	1772997	276	20523	3729
MRPS34-NM_023936.1-1772460	MRPS34	NM_023936.1	1772460	67	9088	3597
MRPS34-NM_023936.1-1772884	MRPS34	NM_023936.1	1772884	44	9867	2764
MRPS34-NM_023936.1-1772497	MRPS34	NM_023936.1	1772497	78	4898	683
OR2M7-NM_001004691.1-248324337	OR2M7	NM_001004691.1	248324337	484	12174	10646
OR2M7-NM_001004691.1-248324423	OR2M7	NM_001004691.1	248324423	607	791	112
OR2M7-NM_001004691.1-248323983	OR2M7	NM_001004691.1	248323983	939	0	0
OR2M7-NM_001004691.1-248324040	OR2M7	NM_001004691.1	248324040	961	596	0
ATXN7L3B-NM_001136262.1-74538279	ATXN7L3B	NM_001136262.1	74538279	329	9959	10497
ATXN7L3B-NM_001136262.1-74538153	ATXN7L3B	NM_001136262.1	74538153	666	608	243
ATXN7L3B-NM_001136262.1-74538238	ATXN7L3B	NM_001136262.1	74538238	245	105	8
ATXN7L3B-NM_001136262.1-74538259	ATXN7L3B	NM_001136262.1	74538259	643	10	0
NLRP13-NM_176810.2-55932150	NLRP13	NM_176810.2	55932150	130	7579	7020
NLRP13-NM_176810.2-55913195	NLRP13	NM_176810.2	55913195	444	2492	3678
NLRP13-NM_176810.2-55925003	NLRP13	NM_176810.2	55925003	937	268	1
NLRP13-NM_176810.2-55912818	NLRP13	NM_176810.2	55912818	739	360	0
INSL5-NM_005478.4-66801052	INSL5	NM_005478.4	66801052	1170	11185	10621
INSL5-NM_005478.4-66801138	INSL5	NM_005478.4	66801138	450	37	40
INSL5-NM_005478.4-66798174	INSL5	NM_005478.4	66798174	122	41	0
INSL5-NM_005478.4-66798215	INSL5	NM_005478.4	66798215	443	3	0
STX1B-NM_052874.4-30997503	STX1B	NM_052874.4	30997503	705	15493	10650
STX1B-NM_052874.4-31000933	STX1B	NM_052874.4	31000933	869	26	1
STX1B-NM_052874.4-31001160	STX1B	NM_052874.4	31001160	761	190	0
STX1B-NM_052874.4-31001566	STX1B	NM_052874.4	31001566	180	15	0
NUDT2-NM_147173.2-34343241	NUDT2	NM_147173.2	34343241	1291	5091	10633
NUDT2-NM_147173.2-34339092	NUDT2	NM_147173.2	34339092	1016	202	0
NUDT2-NM_147173.2-34339162	NUDT2	NM_147173.2	34339162	898	20	0
NUDT2-NM_147173.2-34343216	NUDT2	NM_147173.2	34343216	675	10	0
SPP2-NM_006944.2-234058954	SPP2	NM_006944.2	234058954	419	10402	10520
SPP2-NM_006944.2-234051049	SPP2	NM_006944.2	234051049	156	234	74
SPP2-NM_006944.2-234050981	SPP2	NM_006944.2	234050981	542	6	0
SPP2-NM_006944.2-234058899	SPP2	NM_006944.2	234058899	429	0	0
FAM183A-NM_001101376.2-43152829	FAM183A	NM_001101376.2	43152829	766	13661	10571
FAM183A-NM_001101376.2-43148025	FAM183A	NM_001101376.2	43148025	916	75	15
FAM183A-NM_001101376.2-43147986	FAM183A	NM_001101376.2	43147986	359	0	0
FAM183A-NM_001101376.2-43150772	FAM183A	NM_001101376.2	43150772	692	77	0
RGS3-NM_144488.5-113483113	RGS3	NM_144488.5	113483113	708	7106	6297
RGS3-NM_144488.5-113522992	RGS3	NM_144488.5	113522992	143	5532	4185
RGS3-NM_144488.5-113507436	RGS3	NM_144488.5	113507436	563	395	27
RGS3-NM_144488.5-113461856	RGS3	NM_144488.5	113461856	712	21	0
KIAA0391-NM_014672.3-35123875	KIAA0391	NM_014672.3	35123875	50	7755	5739
KIAA0391-NM_014672.3-35123712	KIAA0391	NM_014672.3	35123712	82	8801	3937
KIAA0391-NM_014672.3-35124227	KIAA0391	NM_014672.3	35124227	89	2652	662
KIAA0391-NM_014672.3-35123998	KIAA0391	NM_014672.3	35123998	45	3520	124
BPI-NM_001725.2-38318450	BPI	NM_001725.2	38318450	358	12573	10415
BPI-NM_001725.2-38323953	BPI	NM_001725.2	38323953	598	1784	35
BPI-NM_001725.2-38323870	BPI	NM_001725.2	38323870	526	42	0
BPI-NM_001725.2-38324042	BPI	NM_001725.2	38324042	124	0	0
TRIM31-NM_007028.3-30111668	TRIM31	NM_007028.3	30111668	882	4864	10306
TRIM31-NM_007028.3-30110556	TRIM31	NM_007028.3	30110556	223	829	103
TRIM31-NM_007028.3-30108133	TRIM31	NM_007028.3	30108133	0	1	3
TRIM31-NM_007028.3-30112490	TRIM31	NM_007028.3	30112490	249	0	0
ATG2B-NM_018036.5-96313151	ATG2B	NM_018036.5	96313151	504	5503	9734
ATG2B-NM_018036.5-96322647	ATG2B	NM_018036.5	96322647	515	1918	669
ATG2B-NM_018036.5-96316534	ATG2B	NM_018036.5	96316534	280	93	0
ATG2B-NM_018036.5-96333693	ATG2B	NM_018036.5	96333693	233	8	0
VCAM1-NM_001078.3-100731301	VCAM1	NM_001078.3	100731301	511	7998	9512
VCAM1-NM_001078.3-100723115	VCAM1	NM_001078.3	100723115	114	5096	874
VCAM1-NM_001078.3-100729145	VCAM1	NM_001078.3	100729145	688	265	5
VCAM1-NM_001078.3-100720631	VCAM1	NM_001078.3	100720631	219	0	0
GAD2-NM_001134366.1-26224612	GAD2	NM_001134366.1	26224612	1401	4479	10224
GAD2-NM_001134366.1-26270686	GAD2	NM_001134366.1	26270686	1105	193	153
GAD2-NM_001134366.1-26217644	GAD2	NM_001134366.1	26217644	301	1	0
GAD2-NM_001134366.1-26219078	GAD2	NM_001134366.1	26219078	399	25	0
LOC645382-NM_001291381.1-13306052	LOC645382	NM_001291381.1	13306052	405	1859	10331
LOC645382-NM_001291381.1-13306200	LOC645382	NM_001291381.1	13306200	269	7	0
LOC645382-NM_001291381.1-13307116	LOC645382	NM_001291381.1	13307116	370	0	0
LOC645382-NM_001291381.1-13308329	LOC645382	NM_001291381.1	13308329	76	0	0
SLC12A3-NM_000339.2-56880159	SLC12A3	NM_000339.2	56880159	214	3077	10284
SLC12A3-NM_000339.2-56865420	SLC12A3	NM_000339.2	56865420	90	0	0
SLC12A3-NM_000339.2-56870655	SLC12A3	NM_000339.2	56870655	609	2	0
SLC12A3-NM_000339.2-56884079	SLC12A3	NM_000339.2	56884079	446	725	0
MTRNR2L6-NM_001190487.2-142667270	MTRNR2L6	NM_001190487.2	142667270	250	7574	10270
MTRNR2L6-NM_001190487.2-142667240	MTRNR2L6	NM_001190487.2	142667240	382	0	0
MTRNR2L6-NM_001190487.2-142667242	MTRNR2L6	NM_001190487.2	142667242	255	0	0
MTRNR2L6-NM_001190487.2-142667274	MTRNR2L6	NM_001190487.2	142667274	174	1291	0
IL21R-NM_181078.2-27437610	IL21R	NM_181078.2	27437610	730	10728	10254
IL21R-NM_181078.2-27434389	IL21R	NM_181078.2	27434389	575	12	0
IL21R-NM_181078.2-27443095	IL21R	NM_181078.2	27443095	721	243	0
IL21R-NM_181078.2-27446043	IL21R	NM_181078.2	27446043	479	0	0
COX10-NM_001303.3-14076873	COX10	NM_001303.3	14076873	700	13440	9420
COX10-NM_001303.3-14074415	COX10	NM_001303.3	14074415	693	824	737
COX10-NM_001303.3-14159931	COX10	NM_001303.3	14159931	492	1859	86
COX10-NM_001303.3-14077016	COX10	NM_001303.3	14077016	1187	9	0
GPATCH4-NM_182679.2-156598426	GPATCH4	NM_182679.2	156598426	311	8861	10145
GPATCH4-NM_182679.2-156595806	GPATCH4	NM_182679.2	156595806	1117	564	49
GPATCH4-NM_182679.2-156598082	GPATCH4	NM_182679.2	156598082	421	0	0
GPATCH4-NM_182679.2-156598259	GPATCH4	NM_182679.2	156598259	416	21	0
NGFRAP1-NM_206915.2-103377671	NGFRAP1	NM_206915.2	103377671	950	8143	10174
NGFRAP1-NM_206915.2-103377544	NGFRAP1	NM_206915.2	103377544	673	0	1
NGFRAP1-NM_206915.2-103377599	NGFRAP1	NM_206915.2	103377599	1422	3	0
NGFRAP1-NM_206915.2-103377628	NGFRAP1	NM_206915.2	103377628	506	0	0
BEST3-NM_032735.2-69655791	BEST3	NM_032735.2	69655791	76	5605	10043
BEST3-NM_032735.2-69693689	BEST3	NM_032735.2	69693689	362	491	108
BEST3-NM_032735.2-69677185	BEST3	NM_032735.2	69677185	335	0	0
BEST3-NM_032735.2-69693882	BEST3	NM_032735.2	69693882	185	6	0
HSD11B1-NM_005525.3-209705904	HSD11B1	NM_005525.3	209705904	814	12241	10123
HSD11B1-NM_005525.3-209705026	HSD11B1	NM_005525.3	209705026	661	1304	0
HSD11B1-NM_005525.3-209706764	HSD11B1	NM_005525.3	209706764	1220	11	0
HSD11B1-NM_005525.3-209707049	HSD11B1	NM_005525.3	209707049	797	3	0
IL36B-NM_173178.2-113031059	IL36B	NM_173178.2	113031059	1385	9289	9988
IL36B-NM_173178.2-113031114	IL36B	NM_173178.2	113031114	284	1275	113
IL36B-NM_173178.2-113029012	IL36B	NM_173178.2	113029012	992	483	0
IL36B-NM_173178.2-113029037	IL36B	NM_173178.2	113029037	1728	32	0
JAK1-NM_002227.2-64866939	JAK1	NM_002227.2	64866939	873	6684	10091
JAK1-NM_002227.2-64844774	JAK1	NM_002227.2	64844774	494	865	0
JAK1-NM_002227.2-64846657	JAK1	NM_002227.2	64846657	300	212	0
JAK1-NM_002227.2-64860214	JAK1	NM_002227.2	64860214	346	1	0
MRPL42-NM_014050.3-93479442	MRPL42	NM_014050.3	93479442	85	23249	5556
MRPL42-NM_014050.3-93487508	MRPL42	NM_014050.3	93487508	361	11167	3922
MRPL42-NM_014050.3-93477001	MRPL42	NM_014050.3	93477001	474	3132	601
MRPL42-NM_014050.3-93469352	MRPL42	NM_014050.3	93469352	594	6	0
GAS2-NM_001143830.1-22726390	GAS2	NM_001143830.1	22726390	909	6781	9844
GAS2-NM_001143830.1-22674997	GAS2	NM_001143830.1	22674997	1502	2541	196
GAS2-NM_001143830.1-22674917	GAS2	NM_001143830.1	22674917	936	191	0
GAS2-NM_001143830.1-22685785	GAS2	NM_001143830.1	22685785	909	29	0
ANK2-NM_001127493.1-113240531	ANK2	NM_001127493.1	113240531	200	7077	7435
ANK2-NM_001127493.1-113288482	ANK2	NM_001127493.1	113288482	711	2435	2602
ANK2-NM_001127493.1-113274549	ANK2	NM_001127493.1	113274549	404	0	0
ANK2-NM_001127493.1-113311297	ANK2	NM_001127493.1	113311297	317	2	0
IMMP1L-NM_001304274.1-31456322	IMMP1L	NM_001304274.1	31456322	666	8486	9952
IMMP1L-NM_001304274.1-31463177	IMMP1L	NM_001304274.1	31463177	1096	34	1
IMMP1L-NM_001304274.1-31433566	IMMP1L	NM_001304274.1	31433566	453	4	0
IMMP1L-NM_001304274.1-31463246	IMMP1L	NM_001304274.1	31463246	468	2	0
ZNF701-NM_018260.2-52582245	ZNF701	NM_018260.2	52582245	2362	6061	9576
ZNF701-NM_018260.2-52582851	ZNF701	NM_018260.2	52582851	272	2044	305
ZNF701-NM_018260.2-52582527	ZNF701	NM_018260.2	52582527	526	68	0
ZNF701-NM_018260.2-52582603	ZNF701	NM_018260.2	52582603	986	16	0
TTC25-NM_031421.3-41938564	TTC25	NM_031421.3	41938564	870	9364	9878
TTC25-NM_031421.3-41935255	TTC25	NM_031421.3	41935255	551	14	0
TTC25-NM_031421.3-41935657	TTC25	NM_031421.3	41935657	144	0	0
TTC25-NM_031421.3-41938671	TTC25	NM_031421.3	41938671	61	93	0
GTPBP10-NM_033107.3-90352850	GTPBP10	NM_033107.3	90352850	149	27648	9515
GTPBP10-NM_033107.3-90352975	GTPBP10	NM_033107.3	90352975	353	817	294
GTPBP10-NM_033107.3-90355226	GTPBP10	NM_033107.3	90355226	206	336	50
GTPBP10-NM_033107.3-90354513	GTPBP10	NM_033107.3	90354513	0	65	0
MISP-NM_173481.2-757671	MISP	NM_173481.2	757671	305	15005	9856
MISP-NM_173481.2-757185	MISP	NM_173481.2	757185	353	0	0
MISP-NM_173481.2-758013	MISP	NM_173481.2	758013	325	0	0
MISP-NM_173481.2-758252	MISP	NM_173481.2	758252	197	10	0
KCP-NM_199349.2-128907271	KCP	NM_199349.2	128907271	299	8975	9782
KCP-NM_199349.2-128902796	KCP	NM_199349.2	128902796	221	321	61
KCP-NM_199349.2-128904110	KCP	NM_199349.2	128904110	425	4	0
KCP-NM_199349.2-128907438	KCP	NM_199349.2	128907438	262	1	0
PRR22-NM_001134316.1-5784538	PRR22	NM_001134316.1	5784538	445	5300	9819
PRR22-NM_001134316.1-5783662	PRR22	NM_001134316.1	5783662	969	161	0
PRR22-NM_001134316.1-5783875	PRR22	NM_001134316.1	5783875	510	6	0
PRR22-NM_001134316.1-5784001	PRR22	NM_001134316.1	5784001	290	0	0
N4BP3-NM_015111.1-178120591	N4BP3	NM_015111.1	178120591	850	21145	9794
N4BP3-NM_015111.1-178120258	N4BP3	NM_015111.1	178120258	668	214	1
N4BP3-NM_015111.1-178119742	N4BP3	NM_015111.1	178119742	406	0	0
N4BP3-NM_015111.1-178119888	N4BP3	NM_015111.1	178119888	476	6	0
CKMT1B-NM_020990.3-43595453	CKMT1B	NM_020990.3	43595453	577	11221	9708
CKMT1B-NM_020990.3-43595965	CKMT1B	NM_020990.3	43595965	1058	210	81
CKMT1B-NM_020990.3-43594366	CKMT1B	NM_020990.3	43594366	374	119	4
CKMT1B-NM_020990.3-43595069	CKMT1B	NM_020990.3	43595069	659	8	1
AKR1C1-NM_001353.5-4965973	AKR1C1	NM_001353.5	4965973	708	11085	8978
AKR1C1-NM_001353.5-4968382	AKR1C1	NM_001353.5	4968382	1536	3000	808
AKR1C1-NM_001353.5-4963524	AKR1C1	NM_001353.5	4963524	139	0	0
AKR1C1-NM_001353.5-4967016	AKR1C1	NM_001353.5	4967016	234	49	0
DAB2IP-NM_032552.3-121772751	DAB2IP	NM_032552.3	121772751	475	7771	8636
DAB2IP-NM_032552.3-121766506	DAB2IP	NM_032552.3	121766506	611	1375	1134
DAB2IP-NM_032552.3-121699446	DAB2IP	NM_032552.3	121699446	249	0	0
DAB2IP-NM_032552.3-121760074	DAB2IP	NM_032552.3	121760074	538	295	0
ACTB-NM_001101.3-5528355	ACTB	NM_001101.3	5528355	335	7324	9757
ACTB-NM_001101.3-5528670	ACTB	NM_001101.3	5528670	227	0	2
ACTB-NM_001101.3-5529174	ACTB	NM_001101.3	5529174	160	9	0
ACTB-NM_001101.3-5529358	ACTB	NM_001101.3	5529358	131	3	0
MGST1-NM_001260511.1-16357695	MGST1	NM_001260511.1	16357695	244	8295	9227
MGST1-NM_001260511.1-16363876	MGST1	NM_001260511.1	16363876	560	1677	494
MGST1-NM_001260511.1-16357618	MGST1	NM_001260511.1	16357618	705	81	0
MGST1-NM_001260511.1-16363849	MGST1	NM_001260511.1	16363849	820	5	0
ZFAT-NM_020863.3-134637617	ZFAT	NM_020863.3	134637617	1730	5887	4530
ZFAT-NM_020863.3-134610527	ZFAT	NM_020863.3	134610527	253	3837	3108
ZFAT-NM_020863.3-134601513	ZFAT	NM_020863.3	134601513	1110	1756	1001
ZFAT-NM_020863.3-134602287	ZFAT	NM_020863.3	134602287	834	1301	993
FGFBP1-NM_005130.4-15936285	FGFBP1	NM_005130.4	15936285	694	10073	7354
FGFBP1-NM_005130.4-15936428	FGFBP1	NM_005130.4	15936428	1142	4310	2129
FGFBP1-NM_005130.4-15936508	FGFBP1	NM_005130.4	15936508	997	1032	110
FGFBP1-NM_005130.4-15936191	FGFBP1	NM_005130.4	15936191	519	0	0
NTN5-NM_145807.2-48670568	NTN5	NM_145807.2	48670568	541	7118	9567
NTN5-NM_145807.2-48664221	NTN5	NM_145807.2	48664221	287	202	0
NTN5-NM_145807.2-48664707	NTN5	NM_145807.2	48664707	158	0	0
NTN5-NM_145807.2-48670407	NTN5	NM_145807.2	48670407	285	0	0
ADAM30-NM_021794.3-119895118	ADAM30	NM_021794.3	119895118	386	13988	9349
ADAM30-NM_021794.3-119895269	ADAM30	NM_021794.3	119895269	420	0	0
ADAM30-NM_021794.3-119895770	ADAM30	NM_021794.3	119895770	181	0	0
ADAM30-NM_021794.3-119896002	ADAM30	NM_021794.3	119896002	284	0	0
CRYBA2-NM_057094.1-218990927	CRYBA2	NM_057094.1	218990927	210	10869	9328
CRYBA2-NM_057094.1-218992230	CRYBA2	NM_057094.1	218992230	221	299	5
CRYBA2-NM_057094.1-218990964	CRYBA2	NM_057094.1	218990964	352	10	0
CRYBA2-NM_057094.1-218992177	CRYBA2	NM_057094.1	218992177	354	2	0
VBP1-NM_001303543.1-155216437	VBP1	NM_001303543.1	155216437	957	6842	9305
VBP1-NM_001303543.1-155216571	VBP1	NM_001303543.1	155216571	225	442	6
VBP1-NM_001303543.1-155216481	VBP1	NM_001303543.1	155216481	532	262	0
VBP1-NM_001303543.1-155216529	VBP1	NM_001303543.1	155216529	130	412	0
FERMT1-NM_017671.4-6107605	FERMT1	NM_017671.4	6107605	860	12136	9295
FERMT1-NM_017671.4-6097559	FERMT1	NM_017671.4	6097559	1295	439	8
FERMT1-NM_017671.4-6110434	FERMT1	NM_017671.4	6110434	955	5	0
FERMT1-NM_017671.4-6119442	FERMT1	NM_017671.4	6119442	1617	395	0
OR4D10-NM_001004705.1-59477525	OR4D10	NM_001004705.1	59477525	791	7555	9277
OR4D10-NM_001004705.1-59477974	OR4D10	NM_001004705.1	59477974	826	230	7
OR4D10-NM_001004705.1-59477797	OR4D10	NM_001004705.1	59477797	452	6	0
OR4D10-NM_001004705.1-59477902	OR4D10	NM_001004705.1	59477902	76	7	0
MS4A14-NM_032597.4-60416119	MS4A14	NM_032597.4	60416119	372	14593	9142
MS4A14-NM_032597.4-60402952	MS4A14	NM_032597.4	60402952	1744	995	138
MS4A14-NM_032597.4-60416000	MS4A14	NM_032597.4	60416000	905	19	1
MS4A14-NM_032597.4-60397953	MS4A14	NM_032597.4	60397953	732	71	0
KLHL11-NM_018143.2-41854943	KLHL11	NM_018143.2	41854943	455	6075	8953
KLHL11-NM_018143.2-41854642	KLHL11	NM_018143.2	41854642	513	1106	279
KLHL11-NM_018143.2-41865033	KLHL11	NM_018143.2	41865033	462	1050	45
KLHL11-NM_018143.2-41864914	KLHL11	NM_018143.2	41864914	338	0	0
OR2W1-NM_030903.3-29045093	OR2W1	NM_030903.3	29045093	826	8383	6214
OR2W1-NM_030903.3-29044673	OR2W1	NM_030903.3	29044673	634	3180	3057
OR2W1-NM_030903.3-29044760	OR2W1	NM_030903.3	29044760	686	595	0
OR2W1-NM_030903.3-29044829	OR2W1	NM_030903.3	29044829	1053	12	0
FAM178B-NM_016490.4-96878454	FAM178B	NM_016490.4	96878454	585	10571	5455
FAM178B-NM_016490.4-96878421	FAM178B	NM_016490.4	96878421	631	4325	3813
FAM178B-NM_016490.4-96878005	FAM178B	NM_016490.4	96878005	497	13	0
FAM178B-NM_016490.4-96893937	FAM178B	NM_016490.4	96893937	1232	83	0
PROP1-NM_006261.4-177994122	PROP1	NM_006261.4	177994122	946	11732	9102
PROP1-NM_006261.4-177993021	PROP1	NM_006261.4	177993021	800	1325	153
PROP1-NM_006261.4-177994275	PROP1	NM_006261.4	177994275	1491	260	4
PROP1-NM_006261.4-177995828	PROP1	NM_006261.4	177995828	883	4	1
ARSD-NM_001669.3-2910686	ARSD	NM_001669.3	2910686	843	5883	4758
ARSD-NM_001669.3-2915583	ARSD	NM_001669.3	2915583	298	6680	4385
ARSD-NM_001669.3-2921904	ARSD	NM_001669.3	2921904	343	705	58
ARSD-NM_001669.3-2918195	ARSD	NM_001669.3	2918195	554	0	1
POTEE-NM_001083538.1-131223961	POTEE	NM_001083538.1	131223961	334	12331	9199
POTEE-NM_001083538.1-131218694	POTEE	NM_001083538.1	131218694	489	5	1
POTEE-NM_001083538.1-131236753	POTEE	NM_001083538.1	131236753	209	0	0
POTEE-NM_001083538.1-131252968	POTEE	NM_001083538.1	131252968	23	0	0
USP8-NM_005154.4-50490334	USP8	NM_005154.4	50490334	128	5666	9171
USP8-NM_005154.4-50441426	USP8	NM_005154.4	50441426	55	0	0
USP8-NM_005154.4-50459029	USP8	NM_005154.4	50459029	484	4	0
USP8-NM_005154.4-50476920	USP8	NM_005154.4	50476920	100	0	0
GSTCD-NM_024751.3-105719145	GSTCD	NM_024751.3	105719145	486	8051	9128
GSTCD-NM_024751.3-105719272	GSTCD	NM_024751.3	105719272	290	119	0
GSTCD-NM_024751.3-105726637	GSTCD	NM_024751.3	105726637	374	3	0
GSTCD-NM_024751.3-105729451	GSTCD	NM_024751.3	105729451	267	179	0
RAB33A-NM_004794.2-130172155	RAB33A	NM_004794.2	130172155	1497	3350	5258
RAB33A-NM_004794.2-130172226	RAB33A	NM_004794.2	130172226	1121	5316	3804
RAB33A-NM_004794.2-130184353	RAB33A	NM_004794.2	130184353	591	616	54
RAB33A-NM_004794.2-130172271	RAB33A	NM_004794.2	130172271	530	33	0
VWA3B-NM_144992.4-98119751	VWA3B	NM_144992.4	98119751	1096	4752	9020
VWA3B-NM_144992.4-98218018	VWA3B	NM_144992.4	98218018	1177	312	28
VWA3B-NM_144992.4-98181034	VWA3B	NM_144992.4	98181034	879	23	0
VWA3B-NM_144992.4-98234763	VWA3B	NM_144992.4	98234763	518	9	0
C22orf23-NM_032561.4-37953111	C22orf23	NM_032561.4	37953111	812	11626	8243
C22orf23-NM_032561.4-37953072	C22orf23	NM_032561.4	37953072	633	1406	788
C22orf23-NM_032561.4-37945130	C22orf23	NM_032561.4	37945130	535	0	0
C22orf23-NM_032561.4-37947323	C22orf23	NM_032561.4	37947323	206	0	0
FABP3-NM_004102.3-31369432	FABP3	NM_004102.3	31369432	199	3898	8845
FABP3-NM_004102.3-31372984	FABP3	NM_004102.3	31372984	333	52	155
FABP3-NM_004102.3-31369525	FABP3	NM_004102.3	31369525	335	14	0
FABP3-NM_004102.3-31372947	FABP3	NM_004102.3	31372947	337	543	0
TRIM24-NM_015905.2-138570901	TRIM24	NM_015905.2	138570901	795	6731	8997
TRIM24-NM_015905.2-138504291	TRIM24	NM_015905.2	138504291	355	0	0
TRIM24-NM_015905.2-138551092	TRIM24	NM_015905.2	138551092	1436	377	0
TRIM24-NM_015905.2-138576405	TRIM24	NM_015905.2	138576405	238	0	0
COLCA2-NM_001136105.2-111308230	COLCA2	NM_001136105.2	111308230	588	14524	8871
COLCA2-NM_001136105.2-111306559	COLCA2	NM_001136105.2	111306559	623	343	108
COLCA2-NM_001136105.2-111306601	COLCA2	NM_001136105.2	111306601	424	3	0
COLCA2-NM_001136105.2-111308176	COLCA2	NM_001136105.2	111308176	394	0	0
ATP5H-NM_006356.2-75042243	ATP5H	NM_006356.2	75042243	217	29694	4925
ATP5H-NM_006356.2-75042617	ATP5H	NM_006356.2	75042617	36	14112	3022
ATP5H-NM_006356.2-75040118	ATP5H	NM_006356.2	75040118	18	3072	605
ATP5H-NM_006356.2-75042530	ATP5H	NM_006356.2	75042530	46	4385	381
TLL1-NM_012464.4-166003431	TLL1	NM_012464.4	166003431	1154	7869	8841
TLL1-NM_012464.4-166043395	TLL1	NM_012464.4	166043395	633	955	61
TLL1-NM_012464.4-166014531	TLL1	NM_012464.4	166014531	781	6	1
TLL1-NM_012464.4-165992835	TLL1	NM_012464.4	165992835	935	7	0
TRIM33-NM_015906.3-114421601	TRIM33	NM_015906.3	114421601	526	6583	8876
TRIM33-NM_015906.3-114424747	TRIM33	NM_015906.3	114424747	1015	582	1
TRIM33-NM_015906.3-114510580	TRIM33	NM_015906.3	114510580	97	203	0
TRIM33-NM_015906.3-114510791	TRIM33	NM_015906.3	114510791	84	0	0
SDHC-NM_003001.3-161328484	SDHC	NM_003001.3	161328484	219	6636	8819
SDHC-NM_003001.3-161328433	SDHC	NM_003001.3	161328433	384	1	0
SDHC-NM_003001.3-161340630	SDHC	NM_003001.3	161340630	290	0	0
SDHC-NM_003001.3-161356677	SDHC	NM_003001.3	161356677	248	55	0
SERPINA3-NM_001085.4-94614866	SERPINA3	NM_001085.4	94614866	437	6100	8815
SERPINA3-NM_001085.4-94614585	SERPINA3	NM_001085.4	94614585	439	2	0
SERPINA3-NM_001085.4-94619236	SERPINA3	NM_001085.4	94619236	784	7	0
SERPINA3-NM_001085.4-94619355	SERPINA3	NM_001085.4	94619355	275	7	0
MRPL50-NM_019051.2-101390754	MRPL50	NM_019051.2	101390754	42	8820	3201
MRPL50-NM_019051.2-101390669	MRPL50	NM_019051.2	101390669	193	11199	2799
MRPL50-NM_019051.2-101390832	MRPL50	NM_019051.2	101390832	81	5131	1791
MRPL50-NM_019051.2-101390778	MRPL50	NM_019051.2	101390778	159	3803	921
ACRV1-NM_001612.5-125677960	ACRV1	NM_001612.5	125677960	457	5252	7414
ACRV1-NM_001612.5-125678115	ACRV1	NM_001612.5	125678115	894	471	1287
ACRV1-NM_001612.5-125677842	ACRV1	NM_001612.5	125677842	214	8	0
ACRV1-NM_001612.5-125678024	ACRV1	NM_001612.5	125678024	251	0	0
TAP1-NM_000593.5-32851129	TAP1	NM_000593.5	32851129	634	7051	8692
TAP1-NM_000593.5-32850424	TAP1	NM_000593.5	32850424	922	2	0
TAP1-NM_000593.5-32853380	TAP1	NM_000593.5	32853380	638	14	0
TAP1-NM_000593.5-32853587	TAP1	NM_000593.5	32853587	607	22	0
MEGF11-NM_032445.2-66119106	MEGF11	NM_032445.2	66119106	419	3300	8636
MEGF11-NM_032445.2-65970564	MEGF11	NM_032445.2	65970564	527	948	31
MEGF11-NM_032445.2-65922462	MEGF11	NM_032445.2	65922462	237	0	0
MEGF11-NM_032445.2-65930850	MEGF11	NM_032445.2	65930850	392	8	0
AKAP4-NM_003886.2-50193533	AKAP4	NM_003886.2	50193533	176	12477	8656
AKAP4-NM_003886.2-50193167	AKAP4	NM_003886.2	50193167	353	3	0
AKAP4-NM_003886.2-50194042	AKAP4	NM_003886.2	50194042	273	64	0
AKAP4-NM_003886.2-50194256	AKAP4	NM_003886.2	50194256	314	11	0
C2orf54-NM_001085437.2-240891608	C2orf54	NM_001085437.2	240891608	681	10724	8644
C2orf54-NM_001085437.2-240895517	C2orf54	NM_001085437.2	240895517	503	7	0
C2orf54-NM_001085437.2-240895622	C2orf54	NM_001085437.2	240895622	146	228	0
C2orf54-NM_001085437.2-240895813	C2orf54	NM_001085437.2	240895813	872	1	0
VCY-NM_004679.2-13986115	VCY	NM_004679.2	13986115	1483	4227	7418
VCY-NM_004679.2-13986421	VCY	NM_004679.2	13986421	780	2531	1120
VCY-NM_004679.2-13986344	VCY	NM_004679.2	13986344	1263	373	47
VCY-NM_004679.2-13986394	VCY	NM_004679.2	13986394	45	0	0
SCN7A-NM_002976.3-166443564	SCN7A	NM_002976.3	166443564	478	6156	4613
SCN7A-NM_002976.3-166427912	SCN7A	NM_002976.3	166427912	1038	4265	2283
SCN7A-NM_002976.3-166421270	SCN7A	NM_002976.3	166421270	274	3086	1620
SCN7A-NM_002976.3-166472359	SCN7A	NM_002976.3	166472359	371	243	14
PRR34-NM_018280.2-46053824	PRR34	NM_018280.2	46053824	674	8400	8485
PRR34-NM_018280.2-46053855	PRR34	NM_018280.2	46053855	490	708	31
PRR34-NM_018280.2-46054001	PRR34	NM_018280.2	46054001	454	67	0
PRR34-NM_018280.2-46054055	PRR34	NM_018280.2	46054055	317	1	0
ITGB1BP1-NM_004763.3-9414217	ITGB1BP1	NM_004763.3	9414217	1119	16427	8507
ITGB1BP1-NM_004763.3-9408176	ITGB1BP1	NM_004763.3	9408176	521	115	0
ITGB1BP1-NM_004763.3-9412328	ITGB1BP1	NM_004763.3	9412328	209	202	0
ITGB1BP1-NM_004763.3-9418626	ITGB1BP1	NM_004763.3	9418626	628	65	0
DNM1-NM_004408.3-128239491	DNM1	NM_004408.3	128239491	334	10515	8496
DNM1-NM_004408.3-128218630	DNM1	NM_004408.3	128218630	399	4	0
DNM1-NM_004408.3-128220000	DNM1	NM_004408.3	128220000	339	82	0
DNM1-NM_004408.3-128224327	DNM1	NM_004408.3	128224327	1307	603	0
TAF7L-NM_024885.3-101277663	TAF7L	NM_024885.3	101277663	746	7997	8231
TAF7L-NM_024885.3-101282393	TAF7L	NM_024885.3	101282393	333	214	265
TAF7L-NM_024885.3-101278999	TAF7L	NM_024885.3	101278999	254	0	0
TAF7L-NM_024885.3-101292850	TAF7L	NM_024885.3	101292850	609	236	0
UNC119B-NM_001080533.2-120713345	UNC119B	NM_001080533.2	120713345	440	4182	8477
UNC119B-NM_001080533.2-120710711	UNC119B	NM_001080533.2	120710711	373	216	1
UNC119B-NM_001080533.2-120716703	UNC119B	NM_001080533.2	120716703	95	15	0
UNC119B-NM_001080533.2-120716872	UNC119B	NM_001080533.2	120716872	211	5	0
OR6C4-NM_001005494.1-55551322	OR6C4	NM_001005494.1	55551322	365	4336	8466
OR6C4-NM_001005494.1-55551711	OR6C4	NM_001005494.1	55551711	882	26	1
OR6C4-NM_001005494.1-55551573	OR6C4	NM_001005494.1	55551573	993	10	0
OR6C4-NM_001005494.1-55551826	OR6C4	NM_001005494.1	55551826	199	0	0
ZNF491-NM_152356.3-11806130	ZNF491	NM_152356.3	11806130	715	8702	8426
ZNF491-NM_152356.3-11806245	ZNF491	NM_152356.3	11806245	1242	112	1
ZNF491-NM_152356.3-11806328	ZNF491	NM_152356.3	11806328	1293	8	0
ZNF491-NM_152356.3-11806402	ZNF491	NM_152356.3	11806402	833	56	0
BOD1L2-NM_001257964.1-57147439	BOD1L2	NM_001257964.1	57147439	533	5834	8418
BOD1L2-NM_001257964.1-57147637	BOD1L2	NM_001257964.1	57147637	1225	5	1
BOD1L2-NM_001257964.1-57147483	BOD1L2	NM_001257964.1	57147483	972	15	0
BOD1L2-NM_001257964.1-57147589	BOD1L2	NM_001257964.1	57147589	398	0	0
OLFM1-NM_001282611.1-135098331	OLFM1	NM_001282611.1	135098331	350	6259	7763
OLFM1-NM_001282611.1-135095976	OLFM1	NM_001282611.1	135095976	475	451	312
OLFM1-NM_001282611.1-135106783	OLFM1	NM_001282611.1	135106783	471	3213	297
OLFM1-NM_001282611.1-135119539	OLFM1	NM_001282611.1	135119539	717	170	25
GMEB1-NM_006582.3-28697055	GMEB1	NM_006582.3	28697055	192	7447	6808
GMEB1-NM_006582.3-28690130	GMEB1	NM_006582.3	28690130	351	3984	1584
GMEB1-NM_006582.3-28691639	GMEB1	NM_006582.3	28691639	394	892	0
GMEB1-NM_006582.3-28693028	GMEB1	NM_006582.3	28693028	378	1	0
ZNF398-NM_170686.2-149154336	ZNF398	NM_170686.2	149154336	1002	3069	8303
ZNF398-NM_170686.2-149179119	ZNF398	NM_170686.2	149179119	313	555	59
ZNF398-NM_170686.2-149178884	ZNF398	NM_170686.2	149178884	629	750	28
ZNF398-NM_170686.2-149178682	ZNF398	NM_170686.2	149178682	1109	78	0
TRIML2-NM_173553.2-188105291	TRIML2	NM_173553.2	188105291	968	5856	8362
TRIML2-NM_173553.2-188091866	TRIML2	NM_173553.2	188091866	970	17	0
TRIML2-NM_173553.2-188099046	TRIML2	NM_173553.2	188099046	530	5	0
TRIML2-NM_173553.2-188105203	TRIML2	NM_173553.2	188105203	877	0	0
RSAD2-NM_080657.4-6877933	RSAD2	NM_080657.4	6877933	321	4162	8305
RSAD2-NM_080657.4-6887109	RSAD2	NM_080657.4	6887109	295	869	26
RSAD2-NM_080657.4-6878024	RSAD2	NM_080657.4	6878024	405	0	1
RSAD2-NM_080657.4-6887025	RSAD2	NM_080657.4	6887025	729	7	0
MTERF4-NM_182501.3-241099466	MTERF4	NM_182501.3	241099466	553	10319	5490
MTERF4-NM_182501.3-241099569	MTERF4	NM_182501.3	241099569	103	3082	1726
MTERF4-NM_182501.3-241097284	MTERF4	NM_182501.3	241097284	10	4933	1089
MTERF4-NM_182501.3-241099726	MTERF4	NM_182501.3	241099726	47	0	0
SPIRE1-NM_020148.2-12657707	SPIRE1	NM_020148.2	12657707	1360	11446	8207
SPIRE1-NM_020148.2-12496085	SPIRE1	NM_020148.2	12496085	1542	848	46
SPIRE1-NM_020148.2-12479820	SPIRE1	NM_020148.2	12479820	1790	492	35
SPIRE1-NM_020148.2-12546818	SPIRE1	NM_020148.2	12546818	515	2368	0
RTN4RL1-NM_178568.3-1937578	RTN4RL1	NM_178568.3	1937578	312	19367	7713
RTN4RL1-NM_178568.3-1937289	RTN4RL1	NM_178568.3	1937289	411	596	545
RTN4RL1-NM_178568.3-1937217	RTN4RL1	NM_178568.3	1937217	110	112	14
RTN4RL1-NM_178568.3-1937742	RTN4RL1	NM_178568.3	1937742	161	0	0
RAB19-NM_001008749.2-140411973	RAB19	NM_001008749.2	140411973	645	2778	5370
RAB19-NM_001008749.2-140407715	RAB19	NM_001008749.2	140407715	496	4220	2695
RAB19-NM_001008749.2-140407798	RAB19	NM_001008749.2	140407798	870	194	204
RAB19-NM_001008749.2-140407843	RAB19	NM_001008749.2	140407843	644	37	0
GFPT1-NM_002056.3-69342198	GFPT1	NM_002056.3	69342198	341	4727	7881
GFPT1-NM_002056.3-69354553	GFPT1	NM_002056.3	69354553	539	2188	372
GFPT1-NM_002056.3-69337999	GFPT1	NM_002056.3	69337999	64	0	0
GFPT1-NM_002056.3-69363612	GFPT1	NM_002056.3	69363612	199	43	0
CFB-NM_001710.5-31948006	CFB	NM_001710.5	31948006	323	3533	7910
CFB-NM_001710.5-31947119	CFB	NM_001710.5	31947119	149	1400	248
CFB-NM_001710.5-31949253	CFB	NM_001710.5	31949253	761	570	47
CFB-NM_001710.5-31947766	CFB	NM_001710.5	31947766	215	0	0
ATP1B2-NM_001678.4-7654208	ATP1B2	NM_001678.4	7654208	923	6815	8172
ATP1B2-NM_001678.4-7651588	ATP1B2	NM_001678.4	7651588	489	701	0
ATP1B2-NM_001678.4-7653399	ATP1B2	NM_001678.4	7653399	450	61	0
ATP1B2-NM_001678.4-7654098	ATP1B2	NM_001678.4	7654098	1153	1	0
GADD45GIP1-NM_052850.3-12957176	GADD45GIP1	NM_052850.3	12957176	3	18780	3776
GADD45GIP1-NM_052850.3-12957047	GADD45GIP1	NM_052850.3	12957047	43	17921	2708
GADD45GIP1-NM_052850.3-12956995	GADD45GIP1	NM_052850.3	12956995	39	4271	840
GADD45GIP1-NM_052850.3-12956943	GADD45GIP1	NM_052850.3	12956943	242	3917	823
DPEP3-NM_001129758.1-67980119	DPEP3	NM_001129758.1	67980119	1339	8605	8144
DPEP3-NM_001129758.1-67977963	DPEP3	NM_001129758.1	67977963	425	193	0
DPEP3-NM_001129758.1-67978541	DPEP3	NM_001129758.1	67978541	885	30	0
DPEP3-NM_001129758.1-67980278	DPEP3	NM_001129758.1	67980278	223	6	0
ZFAND3-NM_021943.2-38116631	ZFAND3	NM_021943.2	38116631	1064	8671	8070
ZFAND3-NM_021943.2-38061707	ZFAND3	NM_021943.2	38061707	769	458	44
ZFAND3-NM_021943.2-37820006	ZFAND3	NM_021943.2	37820006	1123	1155	22
ZFAND3-NM_021943.2-38061616	ZFAND3	NM_021943.2	38061616	728	13	1
POFUT2-NM_133635.4-45287764	POFUT2	NM_133635.4	45287764	688	7524	7146
POFUT2-NM_133635.4-45283478	POFUT2	NM_133635.4	45283478	1913	1415	882
POFUT2-NM_133635.4-45277070	POFUT2	NM_133635.4	45277070	1363	959	107
POFUT2-NM_133635.4-45285761	POFUT2	NM_133635.4	45285761	1320	4	0
IGSF3-NM_001542.3-116588919	IGSF3	NM_001542.3	116588919	758	6076	8127
IGSF3-NM_001542.3-116600081	IGSF3	NM_001542.3	116600081	371	5	0
IGSF3-NM_001542.3-116608008	IGSF3	NM_001542.3	116608008	244	175	0
IGSF3-NM_001542.3-116613861	IGSF3	NM_001542.3	116613861	178	27	0
CYP3A7-CYP3A51P-NM_001256497.2-99720388	CYP3A7-CYP3A51P	NM_001256497.2	99720388	986	9847	7881
CYP3A7-CYP3A51P-NM_001256497.2-99713474	CYP3A7-CYP3A51P	NM_001256497.2	99713474	1017	2409	204
CYP3A7-CYP3A51P-NM_001256497.2-99717545	CYP3A7-CYP3A51P	NM_001256497.2	99717545	490	565	20
CYP3A7-CYP3A51P-NM_001256497.2-99731064	CYP3A7-CYP3A51P	NM_001256497.2	99731064	401	0	0
STAT1-NM_007315.3-190983722	STAT1	NM_007315.3	190983722	790	7436	8034
STAT1-NM_007315.3-191001158	STAT1	NM_007315.3	191001158	223	199	39
STAT1-NM_007315.3-190997935	STAT1	NM_007315.3	190997935	567	199	0
STAT1-NM_007315.3-190998294	STAT1	NM_007315.3	190998294	637	1	0
SH2D2A-NM_001161444.1-156815189	SH2D2A	NM_001161444.1	156815189	712	10375	7867
SH2D2A-NM_001161444.1-156814261	SH2D2A	NM_001161444.1	156814261	377	1913	122
SH2D2A-NM_001161444.1-156809713	SH2D2A	NM_001161444.1	156809713	698	12	0
SH2D2A-NM_001161444.1-156809784	SH2D2A	NM_001161444.1	156809784	464	1	0
ZNF571-NM_016536.4-37566153	ZNF571	NM_016536.4	37566153	373	6160	7922
ZNF571-NM_016536.4-37565959	ZNF571	NM_016536.4	37565959	352	433	54
ZNF571-NM_016536.4-37565815	ZNF571	NM_016536.4	37565815	314	7	1
ZNF571-NM_016536.4-37566052	ZNF571	NM_016536.4	37566052	226	0	0
GSTT2B-NM_001080843.3-23961049	GSTT2B	NM_001080843.3	23961049	484	8319	7799
GSTT2B-NM_001080843.3-23958571	GSTT2B	NM_001080843.3	23958571	745	392	109
GSTT2B-NM_001080843.3-23958428	GSTT2B	NM_001080843.3	23958428	508	139	32
GSTT2B-NM_001080843.3-23960299	GSTT2B	NM_001080843.3	23960299	1063	284	0
PGAM5-NM_001170543.1-132714996	PGAM5	NM_001170543.1	132714996	1168	5023	7095
PGAM5-NM_001170543.1-132717776	PGAM5	NM_001170543.1	132717776	1172	4863	803
PGAM5-NM_001170543.1-132714905	PGAM5	NM_001170543.1	132714905	1210	299	40
PGAM5-NM_001170543.1-132717512	PGAM5	NM_001170543.1	132717512	797	0	0
PCBD2-NM_032151.4-134910347	PCBD2	NM_032151.4	134910347	371	3336	7728
PCBD2-NM_032151.4-134905213	PCBD2	NM_032151.4	134905213	1276	530	111
PCBD2-NM_032151.4-134910401	PCBD2	NM_032151.4	134910401	1037	1063	80
PCBD2-NM_032151.4-134910379	PCBD2	NM_032151.4	134910379	469	97	0
XPNPEP3-NM_022098.3-40886391	XPNPEP3	NM_022098.3	40886391	567	6140	7788
XPNPEP3-NM_022098.3-40882090	XPNPEP3	NM_022098.3	40882090	76	1086	91
XPNPEP3-NM_022098.3-40881896	XPNPEP3	NM_022098.3	40881896	253	27	0
XPNPEP3-NM_022098.3-40882011	XPNPEP3	NM_022098.3	40882011	159	205	0
GSTO2-NM_183239.1-104279383	GSTO2	NM_183239.1	104279383	1131	10935	7656
GSTO2-NM_183239.1-104277990	GSTO2	NM_183239.1	104277990	1207	992	222
GSTO2-NM_183239.1-104275293	GSTO2	NM_183239.1	104275293	319	223	0
GSTO2-NM_183239.1-104279431	GSTO2	NM_183239.1	104279431	1182	511	0
WFDC10A-NM_080753.2-45630888	WFDC10A	NM_080753.2	45630888	250	10787	7374
WFDC10A-NM_080753.2-45629875	WFDC10A	NM_080753.2	45629875	615	3661	414
WFDC10A-NM_080753.2-45630907	WFDC10A	NM_080753.2	45630907	201	759	26
WFDC10A-NM_080753.2-45629888	WFDC10A	NM_080753.2	45629888	406	19	0
NUCKS1-NM_022731.4-205720610	NUCKS1	NM_022731.4	205720610	515	12771	7787
NUCKS1-NM_022731.4-205723931	NUCKS1	NM_022731.4	205723931	1333	16	1
NUCKS1-NM_022731.4-205720508	NUCKS1	NM_022731.4	205720508	630	1	0
NUCKS1-NM_022731.4-205720564	NUCKS1	NM_022731.4	205720564	633	97	0
ATRAID-NM_080592.3-27213192	ATRAID	NM_080592.3	27213192	917	6043	7685
ATRAID-NM_080592.3-27212383	ATRAID	NM_080592.3	27212383	291	781	101
ATRAID-NM_080592.3-27215386	ATRAID	NM_080592.3	27215386	348	398	0
ATRAID-NM_080592.3-27215521	ATRAID	NM_080592.3	27215521	168	417	0
MYOF-NM_013451.3-93359893	MYOF	NM_013451.3	93359893	559	15840	7570
MYOF-NM_013451.3-93381267	MYOF	NM_013451.3	93381267	620	976	183
MYOF-NM_013451.3-93351773	MYOF	NM_013451.3	93351773	310	74	32
MYOF-NM_013451.3-93373007	MYOF	NM_013451.3	93373007	720	11	0
ZNF142-NM_001105537.2-218643299	ZNF142	NM_001105537.2	218643299	468	3942	7078
ZNF142-NM_001105537.2-218646224	ZNF142	NM_001105537.2	218646224	719	3569	673
ZNF142-NM_001105537.2-218643883	ZNF142	NM_001105537.2	218643883	373	0	0
ZNF142-NM_001105537.2-218644184	ZNF142	NM_001105537.2	218644184	620	425	0
TEF-NM_003216.3-41387650	TEF	NM_003216.3	41387650	384	7236	7719
TEF-NM_003216.3-41387359	TEF	NM_003216.3	41387359	304	0	0
TEF-NM_003216.3-41387456	TEF	NM_003216.3	41387456	409	227	0
TEF-NM_003216.3-41394145	TEF	NM_003216.3	41394145	82	0	0
MED31-NM_016060.2-6650000	MED31	NM_016060.2	6650000	759	9099	7700
MED31-NM_016060.2-6644610	MED31	NM_016060.2	6644610	1	0	1
MED31-NM_016060.2-6644650	MED31	NM_016060.2	6644650	53	0	0
MED31-NM_016060.2-6650417	MED31	NM_016060.2	6650417	489	0	0
COX7C-NM_001867.2-86618074	COX7C	NM_001867.2	86618074	86	5256	5188
COX7C-NM_001867.2-86618127	COX7C	NM_001867.2	86618127	632	5230	2273
COX7C-NM_001867.2-86618114	COX7C	NM_001867.2	86618114	613	2218	227
COX7C-NM_001867.2-86618103	COX7C	NM_001867.2	86618103	1469	39	0
SLC47A1-NM_018242.2-19555683	SLC47A1	NM_018242.2	19555683	636	4207	7640
SLC47A1-NM_018242.2-19542443	SLC47A1	NM_018242.2	19542443	528	0	0
SLC47A1-NM_018242.2-19555230	SLC47A1	NM_018242.2	19555230	677	7	0
SLC47A1-NM_018242.2-19555905	SLC47A1	NM_018242.2	19555905	290	41	0
RXRA-NM_002957.5-134408241	RXRA	NM_002957.5	134408241	698	10801	7592
RXRA-NM_002957.5-134417200	RXRA	NM_002957.5	134417200	32	631	41
RXRA-NM_002957.5-134409050	RXRA	NM_002957.5	134409050	618	1245	0
RXRA-NM_002957.5-134417307	RXRA	NM_002957.5	134417307	589	0	0
RNF13-NM_183381.2-149852557	RNF13	NM_183381.2	149852557	350	4801	7603
RNF13-NM_183381.2-149872066	RNF13	NM_183381.2	149872066	244	0	0
RNF13-NM_183381.2-149895558	RNF13	NM_183381.2	149895558	241	5	0
RNF13-NM_183381.2-149912018	RNF13	NM_183381.2	149912018	537	0	0
RIC8A-NM_021932.5-211269	RIC8A	NM_021932.5	211269	722	4658	7018
RIC8A-NM_021932.5-209603	RIC8A	NM_021932.5	209603	244	2846	424
RIC8A-NM_021932.5-209305	RIC8A	NM_021932.5	209305	462	1205	113
RIC8A-NM_021932.5-209802	RIC8A	NM_021932.5	209802	88	5	17
ALG9-NM_001077690.1-111868685	ALG9	NM_001077690.1	111868685	526	7934	7469
ALG9-NM_001077690.1-111838365	ALG9	NM_001077690.1	111838365	653	5	0
ALG9-NM_001077690.1-111840791	ALG9	NM_001077690.1	111840791	1593	40	0
ALG9-NM_001077690.1-111857690	ALG9	NM_001077690.1	111857690	332	0	0
SLC25A34-NM_207348.2-15736734	SLC25A34	NM_207348.2	15736734	300	6825	7427
SLC25A34-NM_207348.2-15736794	SLC25A34	NM_207348.2	15736794	874	1288	25
SLC25A34-NM_207348.2-15738177	SLC25A34	NM_207348.2	15738177	484	227	11
SLC25A34-NM_207348.2-15736636	SLC25A34	NM_207348.2	15736636	183	112	0
PCDHGB3-NM_032097.2-141371134	PCDHGB3	NM_032097.2	141371134	2008	7763	5997
PCDHGB3-NM_032097.2-141370669	PCDHGB3	NM_032097.2	141370669	925	2618	1341
PCDHGB3-NM_032097.2-141371287	PCDHGB3	NM_032097.2	141371287	740	2734	113
PCDHGB3-NM_032097.2-141371437	PCDHGB3	NM_032097.2	141371437	469	315	0
ST14-NM_021978.3-130190485	ST14	NM_021978.3	130190485	1750	5687	7429
ST14-NM_021978.3-130194234	ST14	NM_021978.3	130194234	415	6	0
ST14-NM_021978.3-130194733	ST14	NM_021978.3	130194733	1082	159	0
ST14-NM_021978.3-130197869	ST14	NM_021978.3	130197869	412	0	0
CNP-NM_033133.4-41968449	CNP	NM_033133.4	41968449	892	6766	7403
CNP-NM_033133.4-41968300	CNP	NM_033133.4	41968300	445	1	0
CNP-NM_033133.4-41968365	CNP	NM_033133.4	41968365	348	0	0
CNP-NM_033133.4-41973475	CNP	NM_033133.4	41973475	302	222	0
TIMM10B-NM_012192.3-6481770	TIMM10B	NM_012192.3	6481770	822	3749	5319
TIMM10B-NM_012192.3-6481845	TIMM10B	NM_012192.3	6481845	1240	4347	1597
TIMM10B-NM_012192.3-6481823	TIMM10B	NM_012192.3	6481823	975	1934	481
TIMM10B-NM_012192.3-6482101	TIMM10B	NM_012192.3	6482101	699	10	1
ZNF274-NM_133502.2-58206990	ZNF274	NM_133502.2	58206990	674	10671	7335
ZNF274-NM_133502.2-58186986	ZNF274	NM_133502.2	58186986	519	2	0
ZNF274-NM_133502.2-58206779	ZNF274	NM_133502.2	58206779	266	0	0
ZNF274-NM_133502.2-58212257	ZNF274	NM_133502.2	58212257	258	33	0
GRSF1-NM_002092.3-70839644	GRSF1	NM_002092.3	70839644	201	16231	3255
GRSF1-NM_002092.3-70836245	GRSF1	NM_002092.3	70836245	67	6466	2319
GRSF1-NM_002092.3-70832388	GRSF1	NM_002092.3	70832388	275	5746	1253
GRSF1-NM_002092.3-70831621	GRSF1	NM_002092.3	70831621	120	2381	475
GNG4-NM_004485.3-235583805	GNG4	NM_004485.3	235583805	615	13311	7295
GNG4-NM_004485.3-235583745	GNG4	NM_004485.3	235583745	1899	66	1
GNG4-NM_004485.3-235552193	GNG4	NM_004485.3	235552193	840	3	0
GNG4-NM_004485.3-235552212	GNG4	NM_004485.3	235552212	710	34	0
KRTAP21-3-NM_001164435.1-30718710	KRTAP21-3	NM_001164435.1	30718710	676	9587	6748
KRTAP21-3-NM_001164435.1-30718656	KRTAP21-3	NM_001164435.1	30718656	780	4724	439
KRTAP21-3-NM_001164435.1-30718672	KRTAP21-3	NM_001164435.1	30718672	1235	1448	93
KRTAP21-3-NM_001164435.1-30718736	KRTAP21-3	NM_001164435.1	30718736	1112	792	16
KHDRBS3-NM_006558.2-135557558	KHDRBS3	NM_006558.2	135557558	653	8132	7293
KHDRBS3-NM_006558.2-135521351	KHDRBS3	NM_006558.2	135521351	664	139	0
KHDRBS3-NM_006558.2-135542760	KHDRBS3	NM_006558.2	135542760	303	6	0
KHDRBS3-NM_006558.2-135581924	KHDRBS3	NM_006558.2	135581924	646	10	0
FRS2-NM_001042555.2-69574081	FRS2	NM_001042555.2	69574081	825	9916	7222
FRS2-NM_001042555.2-69574329	FRS2	NM_001042555.2	69574329	330	231	54
FRS2-NM_001042555.2-69571357	FRS2	NM_001042555.2	69571357	154	0	0
FRS2-NM_001042555.2-69572162	FRS2	NM_001042555.2	69572162	0	0	0
AMBRA1-NM_001267782.1-46542806	AMBRA1	NM_001267782.1	46542806	954	7576	7275
AMBRA1-NM_001267782.1-46508325	AMBRA1	NM_001267782.1	46508325	919	24	0
AMBRA1-NM_001267782.1-46542219	AMBRA1	NM_001267782.1	46542219	211	22	0
AMBRA1-NM_001267782.1-46547253	AMBRA1	NM_001267782.1	46547253	376	0	0
NADK-NM_001198993.1-1756508	NADK	NM_001198993.1	1756508	398	5563	7194
NADK-NM_001198993.1-1765294	NADK	NM_001198993.1	1765294	686	958	62
NADK-NM_001198993.1-1755379	NADK	NM_001198993.1	1755379	747	36	0
NADK-NM_001198993.1-1755463	NADK	NM_001198993.1	1755463	135	0	0
OLFM4-NM_006418.4-53043172	OLFM4	NM_006418.4	53043172	837	5155	6293
OLFM4-NM_006418.4-53034398	OLFM4	NM_006418.4	53034398	584	2063	767
OLFM4-NM_006418.4-53050199	OLFM4	NM_006418.4	53050199	1105	469	123
OLFM4-NM_006418.4-53050104	OLFM4	NM_006418.4	53050104	1282	174	11
NT5M-NM_020201.3-17303769	NT5M	NM_020201.3	17303769	1086	4225	5797
NT5M-NM_020201.3-17323215	NT5M	NM_020201.3	17323215	900	1048	1042
NT5M-NM_020201.3-17344801	NT5M	NM_020201.3	17344801	1136	588	166
NT5M-NM_020201.3-17303727	NT5M	NM_020201.3	17303727	207	1309	151
FGF11-NM_004112.3-7441831	FGF11	NM_004112.3	7441831	1193	3260	4499
FGF11-NM_004112.3-7441529	FGF11	NM_004112.3	7441529	797	4137	2552
FGF11-NM_004112.3-7439720	FGF11	NM_004112.3	7439720	864	78	84
FGF11-NM_004112.3-7441875	FGF11	NM_004112.3	7441875	766	0	0
DMRTA1-NM_022160.2-22447183	DMRTA1	NM_022160.2	22447183	431	3404	3766
DMRTA1-NM_022160.2-22447365	DMRTA1	NM_022160.2	22447365	995	7537	3363
DMRTA1-NM_022160.2-22447692	DMRTA1	NM_022160.2	22447692	380	11	1
DMRTA1-NM_022160.2-22447572	DMRTA1	NM_022160.2	22447572	98	16	0
TPM3-NM_152263.3-154191903	TPM3	NM_152263.3	154191903	90	8282	6843
TPM3-NM_152263.3-154176120	TPM3	NM_152263.3	154176120	1381	3982	284
TPM3-NM_152263.3-154191269	TPM3	NM_152263.3	154191269	303	8	0
TPM3-NM_152263.3-154191964	TPM3	NM_152263.3	154191964	571	0	0
SPA17-NM_017425.3-124681409	SPA17	NM_017425.3	124681409	734	5693	7091
SPA17-NM_017425.3-124691751	SPA17	NM_017425.3	124691751	422	716	10
SPA17-NM_017425.3-124675303	SPA17	NM_017425.3	124675303	448	0	0
SPA17-NM_017425.3-124681438	SPA17	NM_017425.3	124681438	1270	6	0
RBFOX2-NM_001082578.1-35809911	RBFOX2	NM_001082578.1	35809911	221	5897	7058
RBFOX2-NM_001082578.1-35809830	RBFOX2	NM_001082578.1	35809830	438	368	34
RBFOX2-NM_001082578.1-35781665	RBFOX2	NM_001082578.1	35781665	103	58	7
RBFOX2-NM_001082578.1-35761420	RBFOX2	NM_001082578.1	35761420	121	0	0
USP17L1-NM_001256873.1-7332796	USP17L1	NM_001256873.1	7332796	418	6684	6553
USP17L1-NM_001256873.1-7332946	USP17L1	NM_001256873.1	7332946	366	1869	254
USP17L1-NM_001256873.1-7333419	USP17L1	NM_001256873.1	7333419	892	648	228
USP17L1-NM_001256873.1-7333244	USP17L1	NM_001256873.1	7333244	245	2	0
HAND1-NM_004821.2-154477909	HAND1	NM_004821.2	154477909	451	6988	7012
HAND1-NM_004821.2-154477795	HAND1	NM_004821.2	154477795	196	3	1
HAND1-NM_004821.2-154477612	HAND1	NM_004821.2	154477612	487	7	0
HAND1-NM_004821.2-154477669	HAND1	NM_004821.2	154477669	597	156	0
PRKCQ-NM_001282644.1-6498405	PRKCQ	NM_001282644.1	6498405	650	3201	4520
PRKCQ-NM_001282644.1-6479072	PRKCQ	NM_001282644.1	6479072	656	2656	2487
PRKCQ-NM_001282644.1-6485189	PRKCQ	NM_001282644.1	6485189	1060	63	1
PRKCQ-NM_001282644.1-6511054	PRKCQ	NM_001282644.1	6511054	554	10	0
CFHR5-NM_030787.3-196996109	CFHR5	NM_030787.3	196996109	462	6766	7007
CFHR5-NM_030787.3-196982919	CFHR5	NM_030787.3	196982919	481	0	0
CFHR5-NM_030787.3-196984122	CFHR5	NM_030787.3	196984122	107	8	0
CFHR5-NM_030787.3-196995730	CFHR5	NM_030787.3	196995730	509	0	0
DIRC1-NM_052952.2-188734744	DIRC1	NM_052952.2	188734744	1286	14679	6671
DIRC1-NM_052952.2-188734865	DIRC1	NM_052952.2	188734865	1755	2095	322
DIRC1-NM_052952.2-188734822	DIRC1	NM_052952.2	188734822	1449	697	4
DIRC1-NM_052952.2-188734805	DIRC1	NM_052952.2	188734805	585	5	0
RBM48-NM_032120.2-92534447	RBM48	NM_032120.2	92534447	784	6642	6898
RBM48-NM_032120.2-92534656	RBM48	NM_032120.2	92534656	174	362	98
RBM48-NM_032120.2-92528896	RBM48	NM_032120.2	92528896	190	24	0
RBM48-NM_032120.2-92534594	RBM48	NM_032120.2	92534594	313	19	0
PRELID2-NM_205846.2-145819971	PRELID2	NM_205846.2	145819971	856	5643	6986
PRELID2-NM_205846.2-145817960	PRELID2	NM_205846.2	145817960	1727	334	0
PRELID2-NM_205846.2-145817988	PRELID2	NM_205846.2	145817988	724	23	0
PRELID2-NM_205846.2-145835182	PRELID2	NM_205846.2	145835182	855	6	0
HOXB2-NM_002145.3-48543545	HOXB2	NM_002145.3	48543545	873	14608	6977
HOXB2-NM_002145.3-48543457	HOXB2	NM_002145.3	48543457	362	162	1
HOXB2-NM_002145.3-48543618	HOXB2	NM_002145.3	48543618	603	0	0
HOXB2-NM_002145.3-48544832	HOXB2	NM_002145.3	48544832	472	88	0
MAB21L3-NM_152367.2-116124161	MAB21L3	NM_152367.2	116124161	985	6097	6954
MAB21L3-NM_152367.2-116128147	MAB21L3	NM_152367.2	116128147	172	1706	21
MAB21L3-NM_152367.2-116124308	MAB21L3	NM_152367.2	116124308	888	55	1
MAB21L3-NM_152367.2-116124067	MAB21L3	NM_152367.2	116124067	236	1	0
EARS2-NM_001083614.1-23544679	EARS2	NM_001083614.1	23544679	189	5943	6801
EARS2-NM_001083614.1-23557261	EARS2	NM_001083614.1	23557261	75	1306	152
EARS2-NM_001083614.1-23534935	EARS2	NM_001083614.1	23534935	182	1643	8
EARS2-NM_001083614.1-23552243	EARS2	NM_001083614.1	23552243	88	1532	0
GPAM-NM_001244949.1-112163744	GPAM	NM_001244949.1	112163744	383	16986	6952
GPAM-NM_001244949.1-112166478	GPAM	NM_001244949.1	112166478	335	3	0
GPAM-NM_001244949.1-112173007	GPAM	NM_001244949.1	112173007	402	303	0
GPAM-NM_001244949.1-112177989	GPAM	NM_001244949.1	112177989	732	61	0
SLC35E2B-NM_001290264.1-1676513	SLC35E2B	NM_001290264.1	1676513	189	2232	6693
SLC35E2B-NM_001290264.1-1676149	SLC35E2B	NM_001290264.1	1676149	391	2422	240
SLC35E2B-NM_001290264.1-1671550	SLC35E2B	NM_001290264.1	1671550	364	462	18
SLC35E2B-NM_001290264.1-1670120	SLC35E2B	NM_001290264.1	1670120	267	4	1
RNF19A-NM_015435.4-100261717	RNF19A	NM_015435.4	100261717	211	5039	6932
RNF19A-NM_015435.4-100269988	RNF19A	NM_015435.4	100269988	114	9	0
RNF19A-NM_015435.4-100275075	RNF19A	NM_015435.4	100275075	134	0	0
RNF19A-NM_015435.4-100287617	RNF19A	NM_015435.4	100287617	577	0	0
SRP72-NM_006947.3-56478461	SRP72	NM_006947.3	56478461	118	8898	6904
SRP72-NM_006947.3-56474345	SRP72	NM_006947.3	56474345	165	0	0
SRP72-NM_006947.3-56483269	SRP72	NM_006947.3	56483269	764	1056	0
SRP72-NM_006947.3-56488004	SRP72	NM_006947.3	56488004	390	545	0
ITGAX-NM_000887.4-31360038	ITGAX	NM_000887.4	31360038	242	11712	6845
ITGAX-NM_000887.4-31356670	ITGAX	NM_000887.4	31356670	900	1108	47
ITGAX-NM_000887.4-31362140	ITGAX	NM_000887.4	31362140	1372	1085	11
ITGAX-NM_000887.4-31363286	ITGAX	NM_000887.4	31363286	252	240	0
ERICH6-NM_152394.4-150682227	ERICH6	NM_152394.4	150682227	992	2702	6460
ERICH6-NM_152394.4-150685805	ERICH6	NM_152394.4	150685805	1398	1035	411
ERICH6-NM_152394.4-150680801	ERICH6	NM_152394.4	150680801	964	570	16
ERICH6-NM_152394.4-150674006	ERICH6	NM_152394.4	150674006	592	395	1
TTC23L-NM_144725.3-34850229	TTC23L	NM_144725.3	34850229	162	8374	6758
TTC23L-NM_144725.3-34866924	TTC23L	NM_144725.3	34866924	363	656	125
TTC23L-NM_144725.3-34845538	TTC23L	NM_144725.3	34845538	177	191	0
TTC23L-NM_144725.3-34863030	TTC23L	NM_144725.3	34863030	239	6	0
OR51T1-NM_001004759.1-4881898	OR51T1	NM_001004759.1	4881898	1004	4076	6456
OR51T1-NM_001004759.1-4882334	OR51T1	NM_001004759.1	4882334	1046	1345	300
OR51T1-NM_001004759.1-4882146	OR51T1	NM_001004759.1	4882146	1508	1831	89
OR51T1-NM_001004759.1-4882435	OR51T1	NM_001004759.1	4882435	868	213	0
VCX3B-NM_001001888.3-8465780	VCX3B	NM_001001888.3	8465780	227	5122	6819
VCX3B-NM_001001888.3-8465494	VCX3B	NM_001001888.3	8465494	241	62	1
VCX3B-NM_001001888.3-8465537	VCX3B	NM_001001888.3	8465537	325	0	0
VCX3B-NM_001001888.3-8465818	VCX3B	NM_001001888.3	8465818	463	252	0
FBXO9-NM_033480.2-53073532	FBXO9	NM_033480.2	53073532	480	1510	6811
FBXO9-NM_033480.2-53092535	FBXO9	NM_033480.2	53092535	457	3	1
FBXO9-NM_033480.2-53073606	FBXO9	NM_033480.2	53073606	333	120	0
FBXO9-NM_033480.2-53082540	FBXO9	NM_033480.2	53082540	255	64	0
UMOD-NM_001008389.2-20348289	UMOD	NM_001008389.2	20348289	809	16190	6697
UMOD-NM_001008389.2-20348919	UMOD	NM_001008389.2	20348919	559	271	84
UMOD-NM_001008389.2-20348585	UMOD	NM_001008389.2	20348585	735	173	0
UMOD-NM_001008389.2-20348732	UMOD	NM_001008389.2	20348732	957	9	0
HIST1H2AK-NM_003510.2-27838282	HIST1H2AK	NM_003510.2	27838282	343	3179	6640
HIST1H2AK-NM_003510.2-27838261	HIST1H2AK	NM_003510.2	27838261	676	1316	99
HIST1H2AK-NM_003510.2-27838135	HIST1H2AK	NM_003510.2	27838135	177	842	30
HIST1H2AK-NM_003510.2-27838303	HIST1H2AK	NM_003510.2	27838303	270	89	5
EID2B-NM_152361.2-39532759	EID2B	NM_152361.2	39532759	1027	1666	6725
EID2B-NM_152361.2-39532510	EID2B	NM_152361.2	39532510	1063	110	0
EID2B-NM_152361.2-39532658	EID2B	NM_152361.2	39532658	18	0	0
EID2B-NM_152361.2-39532727	EID2B	NM_152361.2	39532727	370	426	0
TSPAN32-NM_139022.2-2302954	TSPAN32	NM_139022.2	2302954	660	3768	6654
TSPAN32-NM_139022.2-2313723	TSPAN32	NM_139022.2	2313723	526	506	50
TSPAN32-NM_139022.2-2302887	TSPAN32	NM_139022.2	2302887	296	904	2
TSPAN32-NM_139022.2-2304198	TSPAN32	NM_139022.2	2304198	1073	525	1
SCRT2-NM_033129.3-675519	SCRT2	NM_033129.3	675519	1146	4779	6676
SCRT2-NM_033129.3-664025	SCRT2	NM_033129.3	664025	1134	414	2
SCRT2-NM_033129.3-664244	SCRT2	NM_033129.3	664244	496	0	1
SCRT2-NM_033129.3-664436	SCRT2	NM_033129.3	664436	354	0	0
MLXIP-NM_014938.5-122135247	MLXIP	NM_014938.5	122135247	196	3901	6643
MLXIP-NM_014938.5-122130106	MLXIP	NM_014938.5	122130106	98	741	13
MLXIP-NM_014938.5-122133602	MLXIP	NM_014938.5	122133602	318	0	0
MLXIP-NM_014938.5-122133861	MLXIP	NM_014938.5	122133861	293	73	0
SGIP1-NM_032291.2-66695456	SGIP1	NM_032291.2	66695456	391	2750	4691
SGIP1-NM_032291.2-66682156	SGIP1	NM_032291.2	66682156	212	3519	1891
SGIP1-NM_032291.2-66682016	SGIP1	NM_032291.2	66682016	292	619	27
SGIP1-NM_032291.2-66673294	SGIP1	NM_032291.2	66673294	748	207	13
B9D2-NM_030578.3-41357960	B9D2	NM_030578.3	41357960	996	3960	6398
B9D2-NM_030578.3-41363482	B9D2	NM_030578.3	41363482	1006	917	198
B9D2-NM_030578.3-41363437	B9D2	NM_030578.3	41363437	219	40	7
B9D2-NM_030578.3-41357899	B9D2	NM_030578.3	41357899	927	258	5
CD180-NM_005582.2-67183580	CD180	NM_005582.2	67183580	642	6356	6057
CD180-NM_005582.2-67184504	CD180	NM_005582.2	67184504	525	2717	543
CD180-NM_005582.2-67183801	CD180	NM_005582.2	67183801	954	5	0
CD180-NM_005582.2-67184040	CD180	NM_005582.2	67184040	896	1138	0
HELZ2-NM_001037335.2-63568924	HELZ2	NM_001037335.2	63568924	557	4768	5844
HELZ2-NM_001037335.2-63564474	HELZ2	NM_001037335.2	63564474	598	1558	734
HELZ2-NM_001037335.2-63567086	HELZ2	NM_001037335.2	63567086	183	0	0
HELZ2-NM_001037335.2-63568470	HELZ2	NM_001037335.2	63568470	893	25	0
SCG3-NM_013243.3-51688331	SCG3	NM_013243.3	51688331	1828	4821	3530
SCG3-NM_013243.3-51692235	SCG3	NM_013243.3	51692235	1087	8313	3039
SCG3-NM_013243.3-51683348	SCG3	NM_013243.3	51683348	516	0	0
SCG3-NM_013243.3-51689301	SCG3	NM_013243.3	51689301	1026	257	0
ATP7A-NM_000052.6-77989640	ATP7A	NM_000052.6	77989640	933	2602	3030
ATP7A-NM_000052.6-78011627	ATP7A	NM_000052.6	78011627	622	4561	2868
ATP7A-NM_000052.6-78021024	ATP7A	NM_000052.6	78021024	1469	1047	583
ATP7A-NM_000052.6-78020244	ATP7A	NM_000052.6	78020244	1037	457	70
TREM2-NM_018965.3-41163044	TREM2	NM_018965.3	41163044	424	6944	6476
TREM2-NM_018965.3-41161388	TREM2	NM_018965.3	41161388	721	226	25
TREM2-NM_018965.3-41161290	TREM2	NM_018965.3	41161290	383	0	0
TREM2-NM_018965.3-41161526	TREM2	NM_018965.3	41161526	102	0	0
DPEP1-NM_004413.3-89630505	DPEP1	NM_004413.3	89630505	397	3948	6472
DPEP1-NM_004413.3-89636597	DPEP1	NM_004413.3	89636597	960	295	22
DPEP1-NM_004413.3-89636309	DPEP1	NM_004413.3	89636309	424	51	0
DPEP1-NM_004413.3-89637242	DPEP1	NM_004413.3	89637242	1018	887	0
SLC35F3-NM_173508.3-234309172	SLC35F3	NM_173508.3	234309172	443	1653	6485
SLC35F3-NM_173508.3-233905698	SLC35F3	NM_173508.3	233905698	912	38	0
SLC35F3-NM_173508.3-234231689	SLC35F3	NM_173508.3	234231689	564	7	0
SLC35F3-NM_173508.3-234316652	SLC35F3	NM_173508.3	234316652	866	12	0
FHOD3-NM_025135.3-36718097	FHOD3	NM_025135.3	36718097	585	5607	6435
FHOD3-NM_025135.3-36718613	FHOD3	NM_025135.3	36718613	222	30	47
FHOD3-NM_025135.3-36501948	FHOD3	NM_025135.3	36501948	778	5	0
FHOD3-NM_025135.3-36594862	FHOD3	NM_025135.3	36594862	763	5	0
PANX1-NM_015368.3-94178421	PANX1	NM_015368.3	94178421	507	5736	6119
PANX1-NM_015368.3-94153563	PANX1	NM_015368.3	94153563	533	644	300
PANX1-NM_015368.3-94129439	PANX1	NM_015368.3	94129439	875	440	61
PANX1-NM_015368.3-94179746	PANX1	NM_015368.3	94179746	685	1	0
PORCN-NM_203474.1-48511440	PORCN	NM_203474.1	48511440	565	5744	5245
PORCN-NM_203474.1-48512463	PORCN	NM_203474.1	48512463	744	2791	1190
PORCN-NM_203474.1-48511931	PORCN	NM_203474.1	48511931	735	1124	32
PORCN-NM_203474.1-48514572	PORCN	NM_203474.1	48514572	667	251	6
GRAMD1C-NM_017577.4-113930777	GRAMD1C	NM_017577.4	113930777	187	1686	5874
GRAMD1C-NM_017577.4-113933591	GRAMD1C	NM_017577.4	113933591	85	1269	597
GRAMD1C-NM_017577.4-113869576	GRAMD1C	NM_017577.4	113869576	324	6	0
GRAMD1C-NM_017577.4-113901128	GRAMD1C	NM_017577.4	113901128	1975	149	0
BRF1-NM_001519.3-105241407	BRF1	NM_001519.3	105241407	357	5060	6421
BRF1-NM_001519.3-105221909	BRF1	NM_001519.3	105221909	420	355	26
BRF1-NM_001519.3-105226266	BRF1	NM_001519.3	105226266	455	10	0
BRF1-NM_001519.3-105272769	BRF1	NM_001519.3	105272769	133	0	0
FARS2-NM_006567.3-5369130	FARS2	NM_006567.3	5369130	86	4739	4977
FARS2-NM_006567.3-5368898	FARS2	NM_006567.3	5368898	252	1562	1382
FARS2-NM_006567.3-5404624	FARS2	NM_006567.3	5404624	208	1057	83
FARS2-NM_006567.3-5369048	FARS2	NM_006567.3	5369048	172	0	0
ZFX-NM_001178084.1-24179327	ZFX	NM_001178084.1	24179327	329	4187	6438
ZFX-NM_001178084.1-24208302	ZFX	NM_001178084.1	24208302	507	3	1
ZFX-NM_001178084.1-24179553	ZFX	NM_001178084.1	24179553	184	0	0
ZFX-NM_001178084.1-24207351	ZFX	NM_001178084.1	24207351	269	0	0
OAT-NM_000274.3-124408584	OAT	NM_000274.3	124408584	577	5548	6416
OAT-NM_000274.3-124403902	OAT	NM_000274.3	124403902	151	49	19
OAT-NM_000274.3-124405503	OAT	NM_000274.3	124405503	256	0	0
OAT-NM_000274.3-124408917	OAT	NM_000274.3	124408917	279	1	0
SAP30L-NM_024632.5-154451174	SAP30L	NM_024632.5	154451174	1612	6306	5834
SAP30L-NM_024632.5-154453402	SAP30L	NM_024632.5	154453402	1699	3574	595
SAP30L-NM_024632.5-154446703	SAP30L	NM_024632.5	154446703	1654	3	1
SAP30L-NM_024632.5-154446638	SAP30L	NM_024632.5	154446638	811	0	0
TP53BP1-NM_005657.2-43446511	TP53BP1	NM_005657.2	43446511	525	5854	6408
TP53BP1-NM_005657.2-43428125	TP53BP1	NM_005657.2	43428125	460	2	0
TP53BP1-NM_005657.2-43432568	TP53BP1	NM_005657.2	43432568	491	0	0
TP53BP1-NM_005657.2-43456429	TP53BP1	NM_005657.2	43456429	80	0	0
CEACAM8-NM_001816.3-42593865	CEACAM8	NM_001816.3	42593865	946	7242	6386
CEACAM8-NM_001816.3-42589534	CEACAM8	NM_001816.3	42589534	462	9	0
CEACAM8-NM_001816.3-42593695	CEACAM8	NM_001816.3	42593695	766	76	0
CEACAM8-NM_001816.3-42593777	CEACAM8	NM_001816.3	42593777	356	8	0
LMO1-NM_002315.2-8227084	LMO1	NM_002315.2	8227084	1506	6328	6381
LMO1-NM_002315.2-8227045	LMO1	NM_002315.2	8227045	391	288	0
LMO1-NM_002315.2-8230303	LMO1	NM_002315.2	8230303	783	307	0
LMO1-NM_002315.2-8230331	LMO1	NM_002315.2	8230331	688	7	0
SPATA7-NM_018418.4-88426299	SPATA7	NM_018418.4	88426299	925	8260	5821
SPATA7-NM_018418.4-88426494	SPATA7	NM_018418.4	88426494	1286	1727	531
SPATA7-NM_018418.4-88429348	SPATA7	NM_018418.4	88429348	1150	0	1
SPATA7-NM_018418.4-88393414	SPATA7	NM_018418.4	88393414	759	5	0
CUX2-NM_015267.3-111320702	CUX2	NM_015267.3	111320702	760	3438	6274
CUX2-NM_015267.3-111320216	CUX2	NM_015267.3	111320216	337	429	77
CUX2-NM_015267.3-111263786	CUX2	NM_015267.3	111263786	988	222	0
CUX2-NM_015267.3-111320466	CUX2	NM_015267.3	111320466	673	8	0
MRPS15-NM_031280.3-36456340	MRPS15	NM_031280.3	36456340	98	13165	3827
MRPS15-NM_031280.3-36463830	MRPS15	NM_031280.3	36463830	179	8798	1488
MRPS15-NM_031280.3-36457954	MRPS15	NM_031280.3	36457954	474	8147	771
MRPS15-NM_031280.3-36462132	MRPS15	NM_031280.3	36462132	345	1672	232
LRGUK-NM_144648.1-134199266	LRGUK	NM_144648.1	134199266	1041	4774	6312
LRGUK-NM_144648.1-134127642	LRGUK	NM_144648.1	134127642	438	6	0
LRGUK-NM_144648.1-134174601	LRGUK	NM_144648.1	134174601	742	12	0
LRGUK-NM_144648.1-134183760	LRGUK	NM_144648.1	134183760	876	217	0
C14orf169-NM_024644.4-73491205	C14orf169	NM_024644.4	73491205	231	2231	4256
C14orf169-NM_024644.4-73492114	C14orf169	NM_024644.4	73492114	97	4399	1121
C14orf169-NM_024644.4-73491997	C14orf169	NM_024644.4	73491997	619	2792	704
C14orf169-NM_024644.4-73491775	C14orf169	NM_024644.4	73491775	657	591	230
ANKRD30A-NM_052997.2-37193195	ANKRD30A	NM_052997.2	37193195	1199	8169	6279
ANKRD30A-NM_052997.2-37142014	ANKRD30A	NM_052997.2	37142014	437	4	0
ANKRD30A-NM_052997.2-37162676	ANKRD30A	NM_052997.2	37162676	545	0	0
ANKRD30A-NM_052997.2-37169657	ANKRD30A	NM_052997.2	37169657	501	0	0
CHRNA7-NM_000746.5-32157756	CHRNA7	NM_000746.5	32157756	1148	4810	6090
CHRNA7-NM_000746.5-32111811	CHRNA7	NM_000746.5	32111811	846	315	177
CHRNA7-NM_000746.5-32030963	CHRNA7	NM_000746.5	32030963	571	3	0
CHRNA7-NM_000746.5-32158470	CHRNA7	NM_000746.5	32158470	727	5	0
C17orf107-NM_001145536.1-4900138	C17orf107	NM_001145536.1	4900138	274	8238	6197
C17orf107-NM_001145536.1-4899988	C17orf107	NM_001145536.1	4899988	630	1546	56
C17orf107-NM_001145536.1-4900053	C17orf107	NM_001145536.1	4900053	508	10	0
C17orf107-NM_001145536.1-4900283	C17orf107	NM_001145536.1	4900283	229	0	0
C6orf163-NM_001010868.2-87356400	C6orf163	NM_001010868.2	87356400	953	5411	6102
C6orf163-NM_001010868.2-87365034	C6orf163	NM_001010868.2	87365034	143	217	137
C6orf163-NM_001010868.2-87356338	C6orf163	NM_001010868.2	87356338	603	36	0
C6orf163-NM_001010868.2-87356476	C6orf163	NM_001010868.2	87356476	401	6	0
KRTAP12-1-NM_181686.1-44681964	KRTAP12-1	NM_181686.1	44681964	482	4095	6227
KRTAP12-1-NM_181686.1-44681991	KRTAP12-1	NM_181686.1	44681991	867	66	1
KRTAP12-1-NM_181686.1-44681934	KRTAP12-1	NM_181686.1	44681934	245	15	0
KRTAP12-1-NM_181686.1-44682044	KRTAP12-1	NM_181686.1	44682044	220	0	0
TMEM255B-NM_182614.2-113799415	TMEM255B	NM_182614.2	113799415	2413	5407	6228
TMEM255B-NM_182614.2-113766233	TMEM255B	NM_182614.2	113766233	1163	43	0
TMEM255B-NM_182614.2-113799361	TMEM255B	NM_182614.2	113799361	152	6	0
TMEM255B-NM_182614.2-113801676	TMEM255B	NM_182614.2	113801676	140	0	0
CT47A10-NM_001080137.1-120941668	CT47A10	NM_001080137.1	120941668	119	997	6226
CT47A10-NM_001080137.1-120941263	CT47A10	NM_001080137.1	120941263	630	12	0
CT47A10-NM_001080137.1-120941340	CT47A10	NM_001080137.1	120941340	412	0	0
CT47A10-NM_001080137.1-120941603	CT47A10	NM_001080137.1	120941603	261	66	0
AGO1-NM_012199.2-35907116	AGO1	NM_012199.2	35907116	303	7371	5598
AGO1-NM_012199.2-35893173	AGO1	NM_012199.2	35893173	589	3138	627
AGO1-NM_012199.2-35894134	AGO1	NM_012199.2	35894134	332	2	0
AGO1-NM_012199.2-35906986	AGO1	NM_012199.2	35906986	304	261	0
CCDC33-NM_025055.4-74271753	CCDC33	NM_025055.4	74271753	317	9026	6195
CCDC33-NM_025055.4-74262553	CCDC33	NM_025055.4	74262553	154	411	17
CCDC33-NM_025055.4-74279999	CCDC33	NM_025055.4	74279999	504	3	0
CCDC33-NM_025055.4-74330204	CCDC33	NM_025055.4	74330204	154	0	0
PRRT1-NM_030651.3-32150378	PRRT1	NM_030651.3	32150378	433	4617	6209
PRRT1-NM_030651.3-32150492	PRRT1	NM_030651.3	32150492	316	11	0
PRRT1-NM_030651.3-32150711	PRRT1	NM_030651.3	32150711	813	22	0
PRRT1-NM_030651.3-32150786	PRRT1	NM_030651.3	32150786	341	2	0
HEATR5A-NM_015473.3-31323686	HEATR5A	NM_015473.3	31323686	522	2140	4731
HEATR5A-NM_015473.3-31345105	HEATR5A	NM_015473.3	31345105	1065	594	798
HEATR5A-NM_015473.3-31358655	HEATR5A	NM_015473.3	31358655	774	1700	674
HEATR5A-NM_015473.3-31388935	HEATR5A	NM_015473.3	31388935	148	0	1
LRRC75A-NM_207387.3-16462362	LRRC75A	NM_207387.3	16462362	964	4994	6194
LRRC75A-NM_207387.3-16462263	LRRC75A	NM_207387.3	16462263	429	23	0
LRRC75A-NM_207387.3-16491825	LRRC75A	NM_207387.3	16491825	171	0	0
LRRC75A-NM_207387.3-16491922	LRRC75A	NM_207387.3	16491922	475	1	0
NKD2-NM_033120.3-1034314	NKD2	NM_033120.3	1034314	1322	6958	6164
NKD2-NM_033120.3-1033456	NKD2	NM_033120.3	1033456	1036	15	0
NKD2-NM_033120.3-1034839	NKD2	NM_033120.3	1034839	241	16	0
NKD2-NM_033120.3-1036350	NKD2	NM_033120.3	1036350	216	0	0
HRH2-NM_022304.2-175683631	HRH2	NM_022304.2	175683631	1496	10415	5669
HRH2-NM_022304.2-175683415	HRH2	NM_022304.2	175683415	1196	2188	370
HRH2-NM_022304.2-175683576	HRH2	NM_022304.2	175683576	687	1561	111
HRH2-NM_022304.2-175683815	HRH2	NM_022304.2	175683815	797	22	4
ZSWIM5-NM_020883.1-45036277	ZSWIM5	NM_020883.1	45036277	57	4236	5598
ZSWIM5-NM_020883.1-45206110	ZSWIM5	NM_020883.1	45206110	455	2320	410
ZSWIM5-NM_020883.1-45043352	ZSWIM5	NM_020883.1	45043352	745	223	66
ZSWIM5-NM_020883.1-45035693	ZSWIM5	NM_020883.1	45035693	1025	330	48
AKAP14-NM_178813.5-119903388	AKAP14	NM_178813.5	119903388	1405	8716	5479
AKAP14-NM_178813.5-119903546	AKAP14	NM_178813.5	119903546	1033	779	333
AKAP14-NM_178813.5-119914744	AKAP14	NM_178813.5	119914744	823	203	297
AKAP14-NM_178813.5-119914818	AKAP14	NM_178813.5	119914818	674	10	0
AK9-NM_001145128.2-109659336	AK9	NM_001145128.2	109659336	1030	7113	4875
AK9-NM_001145128.2-109563683	AK9	NM_001145128.2	109563683	1316	2273	1207
AK9-NM_001145128.2-109619204	AK9	NM_001145128.2	109619204	684	162	7
AK9-NM_001145128.2-109573506	AK9	NM_001145128.2	109573506	456	24	0
DNALI1-NM_003462.3-37561592	DNALI1	NM_003462.3	37561592	1053	2652	3639
DNALI1-NM_003462.3-37559474	DNALI1	NM_003462.3	37559474	1743	2969	1862
DNALI1-NM_003462.3-37556996	DNALI1	NM_003462.3	37556996	1251	1430	581
DNALI1-NM_003462.3-37561636	DNALI1	NM_003462.3	37561636	519	70	0
2-Mar-NM_017898.3-220755005	MARC2	NM_017898.3	220755005	653	6176	5913
2-Mar-NM_017898.3-220761769	MARC2	NM_017898.3	220761769	759	981	167
2-Mar-NM_017898.3-220761673	MARC2	NM_017898.3	220761673	1155	17	0
2-Mar-NM_017898.3-220762920	MARC2	NM_017898.3	220762920	71	0	0
PLET1-NM_001145024.1-112260511	PLET1	NM_001145024.1	112260511	677	3870	5472
PLET1-NM_001145024.1-112255560	PLET1	NM_001145024.1	112255560	1166	5897	597
PLET1-NM_001145024.1-112255435	PLET1	NM_001145024.1	112255435	982	52	0
PLET1-NM_001145024.1-112255473	PLET1	NM_001145024.1	112255473	883	22	0
OR13G1-NM_001005487.1-247672562	OR13G1	NM_001005487.1	247672562	396	8063	6024
OR13G1-NM_001005487.1-247672468	OR13G1	NM_001005487.1	247672468	720	218	0
OR13G1-NM_001005487.1-247672635	OR13G1	NM_001005487.1	247672635	285	0	0
OR13G1-NM_001005487.1-247672885	OR13G1	NM_001005487.1	247672885	535	0	0
FAM167A-NM_053279.2-11444090	FAM167A	NM_053279.2	11444090	1022	8140	5980
FAM167A-NM_053279.2-11444311	FAM167A	NM_053279.2	11444311	987	76	15
FAM167A-NM_053279.2-11444042	FAM167A	NM_053279.2	11444042	658	1	0
FAM167A-NM_053279.2-11444348	FAM167A	NM_053279.2	11444348	963	41	0
GDAP1L1-NM_024034.4-44263323	GDAP1L1	NM_024034.4	44263323	1558	9444	5976
GDAP1L1-NM_024034.4-44264509	GDAP1L1	NM_024034.4	44264509	729	883	11
GDAP1L1-NM_024034.4-44257284	GDAP1L1	NM_024034.4	44257284	1023	120	0
GDAP1L1-NM_024034.4-44263230	GDAP1L1	NM_024034.4	44263230	822	4	0
FRMD7-NM_194277.2-132084542	FRMD7	NM_194277.2	132084542	165	8541	5981
FRMD7-NM_194277.2-132078752	FRMD7	NM_194277.2	132078752	781	0	0
FRMD7-NM_194277.2-132080257	FRMD7	NM_194277.2	132080257	1107	8	0
FRMD7-NM_194277.2-132094085	FRMD7	NM_194277.2	132094085	891	3	0
SLAMF1-NM_003037.3-160637336	SLAMF1	NM_003037.3	160637336	349	2117	5975
SLAMF1-NM_003037.3-160637459	SLAMF1	NM_003037.3	160637459	870	0	2
SLAMF1-NM_003037.3-160634711	SLAMF1	NM_003037.3	160634711	633	30	0
SLAMF1-NM_003037.3-160637245	SLAMF1	NM_003037.3	160637245	114	0	0
DCDC2C-NM_001287444.1-3703953	DCDC2C	NM_001287444.1	3703953	804	4054	5970
DCDC2C-NM_001287444.1-3752876	DCDC2C	NM_001287444.1	3752876	648	178	1
DCDC2C-NM_001287444.1-3703807	DCDC2C	NM_001287444.1	3703807	295	235	0
DCDC2C-NM_001287444.1-3742010	DCDC2C	NM_001287444.1	3742010	991	39	0
FXYD6-FXYD2-NM_001243598.2-117840324	FXYD6-FXYD2	NM_001243598.2	117840324	1227	7140	5957
FXYD6-FXYD2-NM_001243598.2-117841799	FXYD6-FXYD2	NM_001243598.2	117841799	696	4	0
FXYD6-FXYD2-NM_001243598.2-117841817	FXYD6-FXYD2	NM_001243598.2	117841817	499	0	0
FXYD6-FXYD2-NM_001243598.2-117841851	FXYD6-FXYD2	NM_001243598.2	117841851	440	138	0
OR5P2-NM_153444.1-7796699	OR5P2	NM_153444.1	7796699	349	7932	4761
OR5P2-NM_153444.1-7796366	OR5P2	NM_153444.1	7796366	629	3147	1086
OR5P2-NM_153444.1-7796758	OR5P2	NM_153444.1	7796758	875	288	91
OR5P2-NM_153444.1-7796540	OR5P2	NM_153444.1	7796540	652	0	0
PNMA1-NM_006029.4-73713505	PNMA1	NM_006029.4	73713505	1244	4329	5911
PNMA1-NM_006029.4-73713184	PNMA1	NM_006029.4	73713184	866	548	26
PNMA1-NM_006029.4-73712972	PNMA1	NM_006029.4	73712972	801	3	0
PNMA1-NM_006029.4-73713408	PNMA1	NM_006029.4	73713408	698	9	0
ZNF169-NM_194320.3-94300008	ZNF169	NM_194320.3	94300008	652	5367	5530
ZNF169-NM_194320.3-94292410	ZNF169	NM_194320.3	94292410	225	1412	382
ZNF169-NM_194320.3-94299910	ZNF169	NM_194320.3	94299910	199	10	1
ZNF169-NM_194320.3-94300212	ZNF169	NM_194320.3	94300212	829	12	0
ARX-NM_139058.2-25013463	ARX	NM_139058.2	25013463	593	10354	5903
ARX-NM_139058.2-25012927	ARX	NM_139058.2	25012927	350	34	6
ARX-NM_139058.2-25013256	ARX	NM_139058.2	25013256	1125	121	2
ARX-NM_139058.2-25013090	ARX	NM_139058.2	25013090	301	0	0
TAL1-NM_001287347.2-47224009	TAL1	NM_001287347.2	47224009	1007	8788	4431
TAL1-NM_001287347.2-47224070	TAL1	NM_001287347.2	47224070	904	1742	1024
TAL1-NM_001287347.2-47220081	TAL1	NM_001287347.2	47220081	592	3832	441
TAL1-NM_001287347.2-47225675	TAL1	NM_001287347.2	47225675	400	11	0
STX17-NM_017919.2-99960152	STX17	NM_017919.2	99960152	405	5803	4269
STX17-NM_017919.2-99951278	STX17	NM_017919.2	99951278	296	1408	1612
STX17-NM_017919.2-99915322	STX17	NM_017919.2	99915322	166	0	0
STX17-NM_017919.2-99951109	STX17	NM_017919.2	99951109	470	0	0
ATP6V0A1-NM_001130020.1-42468056	ATP6V0A1	NM_001130020.1	42468056	452	6305	3357
ATP6V0A1-NM_001130020.1-42477661	ATP6V0A1	NM_001130020.1	42477661	493	5913	2337
ATP6V0A1-NM_001130020.1-42487168	ATP6V0A1	NM_001130020.1	42487168	424	226	150
ATP6V0A1-NM_001130020.1-42495172	ATP6V0A1	NM_001130020.1	42495172	82	0	0
C1orf194-NM_001122961.1-109107987	C1orf194	NM_001122961.1	109107987	635	6267	5834
C1orf194-NM_001122961.1-109106639	C1orf194	NM_001122961.1	109106639	653	0	0
C1orf194-NM_001122961.1-109107023	C1orf194	NM_001122961.1	109107023	438	1	0
C1orf194-NM_001122961.1-109107073	C1orf194	NM_001122961.1	109107073	584	75	0
KIF3A-NM_007054.6-132716937	KIF3A	NM_007054.6	132716937	280	7612	5714
KIF3A-NM_007054.6-132716400	KIF3A	NM_007054.6	132716400	258	911	91
KIF3A-NM_007054.6-132703536	KIF3A	NM_007054.6	132703536	380	1	0
KIF3A-NM_007054.6-132726140	KIF3A	NM_007054.6	132726140	68	65	0
COCH-NM_001135058.1-30880726	COCH	NM_001135058.1	30880726	800	5733	5765
COCH-NM_001135058.1-30885505	COCH	NM_001135058.1	30885505	1220	229	18
COCH-NM_001135058.1-30879438	COCH	NM_001135058.1	30879438	262	9	0
COCH-NM_001135058.1-30885834	COCH	NM_001135058.1	30885834	99	174	0
CCDC177-NM_001271507.1-69573315	CCDC177	NM_001271507.1	69573315	355	5487	5684
CCDC177-NM_001271507.1-69573118	CCDC177	NM_001271507.1	69573118	583	718	45
CCDC177-NM_001271507.1-69572737	CCDC177	NM_001271507.1	69572737	103	25	2
CCDC177-NM_001271507.1-69572859	CCDC177	NM_001271507.1	69572859	577	4	0
STXBP4-NM_178509.5-54999751	STXBP4	NM_178509.5	54999751	1579	6717	5118
STXBP4-NM_178509.5-55007568	STXBP4	NM_178509.5	55007568	749	2567	336
STXBP4-NM_178509.5-55072937	STXBP4	NM_178509.5	55072937	581	2252	271
STXBP4-NM_178509.5-54999385	STXBP4	NM_178509.5	54999385	896	14	0
POR-NM_000941.2-75979537	POR	NM_000941.2	75979537	384	3890	5633
POR-NM_000941.2-75983740	POR	NM_000941.2	75983740	483	110	90
POR-NM_000941.2-75983526	POR	NM_000941.2	75983526	592	0	0
POR-NM_000941.2-75984866	POR	NM_000941.2	75984866	542	6	0
BNIPL-NM_138278.3-151043054	BNIPL	NM_138278.3	151043054	132	7702	5702
BNIPL-NM_138278.3-151038884	BNIPL	NM_138278.3	151038884	274	5	0
BNIPL-NM_138278.3-151042972	BNIPL	NM_138278.3	151042972	507	3	0
BNIPL-NM_138278.3-151043134	BNIPL	NM_138278.3	151043134	318	9	0
SLC5A10-NM_152351.4-18959611	SLC5A10	NM_152351.4	18959611	478	4211	5686
SLC5A10-NM_152351.4-18960604	SLC5A10	NM_152351.4	18960604	82	1	0
SLC5A10-NM_152351.4-18969126	SLC5A10	NM_152351.4	18969126	268	0	0
SLC5A10-NM_152351.4-19013464	SLC5A10	NM_152351.4	19013464	456	243	0
LZTFL1-NM_020347.3-45837936	LZTFL1	NM_020347.3	45837936	1095	8818	5465
LZTFL1-NM_020347.3-45833055	LZTFL1	NM_020347.3	45833055	480	916	176
LZTFL1-NM_020347.3-45835726	LZTFL1	NM_020347.3	45835726	1235	353	32
LZTFL1-NM_020347.3-45835672	LZTFL1	NM_020347.3	45835672	270	56	0
C5orf64-NM_173667.3-61686959	C5orf64	NM_173667.3	61686959	934	4587	5656
C5orf64-NM_173667.3-61687002	C5orf64	NM_173667.3	61687002	175	6	0
C5orf64-NM_173667.3-61687034	C5orf64	NM_173667.3	61687034	424	1	0
C5orf64-NM_173667.3-61703892	C5orf64	NM_173667.3	61703892	441	12	0
SRPX-NM_006307.4-38160190	SRPX	NM_006307.4	38160190	1568	4176	3509
SRPX-NM_006307.4-38174304	SRPX	NM_006307.4	38174304	1265	4451	2146
SRPX-NM_006307.4-38174188	SRPX	NM_006307.4	38174188	757	1086	1
SRPX-NM_006307.4-38171992	SRPX	NM_006307.4	38171992	592	108	0
CCDC129-NM_194300.3-31578315	CCDC129	NM_194300.3	31578315	864	8621	4478
CCDC129-NM_194300.3-31574669	CCDC129	NM_194300.3	31574669	562	3097	1148
CCDC129-NM_194300.3-31554900	CCDC129	NM_194300.3	31554900	925	0	0
CCDC129-NM_194300.3-31578076	CCDC129	NM_194300.3	31578076	800	39	0
TAS2R13-NM_023920.2-10908725	TAS2R13	NM_023920.2	10908725	316	3126	4728
TAS2R13-NM_023920.2-10909169	TAS2R13	NM_023920.2	10909169	1035	3105	754
TAS2R13-NM_023920.2-10909231	TAS2R13	NM_023920.2	10909231	631	635	142
TAS2R13-NM_023920.2-10908840	TAS2R13	NM_023920.2	10908840	81	0	0
RHEBL1-NM_144593.2-49066263	RHEBL1	NM_144593.2	49066263	1433	661	2861
RHEBL1-NM_144593.2-49069739	RHEBL1	NM_144593.2	49069739	1490	2046	2735
RHEBL1-NM_144593.2-49066497	RHEBL1	NM_144593.2	49066497	869	87	13
RHEBL1-NM_144593.2-49069047	RHEBL1	NM_144593.2	49069047	370	18	13
ADAMTS16-NM_139056.2-5237059	ADAMTS16	NM_139056.2	5237059	841	4742	5467
ADAMTS16-NM_139056.2-5232433	ADAMTS16	NM_139056.2	5232433	810	214	135
ADAMTS16-NM_139056.2-5146167	ADAMTS16	NM_139056.2	5146167	247	165	9
ADAMTS16-NM_139056.2-5186232	ADAMTS16	NM_139056.2	5186232	330	0	0
VCPIP1-NM_025054.4-66666688	VCPIP1	NM_025054.4	66666688	332	3339	5608
VCPIP1-NM_025054.4-66665010	VCPIP1	NM_025054.4	66665010	295	24	0
VCPIP1-NM_025054.4-66665331	VCPIP1	NM_025054.4	66665331	355	7	0
VCPIP1-NM_025054.4-66665875	VCPIP1	NM_025054.4	66665875	301	0	0
PPFIA4-NM_001304332.1-203044059	PPFIA4	NM_001304332.1	203044059	465	3701	3304
PPFIA4-NM_001304332.1-203051850	PPFIA4	NM_001304332.1	203051850	1390	7338	1743
PPFIA4-NM_001304332.1-203045516	PPFIA4	NM_001304332.1	203045516	1178	1244	498
PPFIA4-NM_001304332.1-203046249	PPFIA4	NM_001304332.1	203046249	398	11	0
TEFM-NM_024683.3-30900517	TEFM	NM_024683.3	30900517	50	15671	3179
TEFM-NM_024683.3-30900450	TEFM	NM_024683.3	30900450	181	7879	2360
TEFM-NM_024683.3-30904341	TEFM	NM_024683.3	30904341	514	201	0
TEFM-NM_024683.3-30904504	TEFM	NM_024683.3	30904504	401	28	0
OSBPL11-NM_022776.4-125576303	OSBPL11	NM_022776.4	125576303	447	1636	5521
OSBPL11-NM_022776.4-125582927	OSBPL11	NM_022776.4	125582927	699	49	1
OSBPL11-NM_022776.4-125563703	OSBPL11	NM_022776.4	125563703	1074	188	0
OSBPL11-NM_022776.4-125563833	OSBPL11	NM_022776.4	125563833	455	82	0
DCUN1D3-NM_173475.2-20862171	DCUN1D3	NM_173475.2	20862171	1451	19318	5505
DCUN1D3-NM_173475.2-20860312	DCUN1D3	NM_173475.2	20860312	1073	225	0
DCUN1D3-NM_173475.2-20862292	DCUN1D3	NM_173475.2	20862292	204	0	0
DCUN1D3-NM_173475.2-20862395	DCUN1D3	NM_173475.2	20862395	439	3	0
IGBP1-NM_001551.2-70134688	IGBP1	NM_001551.2	70134688	250	4881	5497
IGBP1-NM_001551.2-70134043	IGBP1	NM_001551.2	70134043	31	0	0
IGBP1-NM_001551.2-70134561	IGBP1	NM_001551.2	70134561	56	15	0
IGBP1-NM_001551.2-70134812	IGBP1	NM_001551.2	70134812	133	0	0
SEC22A-NM_012430.4-123209298	SEC22A	NM_012430.4	123209298	259	2261	5493
SEC22A-NM_012430.4-123225141	SEC22A	NM_012430.4	123225141	359	0	0
SEC22A-NM_012430.4-123225195	SEC22A	NM_012430.4	123225195	320	1	0
SEC22A-NM_012430.4-123245928	SEC22A	NM_012430.4	123245928	690	10	0
UGP2-NM_006759.3-63857928	UGP2	NM_006759.3	63857928	348	3985	5474
UGP2-NM_006759.3-63857842	UGP2	NM_006759.3	63857842	347	450	18
UGP2-NM_006759.3-63885789	UGP2	NM_006759.3	63885789	291	9	0
UGP2-NM_006759.3-63886361	UGP2	NM_006759.3	63886361	323	8	0
CHIC2-NM_012110.3-54064200	CHIC2	NM_012110.3	54064200	247	4233	5355
CHIC2-NM_012110.3-54048985	CHIC2	NM_012110.3	54048985	581	987	113
CHIC2-NM_012110.3-54049036	CHIC2	NM_012110.3	54049036	222	0	0
CHIC2-NM_012110.3-54064270	CHIC2	NM_012110.3	54064270	834	1	0
FBXL2-NM_012157.3-33375414	FBXL2	NM_012157.3	33375414	761	8282	5353
FBXL2-NM_012157.3-33375288	FBXL2	NM_012157.3	33375288	450	571	110
FBXL2-NM_012157.3-33373319	FBXL2	NM_012157.3	33373319	579	0	1
FBXL2-NM_012157.3-33364716	FBXL2	NM_012157.3	33364716	836	8	0
SCRG1-NM_007281.2-173391290	SCRG1	NM_007281.2	173391290	1400	5897	2935
SCRG1-NM_007281.2-173391335	SCRG1	NM_007281.2	173391335	1446	8652	2514
SCRG1-NM_007281.2-173391351	SCRG1	NM_007281.2	173391351	269	2	0
SCRG1-NM_007281.2-173391384	SCRG1	NM_007281.2	173391384	590	1364	0
ZNF273-NM_021148.2-64918256	ZNF273	NM_021148.2	64918256	445	6532	5438
ZNF273-NM_021148.2-64917590	ZNF273	NM_021148.2	64917590	402	1	1
ZNF273-NM_021148.2-64927808	ZNF273	NM_021148.2	64927808	227	1	0
ZNF273-NM_021148.2-64928042	ZNF273	NM_021148.2	64928042	969	15	0
CALB2-NM_001740.4-71377743	CALB2	NM_001740.4	71377743	307	7174	5413
CALB2-NM_001740.4-71358839	CALB2	NM_001740.4	71358839	608	0	0
CALB2-NM_001740.4-71358882	CALB2	NM_001740.4	71358882	424	13	0
CALB2-NM_001740.4-71374762	CALB2	NM_001740.4	71374762	654	7	0
ZNF530-NM_020880.3-57606305	ZNF530	NM_020880.3	57606305	756	5814	5402
ZNF530-NM_020880.3-57606562	ZNF530	NM_020880.3	57606562	300	103	1
ZNF530-NM_020880.3-57605804	ZNF530	NM_020880.3	57605804	309	1	0
ZNF530-NM_020880.3-57606446	ZNF530	NM_020880.3	57606446	558	0	0
OR5B12-NM_001004733.2-58440027	OR5B12	NM_001004733.2	58440027	588	12316	5088
OR5B12-NM_001004733.2-58439752	OR5B12	NM_001004733.2	58439752	875	584	285
OR5B12-NM_001004733.2-58439681	OR5B12	NM_001004733.2	58439681	544	2	1
OR5B12-NM_001004733.2-58439953	OR5B12	NM_001004733.2	58439953	950	9	0
KIAA1468-NM_020854.3-62187774	KIAA1468	NM_020854.3	62187774	1313	4240	4133
KIAA1468-NM_020854.3-62228372	KIAA1468	NM_020854.3	62228372	588	1485	1173
KIAA1468-NM_020854.3-62231265	KIAA1468	NM_020854.3	62231265	676	313	67
KIAA1468-NM_020854.3-62188011	KIAA1468	NM_020854.3	62188011	893	24	0
SLC17A2-NM_001286123.1-25917030	SLC17A2	NM_001286123.1	25917030	291	4350	3041
SLC17A2-NM_001286123.1-25916721	SLC17A2	NM_001286123.1	25916721	685	5401	2321
SLC17A2-NM_001286123.1-25916818	SLC17A2	NM_001286123.1	25916818	1326	377	8
SLC17A2-NM_001286123.1-25921330	SLC17A2	NM_001286123.1	25921330	277	0	0
RAI2-NM_021785.4-17801319	RAI2	NM_021785.4	17801319	164	5837	5365
RAI2-NM_021785.4-17801818	RAI2	NM_021785.4	17801818	930	23	1
RAI2-NM_021785.4-17801097	RAI2	NM_021785.4	17801097	560	29	0
RAI2-NM_021785.4-17801728	RAI2	NM_021785.4	17801728	844	0	0
ANKRD34B-NM_001004441.2-80559896	ANKRD34B	NM_001004441.2	80559896	356	11124	5356
ANKRD34B-NM_001004441.2-80559203	ANKRD34B	NM_001004441.2	80559203	385	12	0
ANKRD34B-NM_001004441.2-80559353	ANKRD34B	NM_001004441.2	80559353	261	5	0
ANKRD34B-NM_001004441.2-80559504	ANKRD34B	NM_001004441.2	80559504	508	408	0
RBM14-RBM4-NM_001198845.1-66643649	RBM14-RBM4	NM_001198845.1	66643649	700	8908	5356
RBM14-RBM4-NM_001198845.1-66643529	RBM14-RBM4	NM_001198845.1	66643529	193	1	0
RBM14-RBM4-NM_001198845.1-66643582	RBM14-RBM4	NM_001198845.1	66643582	373	6	0
RBM14-RBM4-NM_001198845.1-66643759	RBM14-RBM4	NM_001198845.1	66643759	262	0	0
ORC6-NM_014321.3-46693122	ORC6	NM_014321.3	46693122	410	4188	5348
ORC6-NM_014321.3-46691023	ORC6	NM_014321.3	46691023	103	0	0
ORC6-NM_014321.3-46691115	ORC6	NM_014321.3	46691115	0	0	0
ORC6-NM_014321.3-46692492	ORC6	NM_014321.3	46692492	5	0	0
FAM181A-NM_001207073.1-93928780	FAM181A	NM_001207073.1	93928780	1675	3361	3606
FAM181A-NM_001207073.1-93928387	FAM181A	NM_001207073.1	93928387	1338	2918	1738
FAM181A-NM_001207073.1-93928453	FAM181A	NM_001207073.1	93928453	825	46	0
FAM181A-NM_001207073.1-93928596	FAM181A	NM_001207073.1	93928596	716	81	0
DACT2-NM_214462.4-168311265	DACT2	NM_214462.4	168311265	1231	6172	5337
DACT2-NM_214462.4-168308636	DACT2	NM_214462.4	168308636	395	0	0
DACT2-NM_214462.4-168308894	DACT2	NM_214462.4	168308894	270	0	0
DACT2-NM_214462.4-168310295	DACT2	NM_214462.4	168310295	380	253	0
ZNF212-NM_012256.3-149253595	ZNF212	NM_012256.3	149253595	127	6701	5326
ZNF212-NM_012256.3-149250247	ZNF212	NM_012256.3	149250247	85	1	0
ZNF212-NM_012256.3-149253680	ZNF212	NM_012256.3	149253680	299	25	0
ZNF212-NM_012256.3-149253875	ZNF212	NM_012256.3	149253875	437	0	0
FFAR2-NM_005306.2-35450059	FFAR2	NM_005306.2	35450059	191	3834	2948
FFAR2-NM_005306.2-35450229	FFAR2	NM_005306.2	35450229	944	2073	2377
FFAR2-NM_005306.2-35449969	FFAR2	NM_005306.2	35449969	430	0	0
FFAR2-NM_005306.2-35450145	FFAR2	NM_005306.2	35450145	477	241	0
CC2D1B-NM_032449.2-52360495	CC2D1B	NM_032449.2	52360495	652	8563	5302
CC2D1B-NM_032449.2-52358429	CC2D1B	NM_032449.2	52358429	361	122	16
CC2D1B-NM_032449.2-52359098	CC2D1B	NM_032449.2	52359098	278	28	0
CC2D1B-NM_032449.2-52360085	CC2D1B	NM_032449.2	52360085	160	732	0
DEDD-NM_032998.2-161124293	DEDD	NM_032998.2	161124293	1023	3318	4963
DEDD-NM_032998.2-161123188	DEDD	NM_032998.2	161123188	498	687	344
DEDD-NM_032998.2-161123867	DEDD	NM_032998.2	161123867	1115	426	0
DEDD-NM_032998.2-161123920	DEDD	NM_032998.2	161123920	790	2	0
UBE4B-NM_006048.4-10095573	UBE4B	NM_006048.4	10095573	335	4054	5178
UBE4B-NM_006048.4-10147082	UBE4B	NM_006048.4	10147082	393	443	103
UBE4B-NM_006048.4-10135151	UBE4B	NM_006048.4	10135151	140	197	15
UBE4B-NM_006048.4-10130809	UBE4B	NM_006048.4	10130809	131	104	0
ZNF860-NM_001137674.2-31990153	ZNF860	NM_001137674.2	31990153	1871	12379	4165
ZNF860-NM_001137674.2-31989335	ZNF860	NM_001137674.2	31989335	448	1405	1007
ZNF860-NM_001137674.2-31989498	ZNF860	NM_001137674.2	31989498	644	410	95
ZNF860-NM_001137674.2-31989645	ZNF860	NM_001137674.2	31989645	386	0	0
AEN-NM_022767.3-88626384	AEN	NM_022767.3	88626384	648	5737	5263
AEN-NM_022767.3-88626556	AEN	NM_022767.3	88626556	265	0	0
AEN-NM_022767.3-88626613	AEN	NM_022767.3	88626613	405	0	0
AEN-NM_022767.3-88626669	AEN	NM_022767.3	88626669	303	1	0
CDC42EP2-NM_006779.3-65320999	CDC42EP2	NM_006779.3	65320999	653	4972	5257
CDC42EP2-NM_006779.3-65320940	CDC42EP2	NM_006779.3	65320940	674	88	0
CDC42EP2-NM_006779.3-65321170	CDC42EP2	NM_006779.3	65321170	478	1	0
CDC42EP2-NM_006779.3-65321231	CDC42EP2	NM_006779.3	65321231	332	94	0
ZBED9-NM_052923.1-28575795	ZBED9	NM_052923.1	28575795	1512	8524	5197
ZBED9-NM_052923.1-28576082	ZBED9	NM_052923.1	28576082	996	780	33
ZBED9-NM_052923.1-28575265	ZBED9	NM_052923.1	28575265	753	588	10
ZBED9-NM_052923.1-28573690	ZBED9	NM_052923.1	28573690	444	100	1
IGFBP1-NM_000596.2-45890587	IGFBP1	NM_000596.2	45890587	1498	2277	5222
IGFBP1-NM_000596.2-45888966	IGFBP1	NM_000596.2	45888966	586	148	1
IGFBP1-NM_000596.2-45888798	IGFBP1	NM_000596.2	45888798	570	116	0
IGFBP1-NM_000596.2-45890654	IGFBP1	NM_000596.2	45890654	1355	43	0
PRPF4B-NM_003913.4-4043982	PRPF4B	NM_003913.4	4043982	1736	9335	4600
PRPF4B-NM_003913.4-4032730	PRPF4B	NM_003913.4	4032730	127	1409	621
PRPF4B-NM_003913.4-4032404	PRPF4B	NM_003913.4	4032404	177	0	0
PRPF4B-NM_003913.4-4040823	PRPF4B	NM_003913.4	4040823	150	65	0
DDHD1-NM_030637.2-53152376	DDHD1	NM_030637.2	53152376	1469	7786	5214
DDHD1-NM_030637.2-53091908	DDHD1	NM_030637.2	53091908	157	0	0
DDHD1-NM_030637.2-53103835	DDHD1	NM_030637.2	53103835	49	0	0
DDHD1-NM_030637.2-53152788	DDHD1	NM_030637.2	53152788	144	0	0
ATP1A2-NM_000702.3-160128821	ATP1A2	NM_000702.3	160128821	919	3832	5084
ATP1A2-NM_000702.3-160130476	ATP1A2	NM_000702.3	160130476	897	1464	108
ATP1A2-NM_000702.3-160124406	ATP1A2	NM_000702.3	160124406	484	50	0
ATP1A2-NM_000702.3-160127607	ATP1A2	NM_000702.3	160127607	511	0	0
DGKE-NM_003647.2-56849228	DGKE	NM_003647.2	56849228	325	9503	5145
DGKE-NM_003647.2-56834973	DGKE	NM_003647.2	56834973	516	4	0
DGKE-NM_003647.2-56845724	DGKE	NM_003647.2	56845724	572	0	0
[truncated: 75,457 more rows]

## Sheet: Calculated sgRNA Frequency
Gene	Untreated	2.5 weeks Treated	6 weeks Treated		Average sgRNA Frequency	Gene	Untreated	2.5 weeks Treated	6 weeks Treated	2.5 weeks/Untreated	6 weeks/Untreated
ATP5O	1.70455e-05	0.0102725	0.0395361			ATP5O	1.36364e-05	0.00911427	0.0247602	668.376	1815.74
ATP5O	3.24547e-06	0.0135638	0.037668			ATP5F1	4.89548e-06	0.00286207	0.00481598	584.636	983.761
ATP5O	4.55457e-06	0.0126206	0.0218366			ATP5I	5.18866e-06	0.00317351	0.00458826	611.624	884.286
ATP5O	2.97001e-05	1.51439e-07	5.77457e-08			ATPIF1	1.60092e-05	0.00177555	0.00239941	110.908	149.877
ATP5F1	2.67274e-06	0.00848674	0.0145719			ALPL	1.77546e-05	0.000268508	0.00190385	15.1233	107.231
ATP5F1	5.80912e-06	0.00219249	0.0040802			MRPL15	3.72274e-06	0.00143694	0.00182745	385.989	490.888
ATP5F1	2.75456e-06	0.000611235	0.000503139			MRPL53	7.09776e-06	0.000558975	0.00169098	78.7538	238.242
ATP5F1	8.34549e-06	0.000157825	0.000108677			MRPL12	4.09775e-06	0.000920682	0.00167209	224.68	408.05
ATP5I	2.8091e-06	0.00882215	0.0124295			YARS2	2.22956e-06	0.00146689	0.00161987	657.93	726.543
ATP5I	1.37455e-05	0.00330383	0.00527057			MRPL44	6.7364e-06	0.000992887	0.00160676	147.391	238.519
ATP5I	8.18186e-08	0.00053814	0.000651199			MRPL34	2.95229e-06	0.00198165	0.00158544	671.225	537.02
ATP5I	4.1182e-06	2.99093e-05	1.73237e-06			ATP5L	6.34094e-06	0.00058383	0.00156892	92.0732	247.428
ATPIF1	1.99365e-05	0.00263081	0.00490718			MRPS33	1.20069e-05	0.00111839	0.00151531	93.1455	126.203
ATPIF1	2.35092e-05	0.00139203	0.00219878			ATP5J	4.29547e-06	0.000814069	0.00151369	189.518	352.392
ATPIF1	1.49728e-05	0.00170296	0.00126608			MRPS11	1.16251e-05	0.00117674	0.00149723	101.225	128.794
ATPIF1	5.61821e-06	0.00137641	0.0012256			MRPL40	3.64774e-06	0.00122772	0.00148355	336.569	406.702
ALPL	1.50819e-05	0.001065	0.00761522			MRPS12	2.85683e-06	0.00106641	0.00123209	373.285	431.279
ALPL	1.57364e-05	2.52399e-08	5.77457e-08			DAP3	3.51138e-06	0.000886703	0.00105717	252.523	301.068
ALPL	5.56366e-06	2.52399e-08	5.77457e-08			MRPL36	8.27049e-06	0.00141446	0.00103031	171.025	124.577
ALPL	3.46365e-05	8.9854e-06	5.77457e-08			MRPS18A	4.17275e-06	0.00129031	0.000971731	309.224	232.876
MRPL15	1.99092e-06	0.00302225	0.00338321			NARS2	9.34095e-06	0.000858889	0.000955504	91.9487	102.292
MRPL15	7.55458e-06	0.00126399	0.00276521			MRPL18	9.72277e-06	0.000890072	0.000941385	91.5451	96.8227
MRPL15	5.7273e-07	0.00113893	0.00095933			MRPL17	1.03091e-05	0.00127897	0.000938556	124.062	91.0412
MRPL15	4.77275e-06	0.000322591	0.000202052			MRPL48	1.28796e-05	0.00061692	0.000929504	47.899	72.1687
MRPL53	6.05457e-06	0.000749877	0.00453472			PTCD3	4.31593e-06	0.00124795	0.000929288	289.15	215.316
MRPL53	1.07728e-05	0.000627237	0.00115018			MRPS35	8.3864e-06	0.000819262	0.000927353	97.6893	110.578
MRPL53	9.60005e-06	0.000473374	0.000585138			MRPL41	4.41138e-06	0.00113723	0.000927021	257.795	210.143
MRPL53	1.96365e-06	0.000385413	0.000493899			FPR1	1.02e-05	0.000153724	0.00090401	15.0709	88.628
MRPL12	5.10002e-06	0.00186005	0.00555468			MRPS7	7.98413e-06	0.000666624	0.000903042	83.4936	113.105
MRPL12	2.89092e-06	0.00163403	0.00111934			MRPS9	8.50913e-06	0.000587358	0.000872798	69.0268	102.572
MRPL12	3.57274e-06	0.000112242	1.01633e-05			GSX1	9.34777e-06	0.000141507	0.00084443	15.1381	90.3349
MRPL12	4.8273e-06	7.64012e-05	4.15769e-06			MRPS30	9.04095e-06	0.00108206	0.000824479	119.684	91.1939
YARS2	1.52728e-06	0.00205415	0.00181622			MRPL49	3.53865e-06	0.00072229	0.000821765	204.114	232.225
YARS2	1.55455e-06	0.00183146	0.00174548			MRPL21	1.18228e-05	0.000536846	0.000806852	45.4078	68.2456
YARS2	4.50002e-06	0.00114503	0.00156069			KLHL13	1.52728e-05	0.00010573	0.000771064	6.92276	50.4861
YARS2	1.33637e-06	0.00083693	0.00135708			GTPBP8	8.41368e-06	0.000304134	0.000746205	36.1476	88.6895
MRPL44	1.65819e-05	0.00124254	0.00474462			MARS2	2.37274e-06	0.000634272	0.000743318	267.317	313.274
MRPL44	4.06366e-06	0.000849424	0.000691332			PCDHA6	2.43683e-05	0.000167877	0.000722572	6.88915	29.6522
MRPL44	1.17273e-06	0.00125611	0.000653335			MTRNR2L3	1.38342e-05	0.000127834	0.000721403	9.24045	52.1465
MRPL44	5.1273e-06	0.000623476	0.000337755			SYNJ2BP	1.05478e-05	0.000136939	0.000711485	12.9827	67.4536
MRPL34	6.92731e-06	0.00360814	0.00255941			PDIA5	1.06091e-05	8.09128e-05	0.000686279	7.62671	64.6875
MRPL34	1.47273e-06	0.00163519	0.00173936			TSGA10	1.00569e-05	8.22379e-05	0.000679595	8.17729	67.5752
MRPL34	6.54549e-07	0.00216127	0.00153511			HMGN5	1.23887e-05	0.000106891	0.00066064	8.62811	53.326
MRPL34	2.75456e-06	0.000521986	0.000507874			FYCO1	2.48319e-05	9.6877e-05	0.000659341	3.90131	26.5521
ATP5L	7.74549e-06	0.00176826	0.00515369			MAPK1IP1L	7.24776e-06	7.59532e-05	0.000658402	10.4795	90.8422
ATP5L	3.95456e-06	0.000505808	0.00109717			MRPL57	2.23637e-06	0.000797297	0.000653581	356.513	292.25
ATP5L	2.56365e-06	1.13832e-05	1.95758e-05			MRPL46	3.39547e-06	0.000786475	0.000644861	231.625	189.918
ATP5L	1.11001e-05	4.9874e-05	5.25486e-06			MRPL54	5.48866e-06	0.000710162	0.000620016	129.387	112.963
MRPS33	8.78186e-06	0.00231215	0.00477829			WBSCR16	1.26137e-06	0.000128099	0.000592486	101.555	469.716
MRPS33	6.92731e-06	0.00138898	0.000834946			MRPL38	2.7341e-06	0.000610717	0.000591923	223.37	216.496
MRPS33	1.39637e-05	0.000772391	0.000447934			MRPS10	7.90913e-06	0.000641478	0.000586076	81.1061	74.1012
MRPS33	1.83546e-05	2.52399e-08	5.77457e-08			MTG2	2.03183e-06	0.000277727	0.000579334	136.688	285.13
ATP5J	4.93639e-06	0.00199433	0.00472429			ENPP2	1.92478e-05	0.000128976	0.000578829	6.70081	30.0724
ATP5J	6.13639e-06	0.000849297	0.00108585			MRPS25	4.9023e-06	0.000473784	0.000577862	96.6454	117.876
ATP5J	1.25455e-06	0.000248285	0.000145692			MRPS18C	3.56593e-06	0.000655752	0.000571885	183.894	160.375
ATP5J	4.85457e-06	0.000164362	9.89185e-05			MRPS22	8.92504e-06	0.000511253	0.000553233	57.283	61.9866
MRPS11	1.26001e-05	0.00219867	0.0037194			MRPL16	4.26138e-06	0.000597712	0.000542651	140.263	127.342
MRPS11	9.19095e-06	0.00238719	0.00222979			MRPS5	4.25457e-06	0.000479571	0.000534942	112.719	125.734
MRPS11	4.06366e-06	0.000116911	3.96713e-05			MRPS26	7.9364e-06	0.000586664	0.000521126	73.9206	65.6628
MRPS11	2.06456e-05	4.18982e-06	5.77457e-08			MRPS21	2.9591e-06	0.000307144	0.000517893	103.796	175.017
MRPL40	3.10911e-06	0.00188163	0.00321921			STC2	1.64728e-05	9.58107e-05	0.000517777	5.81629	31.4322
MRPL40	1.09091e-06	0.00151313	0.00157461			MRPL23	2.70001e-06	0.000413896	0.000497609	153.294	184.299
MRPL40	4.03638e-06	0.00128077	0.000904241			MRPL13	6.5523e-06	0.000543137	0.00049683	82.8926	75.8252
MRPL40	6.35458e-06	0.000235337	0.000236122			TUFM	2.63865e-06	0.000670479	0.000494982	254.099	187.589
MRPS12	8.56368e-06	0.00193797	0.00249161			MRPL39	1.71137e-06	0.000442954	0.000494664	258.83	289.046
MRPS12	1.77274e-06	0.00150296	0.00162647			NDUFAF7	4.15229e-06	0.000158185	0.000492181	38.0958	118.532
MRPS12	4.09093e-07	0.000584329	0.000729386			MRPL14	3.08183e-06	0.000493661	0.000487822	160.184	158.289
MRPS12	6.81821e-07	0.000240385	8.09018e-05			TRMT10C	7.47276e-06	0.000477198	0.000487244	63.8583	65.2027
DAP3	2.37274e-06	0.00156765	0.00329855			MRPL45	6.2523e-06	0.000458685	0.000482509	73.3625	77.173
DAP3	8.45459e-07	0.000552299	0.000418541			MRPS31	1.01796e-05	0.000401706	0.000479578	39.4619	47.1117
DAP3	1.11819e-06	0.00101957	0.000369977			ICT1	5.74775e-06	0.000205762	0.00047672	35.7987	82.9402
DAP3	9.70914e-06	0.000407296	0.000141593			MRPS28	1.18841e-05	0.000317152	0.000471018	26.687	39.6341
MRPL36	4.50002e-06	0.0025254	0.00202774			PPAPDC1B	2.25751e-05	0.000122458	0.000470801	5.42446	20.8549
MRPL36	5.20912e-06	0.00246369	0.00172706			MTIF3	1.07523e-05	0.000135494	0.000464175	12.6014	43.1697
MRPL36	7.22731e-06	0.000609594	0.000353462			CORO7	2.62092e-05	5.99385e-05	0.00046149	2.28692	17.6079
MRPL36	1.61455e-05	5.91623e-05	1.29928e-05			ZNF862	1.43932e-05	0.000128982	0.00045635	8.9613	31.7058
MRPS18A	5.07275e-06	0.00133458	0.00149561			MRPS14	5.6523e-06	0.000591383	0.00045316	104.627	80.1726
MRPS18A	2.64547e-06	0.00183267	0.00138266			FAM170B	1.62887e-05	0.00011729	0.000445234	7.20068	27.3339
MRPS18A	2.23637e-06	0.00136424	0.000643692			MRPL2	5.70685e-06	0.000530921	0.000444353	93.0324	77.8632
MRPS18A	6.7364e-06	0.000629761	0.000364953			PKDREJ	1.3016e-05	7.89883e-05	0.000443559	6.06857	34.0781
NARS2	3.92729e-06	0.00222871	0.00244663			FKBP8	2.06183e-05	0.000178863	0.000442534	8.67495	21.4632
NARS2	1.36364e-06	0.000405555	0.000631103			CYB5D1	2.67069e-05	0.000114072	0.000439921	4.27124	16.4722
NARS2	1.33092e-05	0.000535389	0.00053998			MYO5A	8.33868e-06	8.86741e-05	0.000433627	10.6341	52.0019
NARS2	1.87637e-05	0.000265902	0.000204304			MRPS18B	5.0523e-06	0.000299598	0.000431924	59.2993	85.4906
MRPL18	5.10002e-06	0.00151179	0.00252684			GPRASP2	1.80887e-05	3.87937e-05	0.000420432	2.14464	23.2428
MRPL18	6.92731e-06	0.00175056	0.00109238			MRPL30	8.31822e-06	0.000332334	0.000408623	39.9525	49.1239
MRPL18	2.72729e-08	0.000168502	7.53582e-05			NFE2L3	1.06705e-05	0.000217795	0.000404162	20.4109	37.8766
MRPL18	2.68365e-05	0.00012943	7.09695e-05			MRPL33	3.75002e-06	0.00042675	0.000402733	113.799	107.395
MRPL17	9.95459e-06	0.00203201	0.00169628			STOM	1.27228e-05	0.000152171	0.000395804	11.9605	31.1098
MRPL17	1.62819e-05	0.000989455	0.00101107			MRPS2	1.69092e-06	0.000407618	0.000395327	241.063	233.795
MRPL17	9.60005e-06	0.00149418	0.000570874			SUPT7L	1.66364e-05	3.78725e-05	0.000390895	2.27648	23.4963
MRPL17	5.40003e-06	0.00060023	0.000475998			RND3	1.71001e-05	0.000108279	0.000386983	6.33209	22.6305
MRPL48	8.67277e-06	0.00200632	0.00321037			SEMA3G	8.3114e-06	9.31731e-05	0.000383504	11.2103	46.1419
MRPL48	2.96456e-05	0.000287659	0.000469415			MRPS17	1.78705e-05	0.000501845	0.000379101	28.0822	21.2137
MRPL48	1.31728e-05	0.000173676	3.81699e-05			PCGF3	2.12115e-05	0.000215524	0.000377469	10.1607	17.7955
MRPL48	2.72729e-08	2.52399e-08	5.77457e-08			MRPL37	2.2091e-06	0.000505076	0.000376185	228.634	170.289
PTCD3	2.07274e-06	0.00241132	0.00228015			TTC16	1.73183e-05	0.000161838	0.000373904	9.34495	21.5901
PTCD3	4.66366e-06	0.000799499	0.000596052			MRPL27	4.80002e-06	0.000619084	0.000372576	128.975	77.6195
PTCD3	5.34548e-06	0.000764466	0.000425182			RPUSD4	4.37048e-06	0.000362445	0.000366873	82.9303	83.9435
PTCD3	5.18184e-06	0.00101651	0.000415769			CHCHD1	7.70458e-06	0.000403409	0.00036452	52.3597	47.3121
MRPS35	6.46367e-06	0.00187088	0.00258291			CTNNA2	1.0316e-05	6.46646e-05	0.000357937	6.26841	34.6974
MRPS35	3.60002e-06	0.00137772	0.00107811			MRPL28	4.67048e-06	0.000308741	0.000356999	66.1048	76.4373
MRPS35	1.70728e-05	2.84201e-05	4.83332e-05			SARS2	2.52956e-06	0.000209125	0.000351917	82.6726	139.122
MRPS35	6.40912e-06	2.52399e-08	5.77457e-08			HYKK	3.04161e-05	8.26607e-05	0.000344655	2.71767	11.3314
MRPL41	8.59095e-06	0.00168502	0.00182425			HSD17B10	1.59546e-06	0.000612288	0.000342793	383.769	214.855
MRPL41	6.08185e-06	0.00164382	0.00135512			MTERF3	1.5866e-05	0.000179058	0.000342591	11.2857	21.5928
MRPL41	5.45457e-08	0.000565273	0.000291731			COX5A	1.39773e-05	0.000109068	0.00034005	7.8032	24.3287
MRPL41	2.9182e-06	0.000654824	0.000236989			KCNJ8	2.47706e-05	9.10466e-05	0.000335431	3.6756	13.5415
FPR1	3.40911e-06	0.0006128	0.00361586			MRPL51	4.23411e-06	0.000456306	0.000332081	107.769	78.43
FPR1	1.19455e-05	1.08532e-06	5.77457e-08			MRPL3	6.8523e-06	0.000341414	0.00033084	49.8247	48.2815
FPR1	1.48092e-05	8.83396e-07	5.77457e-08			MRPS16	5.72048e-06	0.000282523	0.000326798	49.3879	57.1276
FPR1	1.06364e-05	1.26199e-07	5.77457e-08			C10orf2	1.90228e-06	0.000424125	0.000326783	222.956	171.785
MRPS7	3.5182e-06	0.000437079	0.00148851			OR2T4	2.51251e-05	9.70727e-05	0.00032661	3.86357	12.9993
MRPS7	1.78637e-05	0.00104041	0.000784014			LRRC46	1.32682e-05	9.61577e-05	0.000323087	7.24721	24.3504
MRPS7	4.63639e-06	0.000530871	0.000779741			JARID2	1.93978e-05	9.1299e-05	0.000322091	4.70666	16.6045
MRPS7	5.91821e-06	0.00065813	0.000559903			GFM1	5.68639e-06	0.000359568	0.000316952	63.233	55.7387
MRPS9	1.14819e-05	0.00173378	0.00298436			METTL17	3.32729e-06	0.000234226	0.000315061	70.3955	94.6899
MRPS9	6.76367e-06	0.000470977	0.000412536			MRPL11	5.91139e-06	0.000338536	0.000313819	57.2685	53.0872
MRPS9	8.50913e-06	0.000138416	9.34326e-05			LOC339862	1.22114e-05	0.000109099	0.000309546	8.93422	25.3489
MRPS9	7.28185e-06	6.2595e-06	8.66186e-07			MPP4	2.41842e-05	0.000100537	0.000307612	4.15713	12.7195
GSX1	1.2791e-05	0.000534354	0.00337501			POLRMT	2.0591e-06	0.000424491	0.000304031	206.154	147.652
GSX1	1.13455e-05	3.16256e-05	2.59856e-06			S100A3	1.88933e-05	0.000112135	0.000302573	5.93516	16.0149
GSX1	7.58185e-06	2.52399e-08	5.77457e-08			MRPL52	2.07274e-06	0.000289338	0.000298863	139.592	144.188
GSX1	5.67275e-06	2.52399e-08	5.77457e-08			PNPT1	2.85001e-06	0.000510231	0.000297853	179.028	104.509
MRPS30	4.36366e-06	0.00137219	0.00140184			CERKL	1.6991e-05	8.94628e-05	0.000294532	5.26531	17.3346
MRPS30	1.27364e-05	0.001594	0.000903201			CCDC67	1.19523e-05	0.000145129	0.000293767	12.1424	24.5782
MRPS30	3.00001e-06	0.00115356	0.000895232			OR4K2	1.39978e-05	8.53866e-05	0.000292381	6.1	20.8877
MRPS30	1.60637e-05	0.000208482	9.7648e-05			ACP2	1.01114e-05	8.72102e-05	0.000291602	8.62492	28.8389
MRPL49	5.29093e-06	0.00055447	0.00185612			MRPS6	4.31593e-06	0.000599826	0.000289884	138.98	67.166
MRPL49	4.80002e-06	0.00125049	0.000748789			MRPS24	1.24501e-05	0.000295338	0.00028665	23.7218	23.024
MRPL49	1.36364e-06	0.00108044	0.000682035			LPAR4	1.6841e-05	8.391e-05	0.000280529	4.98249	16.6575
MRPL49	2.70001e-06	3.76075e-06	1.15491e-07			MRPL10	5.85685e-06	0.000403933	0.000280471	68.9677	47.8877
MRPL21	8.20913e-06	0.00083905	0.00156225			MRPL32	6.1773e-06	0.000316193	0.000279807	51.1862	45.296
MRPL21	2.01819e-06	0.000838798	0.00139029			ISCA1	8.50231e-06	0.000125789	0.00027474	14.7947	32.3135
MRPL21	2.05365e-05	0.00030303	0.000184209			BLVRA	1.37864e-05	4.77539e-05	0.000274307	3.46383	19.8969
MRPL21	1.65274e-05	0.000166508	9.06608e-05			MRPL43	9.34095e-07	0.000385312	0.00026986	412.498	288.9
KLHL13	1.20546e-05	0.000400633	0.00307802			ZIC5	1.23001e-05	0.000124969	0.00026358	10.16	21.4292
KLHL13	2.05637e-05	1.82989e-05	6.12105e-06			PYDC2	7.77276e-06	7.15677e-05	0.000263147	9.2075	33.8551
KLHL13	9.68186e-06	3.96266e-06	5.77457e-08			PATE4	2.25547e-05	6.87535e-05	0.000261444	3.04831	11.5916
KLHL13	1.8791e-05	2.52399e-08	5.77457e-08			MRPS23	7.69776e-06	0.000267732	0.000259076	34.7805	33.656
GTPBP8	8.34549e-06	0.000756768	0.00237116			MRPL55	7.95004e-06	0.00040541	0.000258845	50.9947	32.559
GTPBP8	4.14547e-06	0.000346266	0.000577919			MRPL19	6.1773e-06	0.000407372	0.000257228	65.9466	41.6409
GTPBP8	1.91455e-05	0.000113453	3.56869e-05			PIDD1	1.81705e-05	4.33748e-05	0.000256059	2.38709	14.092
GTPBP8	2.01819e-06	5.04798e-08	5.77457e-08			BRD7	1.6691e-05	8.4724e-05	0.000254601	5.07603	15.2538
MARS2	1.41819e-06	0.00173451	0.00243277			KDM2B	9.08868e-06	5.16661e-05	0.000253879	5.68466	27.9336
MARS2	1.14546e-06	0.000591295	0.000463467			C9orf152	2.53092e-05	6.50054e-05	0.000253013	2.56845	9.99687
MARS2	6.90003e-06	8.98793e-05	4.20966e-05			MAP3K10	2.23433e-05	3.60489e-05	0.000245203	1.61341	10.9743
MARS2	2.72729e-08	0.000121404	3.49362e-05			NGRN	1.20955e-05	7.38898e-05	0.000243081	6.10886	20.0968
PCDHA6	4.90911e-05	0.000654117	0.00289012			MAP1LC3C	7.58185e-06	7.73414e-05	0.000239269	10.2009	31.5582
PCDHA6	2.27728e-05	3.30643e-06	5.77457e-08			SSBP2	2.90592e-05	7.68555e-05	0.000236743	2.64479	8.14692
PCDHA6	3.57274e-06	2.01919e-07	5.77457e-08			BMPR2	2.18933e-05	7.02616e-05	0.000235891	3.20927	10.7746
PCDHA6	2.20365e-05	1.38819e-05	5.77457e-08			TMEM185B	6.12957e-06	5.99448e-05	0.000234188	9.7796	38.2062
MTRNR2L3	7.22731e-06	0.0002446	0.00267178			PRPF31	3.95456e-06	8.53992e-05	0.000233293	21.5951	58.9933
MTRNR2L3	1.51092e-05	0.000265423	0.000213601			AURKAIP1	5.28412e-06	0.000502003	0.000233221	95.0022	44.1362
MTRNR2L3	2.02092e-05	1.76679e-07	1.73237e-07			POU2F3	7.15912e-06	4.22137e-05	0.000232455	5.89649	32.4698
MTRNR2L3	1.2791e-05	1.1358e-06	5.77457e-08			LRCH4	1.25182e-05	4.76971e-05	0.000230925	3.81021	18.4471
SYNJ2BP	1.66637e-05	0.000495585	0.0028449			HNMT	3.50593e-05	5.47012e-05	0.00023081	1.56025	6.58342
SYNJ2BP	3.16365e-06	4.79053e-05	8.66186e-07			C17orf104	6.42276e-06	4.87761e-05	0.00022964	7.59426	35.7542
SYNJ2BP	1.52728e-05	1.11056e-06	1.15491e-07			DLC1	1.56001e-05	8.34242e-05	0.000226421	5.34768	14.5141
SYNJ2BP	7.09094e-06	3.15499e-06	5.77457e-08			EPN1	1.65001e-05	4.80757e-05	0.000224198	2.91366	13.5877
PDIA5	1.27092e-05	0.000322314	0.00274494			SSBP1	3.02047e-06	0.000309889	0.000223563	102.596	74.0159
PDIA5	6.54549e-06	2.77639e-07	5.77457e-08			KIF3C	2.09865e-05	2.08923e-05	0.000223144	0.995514	10.6328
PDIA5	9.98187e-06	6.30997e-07	5.77457e-08			MRPL47	1.41137e-05	0.000283179	0.000222234	20.0641	15.746
PDIA5	1.32001e-05	4.29078e-07	5.77457e-08			RCHY1	1.91046e-05	6.38569e-05	0.000221787	3.34248	11.6091
TSGA10	1.18364e-05	0.000316988	0.00271746			NR5A1	2.41569e-05	3.96203e-05	0.000221007	1.64012	9.14882
TSGA10	5.80912e-06	1.19132e-05	8.0844e-07			ABCG4	2.51592e-05	7.54547e-05	0.000216604	2.99909	8.60934
TSGA10	1.01728e-05	2.52399e-08	5.77457e-08			ELF1	2.22137e-05	0.00011623	0.000216402	5.23234	9.74182
TSGA10	1.24091e-05	2.52399e-08	5.77457e-08			MRPL9	1.6466e-05	0.000312211	0.000211826	18.961	12.8644
HMGN5	1.48364e-05	0.000414262	0.00263956			EDF1	1.10591e-05	7.53474e-05	0.000211263	6.81313	19.103
HMGN5	1.24364e-05	1.13327e-05	2.88729e-06			PRICKLE3	2.8541e-05	6.89743e-05	0.000208866	2.41667	7.3181
HMGN5	8.78186e-06	1.94347e-06	5.77457e-08			MRPL20	3.07501e-06	0.000354955	0.000207856	115.432	67.5951
HMGN5	1.35001e-05	2.52399e-08	5.77457e-08			HARS2	4.26138e-06	0.000103256	0.00020673	24.2307	48.5124
FYCO1	3.34092e-05	0.000358861	0.00263107			C16orf45	1.55592e-05	0.000102405	0.000205676	6.58162	13.219
FYCO1	1.93637e-05	2.683e-05	5.19712e-06			ATP5J2	4.11138e-06	0.000222641	0.000205156	54.1524	49.8996
FYCO1	1.11546e-05	1.69107e-06	1.03942e-06			AK4	1.80205e-05	3.85224e-05	0.000202384	2.13769	11.2308
FYCO1	3.54002e-05	1.26199e-07	5.77457e-08			MRPL35	4.23411e-06	0.000168722	0.000196653	39.8484	46.445
MAPK1IP1L	7.52731e-06	0.00030351	0.00263338			USH1C	2.14637e-05	3.94878e-05	0.000194401	1.83975	9.05718
MAPK1IP1L	1.18637e-05	2.52399e-07	1.15491e-07			MTPAP	3.04092e-06	0.000261309	0.000190705	85.9307	62.713
MAPK1IP1L	3.98184e-06	2.52399e-08	5.77457e-08			MANBAL	8.74777e-06	5.4026e-05	0.00018789	6.17598	21.4786
MAPK1IP1L	5.61821e-06	2.52399e-08	5.77457e-08			ANO5	3.25842e-05	0.000108999	0.00018239	3.34513	5.59749
MRPL57	4.14547e-06	0.00135473	0.000950322			MKRN2OS	2.07683e-05	9.51797e-05	0.000181971	4.58293	8.76198
MRPL57	1.36364e-06	0.000890438	0.000717664			SPDEF	1.41887e-05	4.88834e-05	0.000180542	3.44523	12.7244
MRPL57	1.58183e-06	0.000459038	0.000497191			KIR2DS4	2.09319e-05	7.11323e-05	0.000179228	3.39827	8.56244
MRPL57	1.85455e-06	0.000484985	0.000449146			APAF1	2.19819e-05	6.11878e-05	0.00017842	2.78355	8.11667
MRPL46	1.09091e-06	0.00100652	0.00141945			C1orf174	1.09501e-05	8.03575e-05	0.000177871	7.33855	16.2439
MRPL46	7.00912e-06	0.00102795	0.000583405			TSTD3	1.21228e-05	0.00012271	0.000177121	10.1223	14.6106
MRPL46	1.58183e-06	0.000850585	0.000511223			RHOBTB1	2.43206e-05	5.64869e-05	0.000175691	2.3226	7.22398
MRPL46	3.90002e-06	0.000260854	6.53682e-05			OR6C6	1.04114e-05	3.30832e-05	0.000175331	3.17759	16.8402
MRPL54	3.87275e-06	0.000873502	0.00108256			IBSP	3.06479e-05	0.000124666	0.000175287	4.06769	5.71939
MRPL54	2.42728e-06	0.00121374	0.00101569			MALSU1	5.44093e-06	0.000202689	0.000174998	37.2526	32.1633
MRPL54	6.76367e-06	0.000425065	0.000204016			PDE10A	1.51023e-05	0.000113428	0.000174739	7.51063	11.5703
MRPL54	8.89095e-06	0.000328346	0.000177799			EPB41L3	2.06728e-05	6.58257e-05	0.000173973	3.18416	8.41556
WBSCR16	2.04546e-06	0.000307599	0.00233264			ASTN2	1.07523e-05	8.88634e-05	0.000172819	8.26457	16.0727
WBSCR16	8.45459e-07	0.000158077	2.80067e-05			HDGFL1	8.52959e-06	4.48324e-05	0.000172501	5.2561	20.2238
WBSCR16	8.45459e-07	1.83999e-05	6.69851e-06			ILF2	2.50228e-06	0.000145407	0.000171952	58.1097	68.7182
WBSCR16	1.3091e-06	2.83192e-05	2.59856e-06			MRPL4	1.37728e-06	0.000486278	0.000171707	353.072	124.671
MRPL38	4.90911e-07	0.00110604	0.000933518			POMZP3	7.90913e-06	4.72617e-05	0.000171519	5.97559	21.6862
MRPL38	7.09094e-07	0.000470346	0.00069728			CCDC140	9.38868e-06	2.79595e-05	0.000170465	2.978	18.1565
MRPL38	7.85458e-06	0.000487938	0.00052999			MRPS27	6.7023e-06	0.000198064	0.000170206	29.5516	25.3951
MRPL38	1.88183e-06	0.000378548	0.000206903			RBMX	5.89094e-06	6.89491e-05	0.000169022	11.7043	28.6918
MRPS10	3.68184e-06	0.000971913	0.000865897			ZRSR2	1.04864e-05	7.42873e-05	0.000167304	7.08415	15.9543
MRPS10	1.33092e-05	0.000883043	0.000728462			FSIP2	1.73251e-05	0.000104809	0.000167203	6.04953	9.65091
MRPS10	8.45459e-07	0.00046767	0.000586408			C3orf33	1.27842e-05	0.000169637	0.000167174	13.2693	13.0767
MRPS10	1.38001e-05	0.000243287	0.000163536			SUPV3L1	8.31822e-07	0.00045175	0.000166467	543.085	200.123
MTG2	1.09091e-06	0.000629357	0.00219382			TMEM219	1.06773e-05	7.66283e-05	0.000166322	7.17674	15.5771
MTG2	3.92729e-06	0.000273676	9.25664e-05			FOXP4	2.40206e-05	0.000128742	0.000166221	5.35967	6.91995
MTG2	1.9091e-06	3.67745e-05	1.58223e-05			GPR148	2.43683e-05	0.000142094	0.000165066	5.83111	6.77381
MTG2	1.20001e-06	0.000171101	1.51294e-05			AKAP17A	2.44024e-05	6.39074e-05	0.000163377	2.6189	6.69513
ENPP2	2.01819e-05	0.000506035	0.00231439			TMEM238	5.06593e-06	5.43541e-05	0.00016163	10.7293	31.9053
ENPP2	1.54092e-05	8.05153e-06	5.19712e-07			HAO2	1.60773e-05	9.39745e-05	0.000159725	5.84515	9.93477
ENPP2	2.01546e-05	1.71631e-06	3.46474e-07			CES3	2.19751e-05	4.81072e-05	0.000159551	2.18917	7.26056
ENPP2	2.12456e-05	1.0096e-07	5.77457e-08			NFE4	7.13185e-06	7.10125e-05	0.00015844	9.95709	22.2158
MRPS25	3.30002e-06	0.000454596	0.00104121			TRIM26	1.01591e-05	4.24472e-05	0.000157386	4.17823	15.4921
MRPS25	8.26368e-06	0.000781352	0.000708482			ALG11	2.76819e-06	0.000101452	0.000156765	36.6491	56.6309
MRPS25	5.31821e-06	0.000508836	0.000333539			SERPINI1	1.63228e-05	6.62989e-05	0.000156765	4.06174	9.60406
MRPS25	2.72729e-06	0.000150354	0.000228211			OR10W1	1.58183e-05	5.76795e-05	0.000156231	3.64639	9.87663
MRPS18C	4.58184e-06	0.00117388	0.00121884			MRPS34	3.19774e-06	0.000280037	0.000155581	87.5732	48.6535
MRPS18C	6.49094e-06	0.000721937	0.000466759			OR2M7	2.04206e-05	8.55948e-05	0.000155365	4.1916	7.60826
MRPS18C	2.86365e-06	0.00052706	0.000306168			ATXN7L3B	1.2866e-05	6.74284e-05	0.000155221	5.24083	12.0644
MRPS18C	3.27274e-07	0.000200127	0.000295774			NLRP13	1.53683e-05	6.75357e-05	0.000154513	4.39449	10.054
MRPS22	4.7182e-06	0.00119089	0.000909669			INSL5	1.49251e-05	7.11134e-05	0.000153965	4.7647	10.3158
MRPS22	4.74548e-06	0.000272843	0.000689253			STX1B	1.71751e-05	9.92433e-05	0.00015382	5.77833	8.95601
MRPS22	2.36728e-05	0.00029142	0.000424027			NUDT2	2.64819e-05	3.36132e-05	0.00015356	1.26929	5.79868
MRPS22	2.56365e-06	0.000289855	0.000189983			SPP2	1.05682e-05	6.7176e-05	0.000152997	6.35641	14.4771
MRPL16	7.96367e-06	0.00119756	0.0012521			FAM183A	1.86615e-05	8.71849e-05	0.000152882	4.67193	8.19239
MRPL16	3.62729e-06	0.00118002	0.000917407			RGS3	1.45228e-05	8.23957e-05	0.00015177	5.67354	10.4505
MRPL16	1.58183e-06	6.33521e-06	1.03942e-06			KIAA0391	1.84092e-06	0.000143438	0.000151092	77.9168	82.0741
MRPL16	3.87275e-06	6.94097e-06	5.77457e-08			BPI	1.09773e-05	9.08826e-05	0.000150918	8.27912	13.7482
MRPS5	2.53638e-06	0.000542254	0.000944605			TRIM31	9.25913e-06	3.59542e-05	0.00015037	3.88311	16.2402
MRPS5	4.30911e-06	0.000824007	0.000764092			ATG2B	1.04728e-05	4.74889e-05	0.00015024	4.53451	14.3458
MRPS5	8.45459e-07	0.000379078	0.000248538			VCAM1	1.04728e-05	8.43202e-05	0.000150067	8.05137	14.3292
MRPS5	9.32732e-06	0.000172944	0.000182534			GAD2	2.18865e-05	2.96695e-05	0.000149865	1.35561	6.84737
MRPS26	1.11273e-05	0.00124049	0.00155902			LOC645382	7.66367e-06	1.17997e-05	0.000149201	1.53969	19.4685
MRPS26	1.31455e-05	0.000521078	0.000276891			SLC12A3	9.29323e-06	2.40284e-05	0.000148522	2.58558	15.9818
MRPS26	4.96366e-06	0.000378068	0.000146154			MTRNR2L6	7.2614e-06	5.59632e-05	0.00014832	7.70694	20.4258
MRPS26	2.5091e-06	0.000207018	0.000102441			IL21R	1.71069e-05	6.93277e-05	0.000148089	4.05262	8.65668
MRPS21	1.96365e-06	0.000368023	0.00126821			COX10	2.09728e-05	0.000101818	0.00014793	4.85475	7.05342
MRPS21	6.68185e-06	0.000558862	0.000707039			GPATCH4	1.54705e-05	5.96293e-05	0.000147223	3.85438	9.51634
MRPS21	1.77274e-06	0.000206159	7.09695e-05			NGFRAP1	2.42388e-05	5.14263e-05	0.000146948	2.12166	6.06254
MRPS21	1.41819e-06	9.5533e-05	2.53504e-05			BEST3	6.55912e-06	3.85287e-05	0.000146602	5.87406	22.3509
STC2	1.27092e-05	0.000382889	0.00207094			HSD11B1	2.38365e-05	8.55822e-05	0.000146198	3.59039	6.13336
STC2	2.54183e-05	2.52399e-08	5.77457e-08			IL36B	2.99524e-05	6.99335e-05	0.00014588	2.33482	4.8704
STC2	1.11273e-05	3.02879e-07	5.77457e-08			JAK1	1.37523e-05	4.90033e-05	0.000145736	3.56327	10.5972
STC2	1.66364e-05	2.52399e-08	5.77457e-08			MRPL42	1.035e-05	0.00023699	0.000145563	22.8975	14.064
MRPL23	5.45457e-06	0.000789529	0.00110912			GAS2	2.90456e-05	6.0235e-05	0.000145	2.07381	4.99214
MRPL23	9.27277e-07	0.000390688	0.000444642			ANK2	1.11546e-05	6.00583e-05	0.000144956	5.38418	12.9952
MRPL23	9.00004e-07	0.000475343	0.000436616			IMMP1L	1.83205e-05	5.38241e-05	0.000143744	2.93791	7.84603
MRPL23	3.5182e-06	2.52399e-08	5.77457e-08			ZNF701	2.82956e-05	5.16976e-05	0.000142704	1.82706	5.04334
MRPL13	2.34547e-06	0.000494626	0.000695547			TTC25	1.11137e-05	5.9787e-05	0.000142661	5.37958	12.8365
MRPL13	1.03637e-05	0.000764592	0.000668003			GTPBP10	4.85457e-06	0.000182169	0.000142387	37.5253	29.3304
MRPL13	3.87275e-06	0.00048708	0.000362124			MISP	8.07277e-06	9.47695e-05	0.000142343	11.7394	17.6325
MRPL13	9.62732e-06	0.000426251	0.000261646			KCP	8.25686e-06	5.87143e-05	0.000142156	7.11098	17.2167
TUFM	6.7364e-06	0.000771887	0.000885242			PRR22	1.51228e-05	3.45219e-05	0.000141809	2.28277	9.37717
TUFM	1.58183e-06	0.00114862	0.000757566			N4BP3	1.6391e-05	0.000134838	0.000141463	8.22634	8.63051
TUFM	2.72729e-08	0.000428321	0.000216085			CKMT1B	1.82183e-05	7.29559e-05	0.000141448	4.00455	7.76409
TUFM	2.2091e-06	0.000333091	0.000121035			AKR1C1	1.78705e-05	8.92104e-05	0.000141333	4.99204	7.9087
MRPL39	1.82728e-06	0.000953261	0.00147916			DAB2IP	1.27978e-05	5.95977e-05	0.000141102	4.65688	11.0255
MRPL39	6.81821e-07	0.000336069	0.000393306			ACTB	5.84321e-06	4.63152e-05	0.000140943	7.92633	24.1208
MRPL39	1.3091e-06	0.000481981	0.000106079			MGST1	1.59069e-05	6.3491e-05	0.000140394	3.99141	8.82601
MRPL39	3.02729e-06	5.04798e-07	1.15491e-07			ZFAT	2.68024e-05	8.0673e-05	0.000139109	3.00992	5.19019
NDUFAF7	5.67275e-06	0.000596166	0.00196185			FGFBP1	2.28819e-05	9.72935e-05	0.000138546	4.25198	6.05484
NDUFAF7	5.40003e-06	8.83396e-06	6.46752e-06			NTN5	8.69322e-06	4.62143e-05	0.000138171	5.31612	15.8941
NDUFAF7	4.63639e-06	2.77134e-05	3.46474e-07			ADAM30	8.69322e-06	8.82892e-05	0.000135024	10.1561	15.5321
NDUFAF7	9.00004e-07	2.52399e-08	5.77457e-08			CRYBA2	7.77958e-06	7.05708e-05	0.000134793	9.07128	17.3265
MRPL14	2.31819e-06	0.000914214	0.00141916			VBP1	1.26001e-05	5.024e-05	0.000134475	3.98728	10.6726
MRPL14	3.24547e-06	0.000707424	0.000452207			FERMT1	3.2257e-05	8.18972e-05	0.00013436	2.5389	4.1653
MRPL14	1.96365e-06	0.000241142	5.31261e-05			OR4D10	1.46523e-05	4.92304e-05	0.000134086	3.3599	9.15114
MRPL14	4.80002e-06	0.000111863	2.6794e-05			MS4A14	2.5616e-05	9.8953e-05	0.000134042	3.86293	5.23275
TRMT10C	1.09091e-06	0.00121361	0.00155544			KLHL11	1.20819e-05	5.19626e-05	0.000133985	4.30088	11.0897
TRMT10C	3.32729e-06	0.000344954	0.000224746			OR2W1	2.18387e-05	7.68176e-05	0.000133898	3.51749	6.13121
TRMT10C	7.85458e-06	0.00029094	0.000143498			FAM178B	2.01069e-05	9.46244e-05	0.000133855	4.70606	6.65714
TRMT10C	1.76183e-05	5.92885e-05	2.52926e-05			PROP1	2.81183e-05	8.40804e-05	0.000133739	2.99024	4.7563
MRPL45	2.72729e-06	0.000924209	0.000934615			ARSD	1.39228e-05	8.3746e-05	0.000132902	6.01503	9.54563
MRPL45	1.16728e-05	0.000742583	0.000928609			POTEE	7.22049e-06	7.78651e-05	0.000132873	10.7839	18.4022
MRPL45	2.64547e-06	0.000157371	6.62344e-05			USP8	5.25684e-06	3.58028e-05	0.000132454	6.8107	25.1965
MRPL45	7.96367e-06	1.05755e-05	5.77457e-07			GSTCD	9.68868e-06	5.27262e-05	0.000131834	5.44204	13.607
MRPS31	5.75457e-06	0.00122608	0.00157553			RAB33A	2.55206e-05	5.88027e-05	0.00013166	2.30413	5.15899
MRPS31	8.91822e-06	0.000285135	0.000256218			VWA3B	2.50501e-05	3.21809e-05	0.000130679	1.28466	5.21669
MRPS31	7.41822e-06	4.68705e-05	8.10173e-05			C22orf23	1.49319e-05	8.22568e-05	0.000130433	5.5088	8.73521
MRPS31	1.86274e-05	4.87382e-05	5.54359e-06			FABP3	8.2364e-06	2.84643e-05	0.000129986	3.45591	15.7818
ICT1	1.04728e-05	0.000603612	0.00179485			TRIM24	1.92819e-05	4.48765e-05	0.000129942	2.32739	6.73908
ICT1	1.88183e-06	0.000122186	0.000105501			COLCA2	1.38614e-05	9.38546e-05	0.000129682	6.77092	9.35564
ICT1	1.28182e-06	9.70979e-05	6.46752e-06			ATP5H	2.18865e-06	0.000323493	0.000129018	147.805	58.9489
ICT1	9.35459e-06	1.51439e-07	5.77457e-08			TLL1	2.39115e-05	5.57865e-05	0.000128585	2.33304	5.37756
MRPS28	1.0391e-05	0.000352955	0.000945009			TRIM33	1.17682e-05	4.65171e-05	0.00012821	3.95277	10.8946
MRPS28	4.88184e-06	0.000439225	0.000411843			SDHC	7.80685e-06	4.22516e-05	0.000127373	5.41211	16.3155
MRPS28	1.82728e-05	0.000209744	0.000365531			SERPINA3	1.32205e-05	3.8617e-05	0.000127315	2.92099	9.6301
MRPS28	1.3991e-05	0.000266685	0.000161688			MRPL50	3.26592e-06	0.000182718	0.000125828	55.9468	38.5275
PPAPDC1B	2.85547e-05	0.000448488	0.00187217			ACRV1	1.24091e-05	3.61877e-05	0.000125669	2.91621	10.1271
PPAPDC1B	2.50638e-05	4.09896e-05	1.08562e-05			TAP1	1.91251e-05	4.47567e-05	0.000125539	2.34021	6.56411
PPAPDC1B	1.35273e-05	2.77639e-07	1.15491e-07			MEGF11	1.0766e-05	2.68805e-05	0.000125178	2.4968	11.6272
PPAPDC1B	2.31547e-05	7.57197e-08	5.77457e-08			AKAP4	7.6364e-06	7.9247e-05	0.00012502	10.3775	16.3715
MTIF3	1.1291e-05	0.000407448	0.00166452			C2orf54	1.5041e-05	6.91826e-05	0.000124846	4.5996	8.30041
MTIF3	6.35458e-06	7.51392e-05	0.000134374			VCY	2.43751e-05	4.50217e-05	0.000123995	1.84703	5.08693
MTIF3	1.73455e-05	5.33571e-05	5.77457e-05			SCN7A	1.47614e-05	8.67874e-05	0.000123201	5.87933	8.34611
MTIF3	8.01822e-06	6.03234e-06	5.77457e-08			PRR34	1.32205e-05	5.79256e-05	0.000122998	4.38149	9.3036
CORO7	2.4791e-05	0.000211132	0.00183828			ITGB1BP1	1.6916e-05	0.00010609	0.000122868	6.27156	7.26345
CORO7	3.19911e-05	6.33521e-06	6.00556e-06			DNM1	1.62478e-05	7.07222e-05	0.00012271	4.35272	7.55239
CORO7	3.2482e-05	2.1782e-05	1.61688e-06			TAF7L	1.32682e-05	5.33256e-05	0.00012271	4.01904	9.24837
CORO7	1.55728e-05	5.04798e-07	5.77457e-08			UNC119B	7.65685e-06	2.79027e-05	0.00012245	3.64415	15.9922
ZNF862	3.23456e-05	0.000429785	0.00157172			OR6C4	1.66569e-05	2.76125e-05	0.000122291	1.65772	7.34177
ZNF862	7.58185e-06	8.3645e-05	0.000253562			ZNF491	2.7866e-05	5.60452e-05	0.000121714	2.01124	4.36781
ZNF862	7.06367e-06	2.47351e-06	5.77457e-08			BOD1L2	2.13546e-05	3.69638e-05	0.000121598	1.73095	5.69422
ZNF862	1.05819e-05	2.52399e-08	5.77457e-08			OLFM1	1.37523e-05	6.37118e-05	0.00012128	4.6328	8.8189
MRPS14	1.77274e-06	0.00118446	0.000959619			GMEB1	8.99322e-06	7.77894e-05	0.000121208	8.64978	13.4777
MRPS14	2.72729e-08	0.000863205	0.000496151			ZNF398	2.08433e-05	2.81172e-05	0.000121179	1.34898	5.81384
MRPS14	5.83639e-06	0.000275822	0.000221975			TRIML2	2.28342e-05	3.71153e-05	0.000120775	1.62542	5.28923
MRPS14	1.49728e-05	4.20497e-05	0.000134894			RSAD2	1.19591e-05	3.18149e-05	0.000120342	2.6603	10.0628
FAM170B	1.47546e-05	0.000281904	0.000962737			MTERF4	4.88866e-06	0.000115712	0.000119952	23.6695	24.5369
FAM170B	3.21002e-05	0.000142328	0.000808094			SPIRE1	3.55297e-05	9.56466e-05	0.000119707	2.69202	3.36921
FAM170B	1.05273e-05	4.48008e-05	1.00478e-05			RTN4RL1	6.80458e-06	0.000126698	0.000119476	18.6195	17.5582
FAM170B	7.77276e-06	1.26199e-07	5.77457e-08			RAB19	1.81296e-05	4.564e-05	0.000119433	2.51743	6.5877
MRPL2	4.69093e-06	0.00127366	0.000913307			GFPT1	7.82049e-06	4.393e-05	0.000119202	5.6173	15.2422
MRPL2	8.18186e-08	0.000551971	0.000460291			CFB	9.90005e-06	3.4749e-05	0.000118509	3.50999	11.9705
MRPL2	1.93637e-06	0.000298033	0.000403758			ATP1B2	2.05842e-05	4.78422e-05	0.000118032	2.32422	5.73412
MRPL2	1.61183e-05	2.52399e-08	5.77457e-08			GADD45GIP1	2.25683e-06	0.000283274	0.000117671	125.518	52.1401
PKDREJ	1.33364e-05	0.000313934	0.00177406			DPEP3	1.96092e-05	5.57676e-05	0.000117628	2.84395	5.99862
PKDREJ	2.40547e-05	1.86775e-06	5.77457e-08			ZFAND3	2.51456e-05	6.49991e-05	0.000117527	2.58491	4.67387
PKDREJ	8.12731e-06	7.57197e-08	5.77457e-08			POFUT2	3.60547e-05	6.25066e-05	0.000117498	1.73366	3.25888
PKDREJ	6.54549e-06	7.57197e-08	5.77457e-08			IGSF3	1.06023e-05	3.96708e-05	0.000117383	3.74171	11.0714
FKBP8	4.06093e-05	0.000598665	0.001623			CYP3A7-CYP3A51P	1.97592e-05	8.09254e-05	0.000117065	4.09559	5.92459
FKBP8	1.5491e-05	9.02074e-05	0.0001409			STAT1	1.51433e-05	4.94639e-05	0.000116603	3.2664	7.7
FKBP8	9.51823e-06	2.62243e-05	6.17879e-06			SH2D2A	1.53751e-05	7.76442e-05	0.00011539	5.05001	7.50503
FKBP8	1.68546e-05	3.53359e-07	5.77457e-08			ZNF571	8.65231e-06	4.16711e-05	0.000115217	4.81618	13.3163
CYB5D1	2.17637e-05	0.000380542	0.0016942			GSTT2B	1.91183e-05	5.76606e-05	0.000114683	3.01599	5.99861
CYB5D1	5.08093e-05	7.09998e-05	6.53682e-05			PGAM5	2.9666e-05	6.42923e-05	0.000114654	2.1672	3.86483
CYB5D1	9.19095e-06	4.41698e-06	5.77457e-08			PCBD2	2.15251e-05	3.17392e-05	0.00011438	1.47452	5.31379
CYB5D1	2.50638e-05	3.28119e-07	5.77457e-08			XPNPEP3	7.22049e-06	4.7085e-05	0.000113802	6.52103	15.761
MYO5A	1.3091e-05	0.000354469	0.00173434			GSTO2	2.62024e-05	7.99158e-05	0.000113788	3.04994	4.34266
MYO5A	4.52729e-06	7.57197e-08	5.77457e-08			WFDC10A	1.00637e-05	9.61009e-05	0.000112864	9.54928	11.215
MYO5A	2.70001e-06	1.26199e-07	5.77457e-08			NUCKS1	2.12387e-05	8.13293e-05	0.000112489	3.82929	5.29639
MYO5A	1.30364e-05	2.52399e-08	5.77457e-08			ATRAID	1.17819e-05	4.82271e-05	0.00011246	4.09333	9.54516
MRPS18B	1.14546e-06	0.000763179	0.00106402			MYOF	1.50887e-05	0.00010667	0.000112445	7.06953	7.45229
MRPS18B	9.62732e-06	0.000370648	0.000643461			ZNF142	1.4891e-05	5.01012e-05	0.000111955	3.36453	7.51828
MRPS18B	4.88184e-06	6.27212e-05	1.87096e-05			TEF	8.06595e-06	4.71166e-05	0.000111493	5.84142	13.8226
MRPS18B	4.55457e-06	1.84251e-06	1.50139e-06			MED31	8.90459e-06	5.74397e-05	0.000111233	6.45057	12.4916
GPRASP2	2.8091e-06	0.000154317	0.0016815			COX7C	1.91183e-05	8.04332e-05	0.000111045	4.20714	5.80832
GPRASP2	3.86729e-05	1.76679e-07	1.15491e-07			SLC47A1	1.45569e-05	2.68742e-05	0.000110352	1.84615	7.58075
GPRASP2	2.61819e-05	6.56237e-07	5.77457e-08			RXRA	1.32342e-05	8.00168e-05	0.000110251	6.04623	8.3308
GPRASP2	4.69093e-06	2.52399e-08	5.77457e-08			RNF13	9.38186e-06	3.0351e-05	0.000109818	3.23507	11.7053
MRPL30	4.00911e-06	0.00065654	0.00119101			RIC8A	1.03637e-05	5.50104e-05	0.00010937	5.30799	10.5532
MRPL30	1.53273e-05	0.000383495	0.000262685			ALG9	2.1191e-05	5.03725e-05	0.000107883	2.37707	5.091
MRPL30	1.24637e-05	0.000185816	0.000161919			SLC25A34	1.25796e-05	5.33571e-05	0.000107797	4.24156	8.56918
MRPL30	1.47273e-06	0.000103484	1.88829e-05			PCDHGB3	2.82683e-05	8.47682e-05	0.000107624	2.9987	3.80722
NFE2L3	1.6991e-05	0.000860251	0.00161474			ST14	2.49751e-05	3.69512e-05	0.000107306	1.47952	4.29652
NFE2L3	4.66366e-06	9.7426e-06	1.79012e-06			CNP	1.35751e-05	4.41257e-05	0.000106931	3.25049	7.87699
NFE2L3	1.38001e-05	2.52399e-07	5.77457e-08			TIMM10B	2.55001e-05	6.33774e-05	0.000106858	2.48538	4.19051
NFE2L3	7.22731e-06	9.33876e-07	5.77457e-08			ZNF274	1.17341e-05	6.75798e-05	0.000105949	5.75925	9.02912
MRPL33	4.25457e-06	0.000717798	0.0010411			GRSF1	4.54775e-06	0.000194524	0.000105473	42.7737	23.1923
MRPL33	1.50001e-06	0.000642254	0.000410803			GNG4	2.77365e-05	8.46672e-05	0.000105386	3.05256	3.79954
MRPL33	1.0091e-06	0.000329482	0.000158628			KRTAP21-3	2.59569e-05	0.000104462	0.000105386	4.02442	4.06003
MRPL33	8.2364e-06	1.7466e-05	4.0422e-07			KHDRBS3	1.54773e-05	5.2316e-05	0.000105343	3.38017	6.80625
STOM	1.05273e-05	0.000607651	0.00158304			FRS2	8.95231e-06	6.40526e-05	0.000105097	7.15486	11.7397
STOM	1.14273e-05	6.81477e-07	5.77457e-08			AMBRA1	1.68001e-05	4.81199e-05	0.000105083	2.86426	6.2549
STOM	1.28455e-05	3.28119e-07	5.77457e-08			NADK	1.34319e-05	4.13997e-05	0.000104809	3.0822	7.80297
STOM	1.6091e-05	2.52399e-08	5.77457e-08			OLFM4	2.5991e-05	4.9628e-05	0.000103913	1.90943	3.99805
MRPS2	6.81821e-07	0.000605556	0.00102533			NT5M	2.27251e-05	4.52678e-05	0.000103365	1.99197	4.54849
MRPS2	1.6091e-06	0.000514869	0.000372345			FGF11	2.47092e-05	4.71923e-05	0.000103062	1.90991	4.17098
MRPS2	3.02729e-06	0.000292934	0.000107061			DMRTA1	1.30092e-05	6.9233e-05	0.00010299	5.32187	7.9167
MRPS2	1.44546e-06	0.000217114	7.65709e-05			TPM3	1.6016e-05	7.74613e-05	0.000102946	4.8365	6.42772
SUPT7L	2.17092e-05	0.000136497	0.00156341			SPA17	1.96228e-05	4.05037e-05	0.000102571	2.06411	5.22712
SUPT7L	1.28182e-05	2.01919e-07	5.77457e-08			RBFOX2	6.04776e-06	3.99232e-05	0.000102542	6.60133	16.9554
SUPT7L	1.56001e-05	2.52399e-07	5.77457e-08			USP17L1	1.31251e-05	5.80959e-05	0.000101618	4.42634	7.74229
SUPT7L	1.64183e-05	1.45382e-05	5.77457e-08			HAND1	1.18296e-05	4.51668e-05	0.0001013	3.81812	8.5633
RND3	2.77638e-05	0.000376428	0.00153101			PRKCQ	1.99365e-05	3.74434e-05	0.000101228	1.87814	5.07755
RND3	1.4891e-05	5.64364e-05	1.67463e-05			CFHR5	1.06569e-05	4.2769e-05	0.000101214	4.01328	9.49752
RND3	1.31728e-05	2.52399e-08	1.15491e-07			DIRC1	3.46297e-05	0.000110298	0.000101069	3.18508	2.91858
RND3	1.25728e-05	2.27159e-07	5.77457e-08			RBM48	9.98868e-06	4.44916e-05	0.000101055	4.4542	10.117
SEMA3G	4.25457e-06	0.000354545	0.00153315			PRELID2	2.84047e-05	3.79229e-05	0.000100911	1.3351	3.55261
SEMA3G	1.01455e-05	1.8097e-05	7.50695e-07			HOXB2	1.57773e-05	9.37788e-05	0.000100795	5.94389	6.3886
SEMA3G	9.10913e-06	2.52399e-08	5.77457e-08			MAB21L3	1.55796e-05	4.96153e-05	0.000100766	3.18463	6.46783
SEMA3G	9.73641e-06	2.52399e-08	5.77457e-08			EARS2	3.6682e-06	6.58004e-05	0.00010055	17.9381	27.4112
MRPS17	2.06456e-05	0.000775774	0.00055153			GPAM	1.26546e-05	0.000109522	0.00010042	8.65473	7.93544
MRPS17	9.2455e-06	0.000576252	0.000514053			SLC35E2B	8.28413e-06	3.23323e-05	0.00010042	3.90292	12.122
MRPS17	1.12091e-05	0.00065442	0.000450763			RNF19A	7.09094e-06	3.1878e-05	0.000100131	4.49559	14.121
MRPS17	3.0382e-05	9.33876e-07	5.77457e-08			SRP72	9.82505e-06	6.62737e-05	9.97269e-05	6.74538	10.1503
PCGF3	2.10274e-05	0.00075124	0.00147921			ITGAX	1.88865e-05	8.92798e-05	9.97125e-05	4.72719	5.27958
PCGF3	2.6891e-05	5.82284e-05	1.83054e-05			ERICH6	2.69319e-05	2.96947e-05	9.94959e-05	1.10258	3.69435
PCGF3	1.08819e-05	1.84504e-05	1.07407e-05			TTC23L	6.44321e-06	5.82474e-05	9.94237e-05	9.04011	15.4308
PCGF3	2.60456e-05	3.41748e-05	1.61688e-06			OR51T1	3.02047e-05	4.71292e-05	9.88751e-05	1.56033	3.2735
MRPL37	9.5455e-07	0.00114372	0.00116618			VCX3B	8.59095e-06	3.43263e-05	9.85142e-05	3.99563	11.4672
MRPL37	5.7273e-06	0.00038352	0.000190503			FBXO9	1.0425e-05	1.07333e-05	9.83987e-05	1.02957	9.43868
MRPL37	1.6091e-06	0.000493036	0.000148002			UMOD	2.0891e-05	0.000105042	9.79512e-05	5.0281	4.68868
MRPL37	5.45457e-07	2.52399e-08	5.77457e-08			HIST1H2AK	1.00228e-05	3.42632e-05	9.78502e-05	3.41853	9.76278
TTC16	1.13455e-05	0.000559039	0.00145993			EID2B	1.69228e-05	1.39198e-05	9.71428e-05	0.822547	5.74035
TTC16	2.14092e-05	8.81125e-05	3.55714e-05			TSPAN32	1.74478e-05	3.6011e-05	9.68829e-05	2.06393	5.55273
TTC16	3.70911e-06	2.52399e-08	5.77457e-08			SCRT2	2.13683e-05	3.27929e-05	9.64787e-05	1.53465	4.51504
TTC16	3.28092e-05	1.76679e-07	5.77457e-08			MLXIP	6.19776e-06	2.97768e-05	9.61467e-05	4.80444	15.5131
MRPL27	6.98185e-06	0.00158928	0.00110629			SGIP1	1.12296e-05	4.47945e-05	9.56558e-05	3.98897	8.51819
MRPL27	4.39093e-06	0.000526	0.000270192			B9D2	2.1491e-05	3.26794e-05	9.54537e-05	1.52061	4.44156
MRPL27	5.45457e-08	0.000152525	7.25864e-05			CD180	2.05978e-05	6.44879e-05	9.53382e-05	3.13081	4.62856
MRPL27	7.77276e-06	0.000208532	4.12305e-05			HELZ2	1.52387e-05	4.00999e-05	9.50206e-05	2.63145	6.23548
RPUSD4	1.82728e-06	0.000601492	0.00098803			SCG3	3.04161e-05	8.45221e-05	9.48907e-05	2.77887	3.11976
RPUSD4	8.89095e-06	0.000404898	0.000238836			ATP7A	2.7716e-05	5.47138e-05	9.46308e-05	1.97408	3.4143
RPUSD4	5.78185e-06	0.000370673	0.000170234			TREM2	1.1141e-05	4.52678e-05	9.3909e-05	4.06318	8.42917
RPUSD4	9.81823e-07	7.27162e-05	7.03921e-05			DPEP1	1.91115e-05	3.27172e-05	9.3808e-05	1.71192	4.90847
CHCHD1	4.4182e-06	0.00041767	0.000497018			SLC35F3	1.9016e-05	1.08153e-05	9.3678e-05	0.568747	4.92627
CHCHD1	8.67277e-06	0.000628877	0.000454517			FHOD3	1.60364e-05	3.56577e-05	9.36347e-05	2.22354	5.83887
CHCHD1	9.00004e-06	0.00045139	0.000384298			PANX1	1.77546e-05	4.30656e-05	9.36058e-05	2.4256	5.27219
CHCHD1	8.72731e-06	0.0001157	0.000122248			PORCN	1.85115e-05	6.25571e-05	9.35048e-05	3.37937	5.05119
CTNNA2	2.00183e-05	0.000256665	0.00143157			GRAMD1C	1.75569e-05	1.96493e-05	9.34759e-05	1.11918	5.32417
CTNNA2	9.70914e-06	1.0096e-07	5.77457e-08			BRF1	9.33413e-06	3.42569e-05	9.31294e-05	3.67006	9.9773
CTNNA2	1.17273e-06	2.52399e-08	5.77457e-08			FARS2	4.92275e-06	4.6454e-05	9.30573e-05	9.4366	18.9035
CTNNA2	1.03637e-05	1.86775e-06	5.77457e-08			ZFX	8.81595e-06	2.6464e-05	9.30139e-05	3.00184	10.5506
MRPL28	1.1291e-05	0.000612497	0.00124072			OAT	8.63868e-06	3.53485e-05	9.29562e-05	4.09189	10.7605
MRPL28	7.6364e-07	0.000292833	0.000106194			SAP30L	3.94093e-05	6.23867e-05	9.2884e-05	1.58305	2.35691
MRPL28	4.22729e-06	0.000278472	6.46752e-05			TP53BP1	1.06364e-05	3.69765e-05	9.25664e-05	3.4764	8.70278
MRPL28	2.40001e-06	5.11613e-05	1.63998e-05			CEACAM8	1.72774e-05	4.63089e-05	9.22488e-05	2.68032	5.33929
SARS2	5.34548e-06	0.000285438	0.00135633			LMO1	2.2991e-05	4.37534e-05	9.21766e-05	1.90306	4.00925
SARS2	2.72729e-08	0.000152903	3.407e-05			SPATA7	2.81183e-05	6.30745e-05	9.17724e-05	2.24318	3.2638
SARS2	7.6364e-07	0.000303535	1.33393e-05			CUX2	1.88319e-05	2.58772e-05	9.17435e-05	1.37412	4.87171
SARS2	3.98184e-06	9.46244e-05	3.92671e-06			MRPS15	7.50004e-06	0.000200569	9.12671e-05	26.7424	12.1689
HYKK	3.16365e-05	0.000293843	0.00137111			LRGUK	2.11433e-05	3.16319e-05	9.11805e-05	1.49607	4.31251
HYKK	2.31274e-05	1.2418e-05	6.46752e-06			C14orf169	1.09637e-05	6.3207e-05	9.11661e-05	5.76512	8.31528
HYKK	4.12366e-05	2.32459e-05	9.81678e-07			ANKRD30A	1.83137e-05	5.15967e-05	9.07041e-05	2.81738	4.9528
HYKK	2.56638e-05	1.1358e-06	5.77457e-08			CHRNA7	2.24728e-05	3.24143e-05	9.05309e-05	1.44238	4.02846
HSD17B10	5.83639e-06	0.00119834	0.000645193			C17orf107	1.1216e-05	6.18251e-05	9.03288e-05	5.51225	8.05359
HSD17B10	4.63639e-07	0.000878424	0.000412767			C6orf163	1.43455e-05	3.58028e-05	9.01267e-05	2.49575	6.28256
HSD17B10	5.45457e-08	0.000372364	0.000313155			KRTAP12-1	1.23955e-05	2.63757e-05	8.99679e-05	2.12784	7.2581
HSD17B10	2.72729e-08	2.52399e-08	5.77457e-08			TMEM255B	2.64001e-05	3.44525e-05	8.99679e-05	1.30501	3.40786
MTERF3	1.22182e-05	0.000267922	0.00119412			CT47A10	9.72277e-06	6.80846e-06	8.9939e-05	0.700259	9.25034
MTERF3	2.63183e-05	0.000221985	0.000121555			AGO1	1.04455e-05	6.79963e-05	8.99246e-05	6.50962	8.60892
MTERF3	8.20913e-06	0.000219461	5.46275e-05			CCDC33	7.72504e-06	5.95914e-05	8.97369e-05	7.71406	11.6164
MTERF3	1.67183e-05	6.86525e-06	5.77457e-08			PRRT1	1.30023e-05	2.93792e-05	8.96936e-05	2.25954	6.89827
COX5A	1.45092e-05	0.000287003	0.00130153			HEATR5A	1.71342e-05	2.80037e-05	8.96214e-05	1.63438	5.23056
COX5A	1.31455e-05	2.40789e-05	3.03165e-05			LRRC75A	1.39296e-05	3.16887e-05	8.9477e-05	2.27492	6.42351
COX5A	1.62819e-05	3.92733e-05	2.03265e-05			NKD2	1.92205e-05	4.41257e-05	8.90439e-05	2.29575	4.63275
COX5A	1.19728e-05	8.59166e-05	8.02666e-06			HRH2	2.85001e-05	8.95385e-05	8.88996e-05	3.14169	3.11927
KCNJ8	3.31911e-05	0.000320496	0.00134039			ZSWIM5	1.55864e-05	4.48829e-05	8.84376e-05	2.87961	5.67401
KCNJ8	1.95819e-05	4.36398e-05	1.21266e-06			AKAP14	2.68569e-05	6.12825e-05	8.82499e-05	2.28181	3.28593
KCNJ8	2.75456e-05	2.52399e-08	5.77457e-08			AK9	2.37956e-05	6.04243e-05	8.79612e-05	2.53931	3.69654
KCNJ8	1.87637e-05	2.52399e-08	5.77457e-08			DNALI1	3.11592e-05	4.49586e-05	8.78601e-05	1.44286	2.81971
MRPL51	6.81821e-07	0.000942862	0.000857871			MARC2	1.80137e-05	4.5293e-05	8.78313e-05	2.51436	4.8758
MRPL51	5.75457e-06	0.000537433	0.000181726			PLET1	2.53092e-05	6.21217e-05	8.76725e-05	2.45451	3.46405
MRPL51	4.25457e-06	0.00017991	0.00018161			OR13G1	1.32273e-05	5.22781e-05	8.70228e-05	3.95228	6.57901
MRPL51	6.24548e-06	0.000165018	0.000107118			FAM167A	2.47774e-05	5.2133e-05	8.66042e-05	2.10406	3.49529
MRPL3	7.69095e-06	0.000615803	0.000846495			GDAP1L1	2.82001e-05	6.59708e-05	8.64887e-05	2.33938	3.06696
MRPL3	1.69092e-06	0.000326983	0.000306283			FRMD7	2.01001e-05	5.39881e-05	8.64021e-05	2.68596	4.29859
MRPL3	3.35456e-06	0.000404621	0.000167867			SLAMF1	1.34319e-05	1.35728e-05	8.63443e-05	1.01049	6.42831
MRPL3	1.46728e-05	1.82484e-05	2.71405e-06			DCDC2C	1.86955e-05	2.8458e-05	8.62577e-05	1.52218	4.61381
MRPS16	9.8455e-06	0.000600735	0.00108221			FXYD6-FXYD2	1.9541e-05	4.59745e-05	8.60556e-05	2.35272	4.40385
MRPS16	5.75457e-06	0.00029508	0.000131834			OR5P2	1.71069e-05	7.17507e-05	8.57813e-05	4.19426	5.01443
MRPS16	1.85455e-06	0.000200506	8.7889e-05			PNMA1	2.46342e-05	3.08747e-05	8.57669e-05	1.25333	3.48162
MRPS16	5.4273e-06	3.3771e-05	5.25486e-06			ZNF169	1.3016e-05	4.29394e-05	8.54204e-05	3.29898	6.56274
C10orf2	1.82728e-06	0.000578524	0.000673777			ARX	1.61796e-05	6.63368e-05	8.53915e-05	4.10002	5.27772
C10orf2	1.06364e-06	0.000597479	0.000292193			TAL1	1.98205e-05	9.07185e-05	8.5175e-05	4.57699	4.29731
C10orf2	1.71819e-06	0.00026618	0.000284513			STX17	9.14322e-06	4.55265e-05	8.49584e-05	4.97926	9.29195
C10orf2	3.00001e-06	0.000254317	5.66486e-05			ATP6V0A1	9.9205e-06	7.85466e-05	8.44243e-05	7.9176	8.51008
OR2T4	5.04002e-05	0.000354873	0.00129206			C1orf194	1.57773e-05	4.00494e-05	8.42799e-05	2.53841	5.34183
OR2T4	9.57277e-06	2.90511e-05	1.42055e-05			KIF3A	6.75003e-06	5.42216e-05	8.38612e-05	8.03279	12.4238
OR2T4	2.66456e-05	3.9879e-06	1.15491e-07			COCH	1.62614e-05	3.88e-05	8.35436e-05	2.38601	5.13753
OR2T4	1.38819e-05	3.78598e-07	5.77457e-08			CCDC177	1.10591e-05	3.93616e-05	8.2793e-05	3.55919	7.48638
LRRC46	1.56819e-05	0.000373248	0.00129218			STXBP4	2.59706e-05	7.29054e-05	8.27063e-05	2.80723	3.18462
LRRC46	1.55728e-05	2.37255e-06	5.77457e-08			POR	1.36705e-05	2.5303e-05	8.26775e-05	1.85092	6.04787
LRRC46	7.41822e-06	1.76679e-07	5.77457e-08			BNIPL	8.42049e-06	4.87319e-05	8.23743e-05	5.7873	9.7826
LRRC46	1.44001e-05	8.83396e-06	5.77457e-08			SLC5A10	8.78186e-06	2.81362e-05	8.21433e-05	3.2039	9.35375
JARID2	1.3391e-05	0.00036247	0.00128819			LZTFL1	2.10274e-05	6.40273e-05	8.19556e-05	3.04495	3.89757
JARID2	2.24456e-05	2.27159e-07	5.77457e-08			C5orf64	1.34864e-05	2.9089e-05	8.17102e-05	2.15691	6.0587
JARID2	1.86001e-05	2.27159e-06	5.77457e-08			SRPX	2.8541e-05	6.19955e-05	8.17102e-05	2.17215	2.8629
JARID2	2.31547e-05	2.27159e-07	5.77457e-08			CCDC129	2.15115e-05	7.42116e-05	8.12771e-05	3.44986	3.77832
GFM1	2.12728e-06	0.000828474	0.000796949			TAS2R13	1.40932e-05	4.33495e-05	8.12483e-05	3.07591	5.76505
GFM1	3.95456e-06	0.000154645	0.000216027			RHEBL1	2.84047e-05	1.77689e-05	8.12194e-05	0.625562	2.85937
GFM1	1.35001e-05	0.000321455	0.000178319			ADAMTS16	1.52183e-05	3.23386e-05	8.10606e-05	2.12499	5.32654
GFM1	3.16365e-06	0.000133696	7.65131e-05			VCPIP1	8.77504e-06	2.12899e-05	8.10173e-05	2.42618	9.23269
METTL17	2.37274e-06	0.000617948	0.000949744			PPFIA4	2.34206e-05	7.76001e-05	8.01078e-05	3.31333	3.4204
METTL17	4.90911e-06	0.000273373	0.000248653			TEFM	7.84095e-06	0.00015007	8.00212e-05	19.1393	10.2055
METTL17	3.38183e-06	4.35641e-05	6.17879e-05			OSBPL11	1.8266e-05	1.23612e-05	7.97757e-05	0.676735	4.36745
METTL17	2.64547e-06	2.01919e-06	5.77457e-08			DCUN1D3	2.16206e-05	0.00012336	7.95303e-05	5.70568	3.67846
MRPL11	2.2091e-06	0.00124375	0.00123686			IGBP1	3.23183e-06	3.09189e-05	7.94148e-05	9.56698	24.5727
MRPL11	6.49094e-06	4.24535e-05	1.05675e-05			SEC22A	1.11273e-05	1.43615e-05	7.93571e-05	1.29065	7.13173
MRPL11	6.27276e-07	6.14844e-05	7.79567e-06			UGP2	8.95231e-06	2.81172e-05	7.93426e-05	3.14078	8.86281
MRPL11	1.43182e-05	6.46141e-06	5.77457e-08			CHIC2	1.28728e-05	3.29696e-05	7.89962e-05	2.56119	6.13668
LOC339862	1.88728e-05	0.00043554	0.00123801			FBXL2	1.79319e-05	5.59379e-05	7.89384e-05	3.11946	4.40212
LOC339862	4.4182e-06	2.52399e-08	5.77457e-08			SCRG1	2.52888e-05	0.000100448	7.87219e-05	3.97206	3.11292
LOC339862	1.07455e-05	1.76679e-07	5.77457e-08			ZNF273	1.39569e-05	4.13493e-05	7.85775e-05	2.96264	5.63002
LOC339862	1.48092e-05	6.56237e-07	5.77457e-08			CALB2	1.3616e-05	4.54192e-05	7.82022e-05	3.33573	5.74341
MPP4	2.16001e-05	0.000218249	0.000712582			ZNF530	1.31387e-05	3.73677e-05	7.80578e-05	2.84409	5.94106
MPP4	3.42274e-05	0.000156134	0.000516882			OR5B12	2.01887e-05	8.14933e-05	7.76391e-05	4.03657	3.84567
MPP4	3.04638e-05	2.75872e-05	9.23932e-07			KIAA1468	2.36865e-05	3.82763e-05	7.76247e-05	1.61596	3.27717
MPP4	1.04455e-05	1.76679e-07	5.77457e-08			SLC17A2	1.76114e-05	6.39327e-05	7.75814e-05	3.63018	4.40517
POLRMT	3.35456e-06	0.000695359	0.000896387			RAI2	1.70592e-05	3.71847e-05	7.75237e-05	2.17975	4.5444
POLRMT	1.52728e-06	0.000587585	0.000280587			ANKRD34B	1.03228e-05	7.28991e-05	7.73793e-05	7.06197	7.49598
POLRMT	3.10911e-06	0.000414994	3.90939e-05			RBM14-RBM4	1.04455e-05	5.62787e-05	7.73793e-05	5.38784	7.4079
POLRMT	2.45456e-07	2.52399e-08	5.77457e-08			ORC6	3.55911e-06	2.64514e-05	7.72638e-05	7.43204	21.7088
S100A3	6.79094e-06	0.000419411	0.00121006			FAM181A	3.10774e-05	4.04469e-05	7.72061e-05	1.30149	2.48431
S100A3	1.50819e-05	2.52399e-08	1.15491e-07			DACT2	1.55455e-05	4.05668e-05	7.7105e-05	2.60955	4.95995
S100A3	2.9782e-05	2.57447e-05	5.77457e-08			ZNF212	6.49094e-06	4.24724e-05	7.69462e-05	6.54334	11.8544
S100A3	2.39183e-05	3.35691e-06	5.77457e-08			FFAR2	1.39501e-05	3.8819e-05	7.69318e-05	2.78271	5.5148
MRPL52	1.0091e-06	0.000437508	0.000639361			CC2D1B	9.9205e-06	5.9623e-05	7.68307e-05	6.01007	7.74464
MRPL52	6.00003e-07	0.000342329	0.000346417			DEDD	2.33865e-05	2.79974e-05	7.66719e-05	1.19716	3.27847
MRPL52	3.16365e-06	0.00037191	0.000209617			UBE4B	6.83867e-06	3.03005e-05	7.65131e-05	4.43076	11.1883
MRPL52	3.5182e-06	5.60326e-06	5.77457e-08			ZNF860	2.28615e-05	8.9589e-05	7.60944e-05	3.91878	3.3285
PNPT1	4.09093e-06	0.00110263	0.000810981			AEN	1.10796e-05	3.62319e-05	7.60367e-05	3.27014	6.86277
PNPT1	6.81821e-07	0.000662976	0.000353404			CDC42EP2	1.45978e-05	3.25532e-05	7.59501e-05	2.23001	5.20285
PNPT1	1.99092e-06	0.000148537	1.80167e-05			ZBED9	2.52888e-05	6.30745e-05	7.57191e-05	2.49417	2.99418
PNPT1	4.63639e-06	0.00012678	9.00834e-06			IGFBP1	2.73615e-05	1.63302e-05	7.54592e-05	0.596832	2.75786
CERKL	2.19819e-05	0.000344272	0.00117796			PRPF4B	1.49592e-05	6.82298e-05	7.54304e-05	4.56107	5.04242
CERKL	1.47273e-05	7.84961e-06	5.77457e-08			DDHD1	1.24296e-05	4.91547e-05	7.53293e-05	3.95465	6.06048
CERKL	1.65546e-05	5.57802e-06	5.77457e-08			ATP1A2	1.91933e-05	3.37584e-05	7.50117e-05	1.75886	3.90823
CERKL	1.47001e-05	1.51439e-07	5.77457e-08			DGKE	1.63296e-05	6.01845e-05	7.43332e-05	3.68561	4.55205
CCDC67	9.95459e-06	0.000561815	0.00117409			BCAR3	1.53069e-05	7.483e-05	7.43188e-05	4.88865	4.85525
CCDC67	1.62001e-05	1.7996e-05	8.66186e-07			ST8SIA1	2.18319e-05	3.7109e-05	7.43188e-05	1.69976	3.40413
CCDC67	3.19092e-06	2.52399e-08	5.77457e-08			OR5AK2	2.4191e-05	9.38483e-05	7.38857e-05	3.87947	3.05426
CCDC67	1.84637e-05	6.81477e-07	5.77457e-08			SORBS1	1.11273e-05	4.28069e-05	7.37413e-05	3.847	6.62705
OR4K2	1.71274e-05	0.000340915	0.00116935			CAMSAP2	1.08137e-05	2.00468e-05	7.36691e-05	1.85383	6.81258
OR4K2	1.42364e-05	2.52399e-07	5.77457e-08			SOX8	2.22615e-05	1.86586e-05	7.35825e-05	0.838157	3.30538
OR4K2	8.40004e-06	2.52399e-07	5.77457e-08			RNF222	1.66433e-05	3.23954e-05	7.35536e-05	1.94646	4.41942
OR4K2	1.62273e-05	1.26199e-07	5.77457e-08			MINPP1	2.62433e-05	4.71923e-05	7.34381e-05	1.79826	2.79836
ACP2	1.82455e-05	0.000348588	0.00116623			NR4A3	1.64728e-05	3.60615e-05	7.34093e-05	2.18915	4.45639
ACP2	2.26365e-06	2.52399e-08	5.77457e-08			ZNF69	5.47503e-06	4.80883e-05	7.33371e-05	8.78321	13.3948
ACP2	8.48186e-06	2.01919e-07	5.77457e-08			OR4A47	1.84296e-05	2.26023e-05	7.32938e-05	1.22641	3.97695
ACP2	1.14546e-05	2.52399e-08	5.77457e-08			BSPH1	1.30773e-05	4.05227e-05	7.3236e-05	3.09869	5.60023
MRPS6	6.79094e-06	0.000791725	0.00056331			MYO18B	7.4864e-06	1.80718e-05	7.31783e-05	2.41395	9.77483
MRPS6	6.49094e-06	0.00118943	0.000354039			IBTK	1.41955e-05	8.85163e-05	7.30195e-05	6.23551	5.14384
MRPS6	1.69092e-06	0.000245988	0.000228096			PGA5	1.33978e-05	7.23249e-05	7.30195e-05	5.39827	5.45011
MRPS6	2.29092e-06	0.000172161	1.409e-05			DPEP2	3.31433e-05	5.29407e-05	7.28751e-05	1.59733	2.19879
MRPS24	4.90911e-06	0.000748615	0.000925837			CPNE2	1.98955e-05	2.02487e-05	7.28318e-05	1.01775	3.66071
MRPS24	3.38183e-06	0.000429709	0.000220531			ARMT1	2.1116e-05	2.04001e-05	7.2442e-05	0.966099	3.43067
MRPS24	2.62092e-05	2.90259e-06	1.73237e-07			PTPN2	8.73413e-06	7.44766e-05	7.23265e-05	8.52708	8.28091
MRPS24	1.53001e-05	1.26199e-07	5.77457e-08			PDIK1L	2.86501e-05	4.17657e-05	7.20089e-05	1.45778	2.51339
LPAR4	1.6091e-05	0.000307094	0.00110756			NPFFR2	2.69933e-05	4.61322e-05	7.18501e-05	1.70902	2.66178
LPAR4	2.83092e-05	2.84706e-05	1.43787e-05			ZNF416	9.61368e-06	4.72049e-05	7.18501e-05	4.91018	7.47374
LPAR4	7.28185e-06	2.52399e-08	1.15491e-07			FAM166A	1.16932e-05	4.50974e-05	7.17924e-05	3.85671	6.13965
LPAR4	1.56819e-05	5.04798e-08	5.77457e-08			DHCR24	1.44955e-05	5.67519e-05	7.17635e-05	3.91513	4.95074
MRPL10	1.18637e-05	0.000880948	0.000610834			GFOD1	1.44887e-05	1.43678e-05	7.16625e-05	0.991656	4.94609
MRPL10	6.54549e-07	0.000188113	0.000261068			SLC4A5	1.31114e-05	4.8448e-05	7.1547e-05	3.6951	5.45684
MRPL10	9.2455e-06	0.000373096	0.00021314			MRPL24	1.02614e-05	9.4921e-05	7.14604e-05	9.25028	6.96399
MRPL10	1.66364e-06	0.000173575	3.68418e-05			HMGXB4	1.14341e-05	5.11865e-05	7.13882e-05	4.47664	6.24342
MRPL32	1.06637e-05	0.000499952	0.000686481			TPRG1L	1.24364e-05	9.47253e-05	7.11283e-05	7.61677	5.71936
MRPL32	8.86368e-06	0.00052504	0.000299758			SELL	2.19069e-05	2.63315e-05	7.10273e-05	1.20197	3.24223
MRPL32	1.9091e-06	0.000174357	0.000110468			TRUB2	3.49774e-06	0.000106695	7.10273e-05	30.5041	20.3066
MRPL32	3.27274e-06	6.54218e-05	2.25208e-05			ZNF470	1.31455e-05	6.60339e-05	7.10128e-05	5.0233	5.40206
ISCA1	1.25182e-05	0.000502829	0.00109879			RGS16	1.15432e-05	5.65563e-05	7.09984e-05	4.89952	6.15065
ISCA1	1.39092e-06	2.52399e-08	5.77457e-08			IBA57	5.29093e-06	2.7745e-05	7.08829e-05	5.24387	13.397
ISCA1	6.81821e-07	2.52399e-07	5.77457e-08			SLC17A4	2.62297e-05	6.55102e-05	7.07385e-05	2.49756	2.69689
ISCA1	1.94183e-05	5.04798e-08	5.77457e-08			RNF183	1.50683e-05	4.3583e-05	7.06663e-05	2.89237	4.68975
BLVRA	2.47365e-05	0.00018304	0.00109567			DTWD1	2.2616e-05	2.15927e-05	7.05942e-05	0.954754	3.12142
BLVRA	7.82731e-06	7.77389e-06	1.44364e-06			TK2	2.9216e-05	2.54166e-05	7.05075e-05	0.869953	2.41332
BLVRA	1.59819e-05	2.52399e-08	5.77457e-08			LACTBL1	3.77661e-05	6.92457e-05	7.04787e-05	1.83354	1.86619
BLVRA	6.60003e-06	1.76679e-07	5.77457e-08			P2RX3	9.08186e-06	2.44512e-05	7.04498e-05	2.69231	7.7572
MRPL43	5.7273e-07	0.00105803	0.000684691			TXNIP	1.89887e-05	3.53548e-05	7.00889e-05	1.86188	3.69108
MRPL43	1.63637e-06	0.000356665	0.000355771			GLB1L3	2.95365e-05	5.7181e-05	7.00745e-05	1.93594	2.37247
MRPL43	1.17273e-06	0.000126528	3.89206e-05			SHROOM4	1.63228e-05	2.85779e-05	7.00456e-05	1.75079	4.29127
MRPL43	3.54547e-07	2.52399e-08	5.77457e-08			LYPD6	1.17682e-05	4.6271e-05	6.97713e-05	3.93186	5.92878
ZIC5	1.53001e-05	0.000499321	0.00105415			PROK1	1.75501e-05	4.66433e-05	6.97569e-05	2.65773	3.97473
ZIC5	1.00637e-05	4.79558e-07	5.77457e-08			SH3D19	2.08774e-05	2.58141e-05	6.95547e-05	1.23646	3.33159
ZIC5	1.17001e-05	5.04798e-08	5.77457e-08			RBAK	1.28592e-05	3.5645e-05	6.95259e-05	2.77196	5.40672
ZIC5	1.21364e-05	2.52399e-08	5.77457e-08			CXXC1	2.15251e-05	4.58104e-05	6.94826e-05	2.12823	3.22798
PYDC2	1.70455e-05	0.00028617	0.00105242			C4orf32	1.73251e-05	5.42784e-05	6.94104e-05	3.13294	4.00635
PYDC2	6.79094e-06	2.52399e-08	5.77457e-08			THUMPD2	2.02433e-05	5.0259e-05	6.93671e-05	2.48275	3.42667
PYDC2	2.37274e-06	5.04798e-08	5.77457e-08			PARPBP	1.9766e-05	3.72352e-05	6.90495e-05	1.8838	3.49335
PYDC2	4.88184e-06	2.52399e-08	5.77457e-08			SNN	6.79094e-06	3.69828e-05	6.90206e-05	5.4459	10.1636
PATE4	2.35365e-05	0.000211207	0.00103007			CTRL	1.89342e-05	5.24485e-05	6.89917e-05	2.77004	3.64377
PATE4	2.64001e-05	4.82082e-05	1.44364e-05			LOC101927844	1.56001e-05	3.03384e-05	6.89195e-05	1.94476	4.4179
PATE4	3.10092e-05	1.5573e-05	1.21266e-06			SPRYD7	2.55956e-05	2.48929e-05	6.88329e-05	0.972545	2.68925
PATE4	9.27277e-06	2.52399e-08	5.77457e-08			PPIG	1.51228e-05	8.22064e-05	6.85298e-05	5.43592	4.53155
MRPS23	1.06364e-05	0.000508231	0.000555976			JAG1	2.40956e-05	7.00723e-05	6.83132e-05	2.9081	2.83509
MRPS23	4.69093e-06	0.000469715	0.000453189			JMJD7-PLA2G4B	2.13274e-05	4.0327e-05	6.80534e-05	1.89086	3.19089
MRPS23	2.86365e-06	9.07122e-05	2.70828e-05			TP53AIP1	1.24841e-05	4.22137e-05	6.78512e-05	3.38139	5.43499
MRPS23	1.26001e-05	2.27159e-06	5.77457e-08			SLC12A4	2.04546e-05	3.18338e-05	6.78224e-05	1.55631	3.31574
MRPL55	5.53639e-06	0.000849625	0.000472707			WDR44	1.27978e-05	2.70572e-05	6.78224e-05	2.11421	5.29954
MRPL55	2.83638e-06	0.000549675	0.000382566			ANKK1	1.81364e-05	1.15788e-05	6.77358e-05	0.638427	3.73479
MRPL55	1.83001e-05	0.000222288	0.000180051			SULT1A1	2.37137e-05	2.33406e-05	6.77213e-05	0.984264	2.85578
MRPL55	5.1273e-06	5.04798e-08	5.77457e-08			PNMA3	2.63456e-05	6.53966e-05	6.75914e-05	2.48226	2.56557
MRPL19	4.96366e-06	0.000796596	0.000523407			ATP5J2-PTCD1	2.82274e-06	0.000129216	6.75625e-05	45.7767	23.9351
MRPL19	1.05e-05	0.000411688	0.000293117			NUDT5	2.01683e-05	4.70409e-05	6.74759e-05	2.33242	3.34565
MRPL19	4.03638e-06	0.000294348	0.000117224			EIF4E2	9.28641e-06	3.88442e-05	6.74182e-05	4.18291	7.25987
MRPL19	5.20912e-06	0.000126856	9.5165e-05			MRPL22	4.13866e-06	0.000182396	6.7115e-05	44.0713	16.2166
PIDD1	5.45457e-06	0.00014629	0.00101598			SYP	2.9332e-05	7.2754e-05	6.69706e-05	2.48037	2.2832
PIDD1	3.37638e-05	2.70572e-05	8.14215e-06			SIAE	9.66823e-06	3.1064e-05	6.67396e-05	3.213	6.90299
PIDD1	3.20729e-05	1.26199e-07	5.77457e-08			MAMLD1	1.99774e-05	7.95309e-05	6.6422e-05	3.98105	3.32486
PIDD1	1.39092e-06	2.52399e-08	5.77457e-08			NUDT16	1.55114e-05	2.97074e-05	6.63932e-05	1.91519	4.28027
BRD7	2.4791e-05	0.000325418	0.0010139			S1PR3	1.88455e-05	1.41722e-05	6.58879e-05	0.752019	3.49621
BRD7	1.7291e-05	6.73905e-06	3.63798e-06			OR7D4	8.6864e-06	1.79203e-05	6.58013e-05	2.06303	7.5752
BRD7	1.6691e-05	6.71381e-06	8.0844e-07			COQ9	1.12841e-05	7.2855e-05	6.57002e-05	6.4564	5.82235
BRD7	7.99095e-06	2.52399e-08	5.77457e-08			AP1S3	2.06046e-05	2.88808e-05	6.5527e-05	1.40166	3.1802
KDM2B	4.30911e-06	0.000186927	0.00100096			NPY5R	1.47001e-05	1.67972e-05	6.54548e-05	1.14266	4.45269
KDM2B	8.18186e-06	1.50177e-05	1.44364e-05			PCDHA11	1.94933e-05	2.71518e-05	6.52527e-05	1.39288	3.34745
KDM2B	1.0991e-05	2.01919e-07	5.77457e-08			SGK223	1.47342e-05	7.54421e-05	6.51661e-05	5.12021	4.42279
KDM2B	1.28728e-05	4.51794e-06	5.77457e-08			CLDND1	1.85251e-05	7.67924e-05	6.51083e-05	4.14532	3.5146
C9orf152	2.70547e-05	0.000217618	0.000998366			MAST4	1.45773e-05	2.17631e-05	6.50794e-05	1.49294	4.46443
C9orf152	2.98638e-05	2.29683e-05	1.13759e-05			NDP	2.77501e-05	4.38038e-05	6.50217e-05	1.57851	2.34311
C9orf152	2.24728e-05	1.92833e-05	2.25208e-06			SYCP2L	1.76183e-05	0.00013504	6.50073e-05	7.66476	3.68977
C9orf152	2.18456e-05	1.51439e-07	5.77457e-08			GLCE	1.27501e-05	2.74799e-05	6.49206e-05	2.15528	5.09179
MAP3K10	2.55001e-05	0.000143413	0.00098058			PRR30	1.68274e-05	5.71368e-05	6.49062e-05	3.39547	3.85719
MAP3K10	2.64819e-05	3.78598e-07	1.15491e-07			TENM4	9.04777e-06	5.21772e-05	6.4603e-05	5.76686	7.14022
MAP3K10	1.61183e-05	3.78598e-07	5.77457e-08			KIF4B	2.67956e-05	7.92154e-05	6.43865e-05	2.95629	2.40288
MAP3K10	2.12728e-05	2.52399e-08	5.77457e-08			ZFHX2	9.63414e-06	3.10514e-05	6.4271e-05	3.22306	6.67117
NGRN	1.32546e-05	0.000225922	0.00093808			MAP4K4	2.35842e-05	3.89199e-05	6.42277e-05	1.65025	2.72334
NGRN	1.06091e-05	4.64919e-05	2.95081e-05			OR1L1	1.09432e-05	1.3314e-05	6.39534e-05	1.21665	5.84411
NGRN	1.67455e-05	2.26654e-05	4.6774e-06			PLAC8	1.88387e-05	5.16345e-05	6.39534e-05	2.74087	3.39478
NGRN	7.77276e-06	4.79558e-07	5.77457e-08			OIT3	1.63842e-05	6.04243e-05	6.38524e-05	3.68797	3.8972
MAP1LC3C	7.20003e-06	0.000309138	0.000956905			PRDM4	1.77001e-05	5.1502e-05	6.37224e-05	2.9097	3.60012
MAP1LC3C	1.08273e-05	2.52399e-08	5.77457e-08			FKBP1B	2.12592e-05	4.26681e-05	6.36936e-05	2.00704	2.99605
MAP1LC3C	5.70003e-06	1.76679e-07	5.77457e-08			SFT2D1	1.42637e-05	6.07272e-05	6.36791e-05	4.25746	4.46442
MAP1LC3C	6.60003e-06	2.52399e-08	5.77457e-08			LGALS12	2.04546e-05	5.23349e-05	6.34914e-05	2.55858	3.10401
SSBP2	2.74092e-05	0.000131954	0.000612047			DCANP1	2.84729e-05	5.43352e-05	6.34481e-05	1.90832	2.22837
SSBP2	2.60729e-05	9.67193e-05	0.000332153			ANKRD42	2.24728e-05	3.53232e-05	6.34193e-05	1.57182	2.82204
SSBP2	2.19819e-05	4.32612e-05	1.55913e-06			FAM127A	1.70251e-05	4.66433e-05	6.33471e-05	2.73968	3.72081
SSBP2	4.07729e-05	3.54873e-05	1.21266e-06			MTUS1	2.63592e-05	3.58091e-05	6.33182e-05	1.3585	2.40213
BMPR2	1.87365e-05	0.000272339	0.000942122			HMGB2	1.40182e-05	2.02424e-05	6.32893e-05	1.444	4.51478
BMPR2	2.43547e-05	5.19942e-06	1.32815e-06			CRTAC1	1.5491e-05	7.41801e-05	6.31594e-05	4.7886	4.07717
BMPR2	8.67277e-06	1.21152e-06	5.77457e-08			RGS17	1.35614e-05	4.0081e-05	6.30583e-05	2.95551	4.64983
BMPR2	3.58093e-05	2.29683e-06	5.77457e-08			SLC22A23	1.29001e-05	1.31626e-05	6.30439e-05	1.02035	4.8871
TMEM185B	7.22731e-06	0.000239703	0.000936578			ITIH1	2.18387e-05	9.11287e-05	6.27696e-05	4.1728	2.87423
TMEM185B	4.55457e-06	2.52399e-08	5.77457e-08			ANP32C	1.65205e-05	1.76553e-05	6.24953e-05	1.06869	3.78289
TMEM185B	6.00003e-06	2.52399e-08	5.77457e-08			RFPL2	1.73592e-05	5.22908e-05	6.23943e-05	3.01228	3.59431
TMEM185B	6.7364e-06	2.52399e-08	5.77457e-08			CERS6	1.42432e-05	3.15183e-05	6.22932e-05	2.21286	4.37353
PRPF31	3.24547e-06	0.000341193	0.000932998			DSPP	1.72637e-05	7.88116e-05	6.22932e-05	4.56516	3.60833
PRPF31	1.88183e-06	3.53359e-07	5.77457e-08			ARHGAP35	1.07251e-05	2.54481e-05	6.22355e-05	2.37277	5.80281
PRPF31	5.94548e-06	2.52399e-08	5.77457e-08			FUT4	9.23868e-06	4.18099e-05	6.21777e-05	4.52553	6.73015
PRPF31	4.74548e-06	2.52399e-08	5.77457e-08			CCNA1	1.75978e-05	5.00633e-05	6.21633e-05	2.84486	3.53244
AURKAIP1	5.83639e-06	0.000836122	0.000513648			ZNF250	1.12841e-05	5.47327e-05	6.20622e-05	4.85041	5.49995
AURKAIP1	1.00364e-05	0.000805077	0.000286996			TFB1M	7.98413e-06	3.85098e-05	6.20045e-05	4.82329	7.76597
AURKAIP1	2.97274e-06	0.000241117	8.71961e-05			STMN1	1.35478e-05	3.74939e-05	6.19034e-05	2.76753	4.56926
AURKAIP1	2.29092e-06	0.000125695	4.50417e-05			RBM15B	1.47955e-05	3.86612e-05	6.18024e-05	2.61303	4.1771
POU2F3	1.21637e-05	0.000168577	0.000929649			ITFG2	1.56001e-05	6.07335e-05	6.17302e-05	3.89316	3.95705
POU2F3	2.70001e-06	2.52399e-08	5.77457e-08			CCDC150	1.12228e-05	2.96632e-05	6.17158e-05	2.64312	5.49915
POU2F3	4.77275e-06	5.04798e-08	5.77457e-08			TLR4	7.43867e-06	1.68855e-05	6.16436e-05	2.26996	8.28691
POU2F3	9.00004e-06	2.01919e-07	5.77457e-08			WIPF2	1.72705e-05	1.47022e-05	6.15858e-05	0.85129	3.56595
LRCH4	2.46547e-05	0.000189198	0.000923528			ATG3	1.33092e-05	3.66231e-05	6.1557e-05	2.75172	4.62516
LRCH4	8.91822e-06	5.04798e-08	5.77457e-08			RSPH9	1.43796e-05	2.9985e-05	6.14848e-05	2.08524	4.27583
LRCH4	5.18184e-06	2.52399e-08	5.77457e-08			TCEA1	1.14205e-05	2.71644e-05	6.13548e-05	2.37857	5.37234
LRCH4	1.13182e-05	1.51439e-06	5.77457e-08			PPIP5K1	1.78296e-05	4.76025e-05	6.13115e-05	2.66985	3.43874
HNMT	2.33728e-05	0.00013892	0.000893096			ANKMY2	1.52933e-05	4.10148e-05	6.12971e-05	2.68189	4.00811
HNMT	4.52457e-05	2.41546e-05	2.3849e-05			CIB3	6.30685e-06	8.44969e-05	6.11816e-05	13.3976	9.70082
HNMT	2.58819e-05	4.84354e-05	6.23654e-06			PRLR	1.1366e-05	1.97376e-05	6.11816e-05	1.73655	5.38288
HNMT	4.57366e-05	7.29433e-06	5.77457e-08			SF3B5	3.24547e-06	2.78901e-05	6.11816e-05	8.59354	18.8514
C17orf104	3.68184e-06	0.000185639	0.000917753			GTPBP6	7.28867e-06	0.000116684	6.10084e-05	16.009	8.3703
C17orf104	3.76365e-06	7.49625e-06	6.92949e-07			STK35	1.67319e-05	2.86473e-05	6.08351e-05	1.71214	3.63588
C17orf104	1.61728e-05	2.52399e-08	5.77457e-08			TDP2	1.10864e-05	2.89123e-05	6.07918e-05	2.6079	5.48345
C17orf104	2.07274e-06	1.94347e-06	5.77457e-08			HTR1B	8.26368e-06	1.7384e-05	6.06186e-05	2.10366	7.33555
DLC1	1.41546e-05	0.000332031	0.000905511			SLC25A21	2.9891e-05	4.71986e-05	6.06186e-05	1.57902	2.02798
DLC1	1.28728e-05	2.52399e-08	5.77457e-08			PATE2	2.38433e-05	3.76579e-05	6.04454e-05	1.57939	2.53511
DLC1	2.92638e-05	8.58157e-07	5.77457e-08			TRNP1	1.68683e-05	3.62256e-05	6.02144e-05	2.14756	3.56968
DLC1	6.10912e-06	7.82437e-07	5.77457e-08			TTLL1	9.87959e-06	4.04532e-05	6.01999e-05	4.09463	6.09336
EPN1	3.03274e-05	0.000185337	0.000896618			PARL	1.92615e-05	4.5476e-05	6.01278e-05	2.36098	3.12166
EPN1	1.5191e-05	3.58407e-06	5.77457e-08			SRD5A3	1.11137e-05	5.00255e-05	6.00844e-05	4.50125	5.40635
EPN1	3.92729e-06	2.52399e-08	5.77457e-08			FAM175A	2.27456e-05	3.64022e-05	6.00267e-05	1.60041	2.63905
EPN1	1.65546e-05	3.35691e-06	5.77457e-08			ZNF277	2.70751e-05	3.59227e-05	5.99545e-05	1.32678	2.21438
SSBP1	3.40911e-06	0.00059185	0.000676549			BRMS1	6.70912e-06	3.21683e-05	5.97957e-05	4.7947	8.9126
SSBP1	1.96365e-06	0.000603612	0.000207654			PIK3C2A	1.68546e-05	1.14526e-05	5.97957e-05	0.679493	3.54773
SSBP1	6.13639e-06	4.40436e-05	9.99001e-06			HACD1	3.76911e-05	3.24459e-05	5.96947e-05	0.860837	1.58379
SSBP1	5.7273e-07	5.04798e-08	5.77457e-08			ASCL5	1.43114e-05	2.18262e-05	5.96802e-05	1.52509	4.17011
KIF3C	1.67455e-05	8.34179e-05	0.000892403			TAS2R10	9.25913e-06	4.17026e-05	5.95359e-05	4.50394	6.42996
KIF3C	1.99092e-05	2.52399e-08	5.77457e-08			HMOX1	2.2616e-05	7.86412e-05	5.94059e-05	3.47724	2.62672
KIF3C	2.22547e-05	2.52399e-08	5.77457e-08			POSTN	1.05614e-05	3.50141e-05	5.94059e-05	3.31528	5.62481
KIF3C	2.50365e-05	1.0096e-07	5.77457e-08			CENPJ	1.08205e-05	4.09391e-05	5.93771e-05	3.78348	5.48746
MRPL47	1.02546e-05	0.000618125	0.000444007			ZNF782	2.48183e-05	3.84845e-05	5.9276e-05	1.55065	2.3884
MRPL47	8.34549e-06	0.000432536	0.000404855			AIM2	2.19137e-05	2.28926e-05	5.92183e-05	1.04467	2.70233
MRPL47	1.10182e-05	7.95057e-05	3.96713e-05			BZW2	1.11682e-05	6.99776e-05	5.9045e-05	6.26577	5.28687
MRPL47	2.68365e-05	2.54923e-06	4.0422e-07			RRAS2	2.9407e-05	3.21304e-05	5.87563e-05	1.09261	1.99804
RCHY1	3.89456e-05	0.000252525	0.000886975			SLAMF7	2.50774e-05	4.56464e-05	5.8713e-05	1.82022	2.34127
RCHY1	1.64455e-05	4.54318e-07	5.77457e-08			NHP2L1	3.55229e-06	5.11676e-05	5.84964e-05	14.4041	16.4672
RCHY1	7.36367e-06	2.29683e-06	5.77457e-08			TPTE	1.45228e-05	3.88127e-05	5.84531e-05	2.67253	4.02492
RCHY1	1.36637e-05	1.51439e-07	5.77457e-08			ABLIM3	3.13229e-05	6.04054e-05	5.84387e-05	1.92848	1.86569
NR5A1	3.64365e-05	9.72746e-05	0.000784996			CCL24	2.36115e-05	5.59064e-05	5.83809e-05	2.36776	2.47257
NR5A1	2.54728e-05	5.55278e-05	9.8341e-05			NCR3	1.41001e-05	6.53713e-05	5.83232e-05	4.63624	4.13638
NR5A1	2.46001e-05	5.65374e-06	6.35203e-07			OR9I1	1.14069e-05	7.7518e-05	5.83088e-05	6.79573	5.11172
NR5A1	1.01182e-05	2.52399e-08	5.77457e-08			TIAM1	1.60296e-05	2.96632e-05	5.83088e-05	1.85052	3.63756
ABCG4	2.64274e-05	0.000216432	0.00079308			KIAA2026	8.54322e-06	7.99474e-06	5.82943e-05	0.935799	6.82346
ABCG4	4.76457e-05	6.19387e-05	7.31639e-05			CCDC85A	1.11546e-05	3.49888e-05	5.82366e-05	3.13672	5.22086
ABCG4	2.17637e-05	2.33721e-05	1.15491e-07			C9orf142	6.28639e-06	6.73274e-06	5.81644e-05	1.071	9.25243
ABCG4	4.80002e-06	7.57197e-08	5.77457e-08			FLI1	1.24705e-05	2.40031e-05	5.80922e-05	1.92479	4.65837
ELF1	1.42637e-05	0.000425015	0.000813233			LONRF1	1.68955e-05	1.54405e-05	5.80778e-05	0.913881	3.43746
ELF1	3.31365e-05	2.41293e-05	5.1105e-05			TRIM63	2.05978e-05	5.86449e-05	5.79912e-05	2.84714	2.8154
ELF1	2.07546e-05	1.55478e-05	1.15491e-06			GALR2	1.00228e-05	3.32283e-05	5.78612e-05	3.31528	5.77298
ELF1	2.07001e-05	2.27159e-07	1.15491e-07			AKTIP	8.81595e-06	2.82813e-05	5.77602e-05	3.20797	6.55178
MRPL9	1.82728e-05	0.000689377	0.000403643			GPX5	1.85319e-05	5.94589e-05	5.77313e-05	3.20846	3.11524
MRPL9	7.69095e-06	0.000272768	0.000229886			CUL2	4.73866e-06	3.93679e-05	5.76447e-05	8.30782	12.1648
MRPL9	1.88183e-05	0.000272515	0.000213717			C8orf88	2.22478e-05	7.17886e-05	5.75725e-05	3.22677	2.58778
MRPL9	2.10819e-05	1.41848e-05	5.77457e-08			WBP1	1.45705e-05	4.06867e-05	5.75003e-05	2.7924	3.94635
EDF1	4.90911e-06	0.000300582	0.000844878			FCRL2	1.66024e-05	5.20321e-05	5.74137e-05	3.13402	3.45817
EDF1	2.10819e-05	3.78598e-07	5.77457e-08			RP2	9.87959e-06	2.77008e-05	5.73993e-05	2.80384	5.80988
EDF1	6.68185e-06	2.52399e-08	5.77457e-08			REXO4	9.42277e-06	3.1695e-05	5.72549e-05	3.36366	6.07623
EDF1	1.15637e-05	4.03838e-07	5.77457e-08			LIPI	1.08887e-05	6.25382e-05	5.70961e-05	5.74341	5.24362
PRICKLE3	3.11456e-05	0.000183368	0.000682324			ARHGAP23	3.37502e-06	3.32977e-05	5.68651e-05	9.86595	16.8488
PRICKLE3	3.40365e-05	8.10958e-05	0.000151929			VGLL4	9.25913e-06	1.89741e-05	5.67929e-05	2.04923	6.13372
PRICKLE3	2.31274e-05	1.1358e-05	1.15491e-06			KRTAP7-1	2.78047e-05	6.95738e-05	5.6663e-05	2.50223	2.03789
PRICKLE3	2.58547e-05	7.57197e-08	5.77457e-08			GSTA2	2.15251e-05	7.84456e-05	5.65764e-05	3.64438	2.62839
MRPL20	2.72729e-08	0.000207093	0.000461619			PABPC4L	1.69024e-05	3.67493e-05	5.65042e-05	2.17421	3.34298
MRPL20	2.26365e-06	0.000818505	0.00021851			C15orf59	1.68001e-05	3.4137e-05	5.64176e-05	2.03195	3.35817
MRPL20	1.03637e-06	0.000389982	0.000151236			SLC44A1	1.33637e-05	3.21746e-05	5.63743e-05	2.40761	4.21846
MRPL20	8.97277e-06	4.2403e-06	5.77457e-08			RPUSD3	1.16864e-05	9.39555e-05	5.63021e-05	8.03972	4.81774
HARS2	3.16365e-06	0.000188088	0.000570008			ST6GALNAC2	2.02706e-05	1.89362e-05	5.62155e-05	0.934175	2.77326
HARS2	1.06364e-06	0.000209516	0.000256507			UQCR11	1.2716e-05	2.32396e-05	5.61e-05	1.82759	4.41177
HARS2	1.1591e-05	1.53963e-05	3.46474e-07			KRTAP20-2	2.41569e-05	3.28434e-05	5.60134e-05	1.35959	2.31873
HARS2	1.22728e-06	2.52399e-08	5.77457e-08			CNIH3	1.95615e-05	2.11321e-05	5.59701e-05	1.08029	2.86124
C16orf45	1.63092e-05	0.000330214	0.000780722			HIST1H4J	1.27092e-05	4.23336e-05	5.59701e-05	3.33096	4.40392
C16orf45	1.44273e-05	3.05403e-05	2.7718e-05			KRTAP20-1	2.16819e-05	3.03825e-05	5.59412e-05	1.40128	2.58008
C16orf45	1.79455e-05	2.22868e-05	7.73793e-06			NOA1	3.84547e-06	3.06854e-05	5.59412e-05	7.97962	14.5473
C16orf45	1.35546e-05	2.65776e-05	6.52527e-06			CECR6	1.77137e-05	2.55933e-05	5.58834e-05	1.44483	3.15481
ATP5J2	1.17273e-06	0.000418654	0.000287343			TBCEL	2.44024e-05	6.99713e-05	5.55658e-05	2.8674	2.27707
ATP5J2	2.72729e-08	0.000103862	0.000218741			DZIP1L	1.03841e-05	2.052e-05	5.55225e-05	1.97609	5.34686
ATP5J2	7.71822e-06	0.000176705	0.000208347			TBC1D31	1.0125e-05	3.46228e-05	5.55225e-05	3.41952	5.48368
ATP5J2	7.52731e-06	0.000191344	0.000106194			ZNF800	1.99705e-05	1.91192e-05	5.52627e-05	0.957371	2.76721
AK4	1.53273e-05	0.00013945	0.000794293			TCEB3CL2	1.06841e-05	3.99989e-05	5.52049e-05	3.74377	5.167
AK4	2.23365e-05	1.0727e-05	8.25764e-06			DHRS9	2.40001e-05	2.4306e-05	5.51472e-05	1.01275	2.29779
AK4	2.64274e-05	3.81122e-06	6.92949e-06			RINT1	6.90003e-06	4.16143e-05	5.50317e-05	6.03103	7.97557
AK4	7.99095e-06	1.0096e-07	5.77457e-08			CCL2	1.23614e-05	3.53106e-05	5.50173e-05	2.85652	4.45072
MRPL35	7.09094e-07	0.000277159	0.000468202			KLHL28	1.17069e-05	3.38278e-05	5.49595e-05	2.88957	4.69464
MRPL35	1.93637e-06	0.000334025	0.000299123			ZNF367	1.04455e-05	3.33545e-05	5.47574e-05	3.19319	5.2422
MRPL35	3.60002e-06	4.66686e-05	1.3628e-05			C9orf9	6.46367e-06	3.92733e-05	5.47141e-05	6.07601	8.46487
MRPL35	1.0691e-05	1.70369e-05	5.65908e-06			RUNX3	1.00773e-05	2.83002e-05	5.46852e-05	2.80831	5.42656
USH1C	2.01819e-05	0.000157446	0.000777431			C2orf44	1.42842e-05	1.75733e-05	5.46419e-05	1.23026	3.82535
USH1C	3.21274e-05	4.54318e-07	5.77457e-08			CABP7	6.15685e-06	1.76111e-05	5.41511e-05	2.86042	8.79526
USH1C	1.12637e-05	2.52399e-08	5.77457e-08			C6orf1	3.22706e-05	3.92354e-05	5.40789e-05	1.21583	1.67579
USH1C	2.22819e-05	2.52399e-08	5.77457e-08			MKRN3	6.75003e-06	2.02676e-05	5.40067e-05	3.0026	8.00096
MTPAP	5.45457e-08	0.000583673	0.000674932			C19orf54	8.52277e-06	5.93011e-05	5.37613e-05	6.95797	6.30796
MTPAP	1.09091e-07	0.000424964	7.14315e-05			ZAN	1.73592e-05	5.366e-05	5.37613e-05	3.09116	3.097
MTPAP	8.72731e-07	3.22566e-05	1.63998e-05			HEXDC	2.33387e-05	6.45069e-05	5.3718e-05	2.76394	2.30166
MTPAP	1.11273e-05	4.34126e-06	5.77457e-08			SLC37A2	4.53411e-06	2.54923e-05	5.36458e-05	5.62234	11.8316
MANBAL	6.3273e-06	0.000117063	0.000500656			A1BG	2.00115e-05	1.83936e-05	5.36169e-05	0.919152	2.67931
MANBAL	1.06091e-05	9.27566e-05	0.00025079			SEMA6C	1.18228e-05	3.35817e-05	5.35736e-05	2.84042	4.53139
MANBAL	7.17276e-06	6.2595e-06	5.77457e-08			RNFT1	2.07206e-05	6.52578e-05	5.35592e-05	3.14942	2.58483
MANBAL	1.08819e-05	2.52399e-08	5.77457e-08			CALCR	2.28751e-05	3.47364e-05	5.34726e-05	1.51852	2.33759
ANO5	3.79365e-05	0.000419487	0.000725113			OGFOD2	2.95501e-05	7.17192e-05	5.34726e-05	2.42703	1.80955
ANO5	4.22729e-05	1.37557e-05	4.33093e-06			USP17L4	1.16591e-05	1.95799e-05	5.34581e-05	1.67936	4.58508
ANO5	1.04455e-05	2.72591e-06	5.77457e-08			GLDN	8.74095e-06	2.62747e-05	5.33426e-05	3.00594	6.10261
ANO5	3.9682e-05	2.52399e-08	5.77457e-08			TMEM244	2.68297e-05	3.54116e-05	5.33426e-05	1.31987	1.9882
MKRN2OS	1.66637e-05	0.00024884	0.000541135			RASA4B	1.19728e-05	5.60515e-05	5.32993e-05	4.68158	4.45171
MKRN2OS	1.02819e-05	0.000113327	0.000181148			KLHL23	2.71433e-05	4.01188e-05	5.32849e-05	1.47804	1.96309
MKRN2OS	2.1491e-05	1.83999e-05	5.48585e-06			RNF125	1.76319e-05	1.2967e-05	5.31694e-05	0.735428	3.01552
MKRN2OS	3.46365e-05	1.51439e-07	1.15491e-07			SLC44A5	1.48433e-05	2.84264e-05	5.30828e-05	1.91511	3.57622
SPDEF	1.84092e-05	0.000164135	0.000720147			INPP5F	1.10046e-05	4.95775e-05	5.29962e-05	4.50516	4.81582
SPDEF	8.37277e-06	3.01364e-05	1.84786e-06			SMIM15	2.39251e-05	3.47175e-05	5.2924e-05	1.45109	2.21207
SPDEF	2.84729e-05	1.23676e-06	1.15491e-07			PBX2	2.25615e-05	4.84227e-05	5.28807e-05	2.14626	2.34385
SPDEF	1.50001e-06	2.52399e-08	5.77457e-08			BBS5	1.92546e-05	2.25834e-05	5.27796e-05	1.17288	2.74114
KIR2DS4	1.79455e-05	0.000237583	0.00071622			NLGN4Y	2.08706e-05	5.02779e-05	5.27796e-05	2.40903	2.5289
KIR2DS4	9.2455e-06	4.60376e-05	5.19712e-07			TMEM232	2.43274e-05	1.65384e-05	5.26064e-05	0.679828	2.16243
KIR2DS4	2.94274e-05	4.03838e-07	1.15491e-07			TMEM191C	1.24637e-05	3.31905e-05	5.25197e-05	2.66297	4.21382
KIR2DS4	2.71092e-05	5.04798e-07	5.77457e-08			MCM8	1.74274e-05	4.682e-05	5.25053e-05	2.68658	3.01281
APAF1	1.6991e-05	0.000235564	0.000706923			PRTN3	9.11595e-06	6.75735e-05	5.24909e-05	7.41267	5.75813
APAF1	2.9891e-05	8.32917e-06	6.58301e-06			MOB3B	1.42978e-05	6.20965e-05	5.24476e-05	4.34308	3.66823
APAF1	2.21183e-05	6.81477e-07	1.15491e-07			PRIMPOL	8.07277e-06	7.67482e-05	5.23609e-05	9.50706	6.48612
APAF1	1.89274e-05	1.76679e-07	5.77457e-08			OR52E2	1.9916e-05	2.52273e-05	5.22743e-05	1.26668	2.62474
C1orf174	6.7364e-06	0.000310526	0.000711254			RGS9BP	1.16864e-05	5.30984e-05	5.19712e-05	4.5436	4.44714
C1orf174	1.65001e-05	1.04746e-05	1.15491e-07			AMER2	1.0691e-05	6.84506e-05	5.18845e-05	6.40266	4.85312
C1orf174	8.6455e-06	3.02879e-07	5.77457e-08			ARL15	1.09773e-05	5.11045e-05	5.18845e-05	4.65546	4.72652
C1orf174	1.19182e-05	1.26199e-07	5.77457e-08			MOSPD2	1.77683e-05	5.32373e-05	5.18701e-05	2.9962	2.91926
TSTD3	1.61728e-05	0.000447377	0.000707963			OR10J1	1.33364e-05	3.31905e-05	5.18412e-05	2.48871	3.88719
TSTD3	6.87276e-06	3.96519e-05	4.0422e-07			MCHR1	1.25864e-05	2.32144e-05	5.18124e-05	1.8444	4.11653
TSTD3	1.07182e-05	3.50835e-06	5.77457e-08			CHRFAM7A	2.58751e-05	3.81059e-05	5.1668e-05	1.47269	1.99682
TSTD3	1.47273e-05	3.02879e-07	5.77457e-08			BLVRB	6.79094e-06	2.34416e-05	5.16536e-05	3.45189	7.60625
RHOBTB1	1.32546e-05	0.000190359	0.000701033			KCNJ15	1.48842e-05	9.52175e-06	5.16103e-05	0.639724	3.46746
RHOBTB1	2.92365e-05	1.90056e-05	1.61688e-06			EFNA2	1.95205e-05	4.49144e-05	5.15958e-05	2.30088	2.64315
RHOBTB1	3.48547e-05	2.27159e-07	5.77457e-08			LRRC73	6.61367e-06	6.25129e-05	5.15958e-05	9.45208	7.80139
RHOBTB1	1.99365e-05	1.63555e-05	5.77457e-08			CTNND1	1.87501e-05	3.51844e-05	5.15381e-05	1.87649	2.74868
OR6C6	1.68546e-05	0.000131828	0.000701091			PROCA1	1.45092e-05	3.68061e-05	5.15381e-05	2.53675	3.55211
OR6C6	1.2191e-05	1.0096e-07	1.15491e-07			NPIPB5	6.25912e-06	6.51631e-05	5.15092e-05	10.4109	8.22946
OR6C6	8.67277e-06	2.27159e-07	5.77457e-08			BBIP1	8.89777e-06	5.20825e-05	5.14659e-05	5.85344	5.78413
OR6C6	3.92729e-06	1.76679e-07	5.77457e-08			LRRN4CL	2.0966e-05	0.000110721	5.1437e-05	5.28098	2.45335
IBSP	1.96637e-05	8.43013e-05	0.000562039			TMEM209	7.66367e-06	3.04456e-05	5.14226e-05	3.97272	6.70991
IBSP	3.93547e-05	0.000329482	0.000138417			OR6S1	1.0691e-05	4.17847e-05	5.13215e-05	3.90841	4.80046
IBSP	3.03274e-05	5.96671e-05	6.35203e-07			ARID2	1.09773e-05	1.53395e-05	5.11916e-05	1.39739	4.66339
IBSP	3.32456e-05	2.52147e-05	5.77457e-08			RNMTL1	5.77503e-06	7.3934e-05	5.11483e-05	12.8024	8.8568
MALSU1	6.49094e-06	0.000263252	0.000431649			POMGNT2	1.27637e-05	2.88934e-05	5.1105e-05	2.26372	4.00393
MALSU1	9.21823e-06	0.000258255	0.000191774			NYX	2.89229e-05	1.88605e-05	5.09029e-05	0.652097	1.75995
MALSU1	1.36364e-06	0.000143135	5.52627e-05			SLTM	1.56478e-05	4.83407e-05	5.08596e-05	3.0893	3.25027
MALSU1	4.69093e-06	0.000146114	2.13082e-05			LRRC39	1.10387e-05	5.42784e-05	5.08307e-05	4.91711	4.60478
PDE10A	1.63637e-05	0.00044508	0.000696125			CLIC1	1.67319e-05	5.21646e-05	5.08018e-05	3.11767	3.03623
PDE10A	1.27637e-05	2.42303e-06	2.25208e-06			SPINK1	2.81456e-05	4.27059e-05	5.07296e-05	1.51732	1.8024
PDE10A	1.39364e-05	6.18378e-06	5.19712e-07			SH3RF1	1.15841e-05	2.07156e-05	5.07008e-05	1.78828	4.37674
PDE10A	1.73455e-05	2.52399e-08	5.77457e-08			KCNB2	2.67342e-05	2.49623e-05	5.05708e-05	0.93372	1.89161
EPB41L3	6.40912e-06	0.000256513	0.000683883			HSPB11	2.07001e-05	5.54521e-05	5.05131e-05	2.67883	2.44023
EPB41L3	2.37819e-05	4.84606e-06	1.18956e-05			RBPJ	4.15911e-06	3.02689e-05	5.05131e-05	7.27775	12.1452
EPB41L3	1.77274e-05	1.81727e-06	5.77457e-08			PTGIS	1.44751e-05	6.26013e-05	5.04698e-05	4.32476	3.48667
EPB41L3	3.47729e-05	1.26199e-07	5.77457e-08			FOSL1	1.18023e-05	3.03636e-05	5.03398e-05	2.57268	4.26525
ASTN2	9.13641e-06	0.000354166	0.000691043			SH2D1A	3.58024e-05	2.33848e-05	5.03398e-05	0.653161	1.40605
ASTN2	8.72731e-06	2.01919e-07	1.15491e-07			PPP1R7	6.78412e-06	6.80405e-05	5.02388e-05	10.0294	7.40535
ASTN2	9.46368e-06	5.04798e-07	5.77457e-08			AAAS	5.02502e-06	5.49283e-05	5.01955e-05	10.931	9.9891
ASTN2	1.56819e-05	5.80518e-07	5.77457e-08			MED15	1.07387e-05	3.04961e-05	5.0181e-05	2.83984	4.67292
HDGFL1	7.39094e-06	0.000175316	0.000689831			OR4C45	2.99388e-05	3.90524e-05	5.0181e-05	1.30441	1.67612
HDGFL1	1.51364e-05	1.41343e-06	5.77457e-08			ZNF454	2.36047e-05	4.14061e-05	5.0181e-05	1.75415	2.1259
HDGFL1	4.36366e-06	1.48915e-06	5.77457e-08			PCSK7	1.62887e-05	2.45521e-05	5.01522e-05	1.50731	3.07895
HDGFL1	7.22731e-06	1.11056e-06	5.77457e-08			LAG3	2.52751e-05	6.23173e-05	5.008e-05	2.46556	1.98139
ILF2	3.27274e-06	0.000581325	0.000687636			ITGA11	1.07114e-05	3.17266e-05	5.00656e-05	2.96194	4.67404
ILF2	2.72729e-08	5.04798e-08	5.77457e-08			HEPH	7.06367e-06	3.57965e-05	5.00078e-05	5.06769	7.07958
ILF2	1.52728e-06	2.27159e-07	5.77457e-08			TAS2R4	2.37274e-05	6.70877e-05	4.99356e-05	2.82744	2.10456
ILF2	5.18184e-06	2.52399e-08	5.77457e-08			GUCY2D	1.02614e-05	2.66281e-05	4.98923e-05	2.59497	4.86213
MRPL4	4.63639e-07	0.000481375	0.000332673			PRRC2B	1.74887e-05	1.13643e-05	4.98057e-05	0.649805	2.84788
MRPL4	1.28182e-06	0.000782109	0.000198819			ZNF74	1.3916e-05	7.51644e-05	4.96758e-05	5.4013	3.56969
MRPL4	3.24547e-06	0.000339123	0.00011041			KDM3B	2.39387e-05	3.34366e-05	4.96325e-05	1.39675	2.07331
MRPL4	5.18184e-07	0.000342505	4.49262e-05			NOL4L	1.41205e-05	7.15804e-05	4.9618e-05	5.06924	3.51389
POMZP3	5.83639e-06	0.000125367	0.000599401			ZFY	1.01523e-05	4.10716e-05	4.95314e-05	4.04554	4.87883
POMZP3	1.29546e-05	6.15601e-05	7.17202e-05			FLT4	1.4066e-05	4.45674e-05	4.94881e-05	3.16845	3.51828
POMZP3	7.66367e-06	2.09491e-06	1.48984e-05			LNX1	2.46478e-05	2.65524e-05	4.94881e-05	1.07727	2.00781
POMZP3	5.18184e-06	2.52399e-08	5.77457e-08			GYPE	3.07161e-05	3.27046e-05	4.94737e-05	1.06474	1.61068
CCDC140	8.83641e-06	0.000103686	0.000676087			SGCZ	2.61342e-05	5.08521e-05	4.94159e-05	1.94581	1.89085
CCDC140	1.00637e-05	8.07677e-06	5.65908e-06			GSTM3	1.86478e-05	2.0091e-05	4.9387e-05	1.07739	2.64841
CCDC140	5.1273e-06	2.52399e-08	5.77457e-08			CRISP3	2.68501e-05	1.51629e-05	4.93582e-05	0.564722	1.83828
CCDC140	1.35273e-05	5.04798e-08	5.77457e-08			SLC25A33	2.13887e-05	4.90537e-05	4.91272e-05	2.29344	2.29687
MRPS27	8.50913e-06	0.000335464	0.00035889			PLN	3.12274e-05	2.40095e-05	4.90983e-05	0.768858	1.57228
MRPS27	3.32729e-06	0.000402223	0.000214352			ORAI3	1.98955e-05	3.74245e-05	4.89973e-05	1.88105	2.46272
MRPS27	7.06367e-06	3.57397e-05	0.000107523			SLC38A9	1.87092e-05	6.43239e-05	4.88818e-05	3.43809	2.61272
MRPS27	7.90913e-06	1.8829e-05	5.77457e-08			PXDC1	3.33206e-05	3.46418e-05	4.8723e-05	1.03965	1.46225
RBMX	1.32273e-05	0.000262747	0.000670082			ALOXE3	1.84774e-05	6.04117e-05	4.86363e-05	3.2695	2.63221
RBMX	2.97274e-06	1.28471e-05	5.89007e-06			NAPSA	2.53638e-05	5.15777e-05	4.85642e-05	2.03352	1.91471
RBMX	5.34548e-06	1.76679e-07	5.77457e-08			MTG1	8.2364e-06	5.74649e-05	4.84054e-05	6.97695	5.877
RBMX	2.01819e-06	2.52399e-08	5.77457e-08			CEP170	1.30705e-05	3.40486e-05	4.82033e-05	2.60499	3.68794
ZRSR2	6.57276e-06	0.000225872	0.000647849			HPD	1.81228e-05	2.4224e-05	4.81744e-05	1.33666	2.65822
ZRSR2	1.73728e-05	4.02072e-05	1.77857e-05			SNTB1	3.01911e-05	2.4956e-05	4.81166e-05	0.826601	1.59374
ZRSR2	5.80912e-06	2.63505e-05	3.52249e-06			GYPB	1.68614e-05	2.80541e-05	4.80878e-05	1.6638	2.85194
ZRSR2	1.2191e-05	4.71986e-06	5.77457e-08			GDNF	1.50205e-05	2.27727e-05	4.80733e-05	1.51611	3.20051
FSIP2	4.29547e-05	0.000418831	0.000668638			DGKA	6.23185e-06	3.95888e-05	4.80589e-05	6.35266	7.71182
FSIP2	1.05819e-05	3.53359e-07	5.77457e-08			HDHD2	1.89819e-05	1.90435e-05	4.80589e-05	1.00325	2.53183
FSIP2	5.1273e-06	2.52399e-08	5.77457e-08			LAMB4	1.01046e-05	8.60996e-05	4.80589e-05	8.52084	4.75614
FSIP2	1.06364e-05	2.52399e-08	5.77457e-08			YIF1B	1.30978e-05	4.03712e-05	4.80589e-05	3.08229	3.66924
C3orf33	1.78637e-05	0.000674536	0.000668465			HDAC1	2.31206e-05	3.93679e-05	4.79001e-05	1.70272	2.07175
C3orf33	9.76368e-06	2.52399e-08	1.15491e-07			CRB2	1.54978e-05	9.03084e-05	4.78857e-05	5.82717	3.08984
C3orf33	1.35273e-05	3.93742e-06	5.77457e-08			HIST3H2BB	1.15841e-05	1.86775e-05	4.78857e-05	1.61234	4.13372
C3orf33	9.98187e-06	5.04798e-08	5.77457e-08			ABCF1	3.11592e-06	3.18717e-05	4.78712e-05	10.2286	15.3634
SUPV3L1	7.36367e-07	0.00132807	0.000480156			HSD3B7	2.05365e-05	2.64767e-05	4.7799e-05	1.28925	2.32752
SUPV3L1	5.45457e-08	0.000320951	8.5175e-05			PEX2	1.52455e-05	2.64703e-05	4.77413e-05	1.73627	3.1315
SUPV3L1	1.39092e-06	0.000110652	8.19989e-05			SIGMAR1	1.69569e-05	1.10866e-05	4.77413e-05	0.653812	2.81545
SUPV3L1	1.14546e-06	4.73248e-05	1.85364e-05			UBXN7	1.65137e-05	4.52614e-05	4.77269e-05	2.74084	2.89013
TMEM219	9.51823e-06	0.00025197	0.000619323			ACBD3	1.92751e-05	3.22314e-05	4.7698e-05	1.67218	2.47459
TMEM219	2.59092e-06	3.71279e-05	3.15292e-05			TCHP	1.59001e-05	2.30314e-05	4.76691e-05	1.44851	2.99804
TMEM219	1.74001e-05	1.72136e-05	1.43787e-05			CLIC6	8.7955e-06	2.20723e-05	4.76114e-05	2.5095	5.41315
TMEM219	1.32001e-05	2.01919e-07	5.77457e-08			OPN5	2.21933e-05	3.20673e-05	4.7467e-05	1.44491	2.1388
FOXP4	2.60729e-05	0.000492229	0.000658301			C18orf65	2.18865e-05	6.66964e-05	4.74381e-05	3.04738	2.16746
FOXP4	2.43274e-05	8.10201e-06	5.77457e-06			PLS1	9.29323e-06	4.43528e-05	4.74381e-05	4.7726	5.10459
FOXP4	2.76001e-05	1.29481e-05	7.50695e-07			EYA1	2.71979e-05	2.62243e-05	4.71783e-05	0.964203	1.73463
FOXP4	1.80819e-05	1.69107e-06	5.77457e-08			CSRNP3	1.20819e-05	7.28802e-06	4.71494e-05	0.603219	3.90249
GPR148	1.68819e-05	0.000383243	0.000544716			SMCO2	2.91615e-05	9.49273e-05	4.70339e-05	3.25523	1.61288
GPR148	3.44729e-05	0.000180768	0.000115376			SMC1B	1.48842e-05	3.87243e-05	4.69473e-05	2.60171	3.15418
GPR148	1.71274e-05	4.34126e-06	1.15491e-07			MACF1	5.70003e-06	1.73209e-05	4.6904e-05	3.03874	8.22873
GPR148	2.8991e-05	2.52399e-08	5.77457e-08			ACTR3B	1.51569e-05	7.73477e-05	4.68462e-05	5.10314	3.09075
AKAP17A	2.44638e-05	0.000200531	0.000639476			NUMB	8.10686e-06	3.05592e-05	4.68318e-05	3.76955	5.77681
AKAP17A	2.54456e-05	4.8183e-05	1.39167e-05			ALDH1L2	1.55387e-05	3.75254e-05	4.68029e-05	2.41496	3.01202
AKAP17A	2.39183e-05	2.37255e-06	5.77457e-08			ARHGAP20	2.76751e-05	1.81538e-05	4.68029e-05	0.655961	1.69115
AKAP17A	2.37819e-05	4.54318e-06	5.77457e-08			LMX1A	2.35228e-05	4.73437e-05	4.68029e-05	2.01267	1.98968
TMEM238	5.97276e-06	0.000216912	0.000646348			G6PC2	1.69501e-05	6.49612e-05	4.6673e-05	3.8325	2.75356
TMEM238	1.96365e-06	2.01919e-07	5.77457e-08			RING1	1.80342e-05	2.56564e-05	4.66586e-05	1.42265	2.58723
TMEM238	7.96367e-06	2.52399e-08	5.77457e-08			ZMYM6NB	3.25365e-05	6.85642e-05	4.65864e-05	2.1073	1.43182
TMEM238	4.36366e-06	2.77639e-07	5.77457e-08			B3GNT9	1.17137e-05	7.28171e-06	4.64853e-05	0.621641	3.96846
HAO2	1.95274e-05	0.000310501	0.00061632			C12orf60	1.65955e-05	5.03157e-05	4.64853e-05	3.03188	2.80107
HAO2	1.45364e-05	4.03334e-05	2.22321e-05			ARMC3	1.78092e-05	5.37357e-05	4.64564e-05	3.01731	2.60857
HAO2	1.2791e-05	2.42808e-05	2.88729e-07			ANKRD35	1.29478e-05	3.47301e-05	4.63843e-05	2.68232	3.58241
HAO2	1.74546e-05	7.82437e-07	5.77457e-08			CERCAM	1.8416e-05	6.10364e-05	4.63554e-05	3.31431	2.51713
CES3	3.29183e-05	0.000176477	0.000638033			MLXIPL	1.43114e-05	2.67669e-05	4.6341e-05	1.87032	3.23804
CES3	1.39364e-05	2.52399e-08	5.77457e-08			APLNR	6.51139e-06	4.27816e-05	4.63265e-05	6.57027	7.11468
CES3	2.86092e-05	2.42303e-06	5.77457e-08			RBM11	1.84433e-05	1.58633e-05	4.63265e-05	0.860112	2.51184
CES3	1.24364e-05	1.35033e-05	5.77457e-08			ZNF804A	8.18186e-06	5.64427e-05	4.63265e-05	6.89852	5.6621
NFE4	5.18184e-06	0.000174282	0.000538652			IL17RA	1.62683e-05	3.83205e-05	4.62976e-05	2.35554	2.84589
NFE4	9.79096e-06	1.04241e-05	5.19134e-05			OR4C11	2.48115e-05	7.99537e-05	4.62399e-05	3.22245	1.86365
NFE4	5.59094e-06	9.9319e-05	4.31361e-05			HSBP1	1.88933e-05	2.24635e-05	4.62255e-05	1.18897	2.44666
NFE4	7.96367e-06	2.52399e-08	5.77457e-08			TSPYL4	1.91933e-05	5.16471e-05	4.6211e-05	2.6909	2.40767
TRIM26	7.47276e-06	0.000167896	0.000629371			C16orf13	1.0916e-05	6.04243e-05	4.61533e-05	5.53541	4.22806
TRIM26	8.07277e-06	2.52399e-08	5.77457e-08			SLC35F6	4.82048e-06	2.09617e-05	4.61533e-05	4.34848	9.57442
TRIM26	9.21823e-06	1.69107e-06	5.77457e-08			SPANXN1	2.74706e-05	4.70661e-05	4.61244e-05	1.71333	1.67905
TRIM26	1.58728e-05	1.76679e-07	5.77457e-08			PCED1A	1.51296e-05	3.84782e-05	4.60522e-05	2.54324	3.04385
ALG11	6.05457e-06	0.000405731	0.000626888			TRIP11	2.89297e-05	2.94865e-05	4.59656e-05	1.01925	1.58887
ALG11	3.43638e-06	2.52399e-08	5.77457e-08			DNASE2	1.41955e-05	5.99574e-05	4.5648e-05	4.22368	3.21566
ALG11	2.72729e-08	2.52399e-08	5.77457e-08			CCNB2	1.74819e-05	3.7639e-05	4.56191e-05	2.15303	2.60951
ALG11	1.55455e-06	2.52399e-08	5.77457e-08			PHF6	2.06319e-05	4.66307e-05	4.56047e-05	2.26013	2.2104
SERPINI1	1.76183e-05	0.000235438	0.000626888			SAMD7	8.40686e-06	4.38543e-05	4.5547e-05	5.21649	5.41783
SERPINI1	1.92546e-05	7.64769e-06	5.77457e-08			MAP2K5	1.08955e-05	3.02879e-05	4.55181e-05	2.77985	4.17769
SERPINI1	1.13182e-05	2.52399e-08	5.77457e-08			C6orf99	2.60319e-05	2.11826e-05	4.54892e-05	0.813715	1.74744
SERPINI1	1.71001e-05	2.20849e-05	5.77457e-08			MRAP2	2.16478e-05	3.34429e-05	4.54748e-05	1.54486	2.10066
OR10W1	1.70728e-05	0.000197906	0.000623481			WDR37	1.30023e-05	1.39829e-05	4.54748e-05	1.07541	3.49743
OR10W1	1.21091e-05	3.19032e-05	1.32815e-06			SRP14	1.82728e-06	2.71708e-05	4.54026e-05	14.8695	24.8471
OR10W1	1.11273e-05	8.83396e-07	5.77457e-08			UIMC1	1.75296e-05	1.67151e-05	4.54026e-05	0.953536	2.59005
OR10W1	2.29637e-05	2.52399e-08	5.77457e-08			TGFB3	1.20137e-05	5.29596e-05	4.5316e-05	4.40827	3.77203
MRPS34	7.55458e-06	0.000518024	0.000215392			HTRA4	2.60319e-05	4.77728e-05	4.52582e-05	1.83516	1.73857
MRPS34	1.85455e-06	0.000229405	0.000207769			MEA1	1.44137e-05	2.17316e-05	4.52582e-05	1.5077	3.13994
MRPS34	1.22728e-06	0.000249067	0.000159667			ALOX12B	1.98069e-05	6.42355e-05	4.52438e-05	3.24309	2.28424
MRPS34	2.15456e-06	0.00012365	3.94981e-05			ASIC1	9.17732e-06	2.43376e-05	4.52438e-05	2.65193	4.92996
OR2M7	1.32273e-05	0.000307296	0.000614819			CSF1	9.11595e-06	3.12659e-05	4.50705e-05	3.4298	4.94414
OR2M7	1.65819e-05	1.999e-05	6.52527e-06			POTEH	1.08478e-05	1.83242e-05	4.50272e-05	1.68921	4.15083
OR2M7	2.56365e-05	2.52399e-08	5.77457e-08			STRBP	7.54776e-06	5.86891e-05	4.49839e-05	7.77569	5.9599
OR2M7	2.62365e-05	1.50682e-05	5.77457e-08			ZNF300	2.46342e-05	1.08216e-05	4.49406e-05	0.439292	1.82432
ATXN7L3B	9.00004e-06	0.000251389	0.000606215			SLC1A4	1.27978e-05	3.97087e-05	4.49262e-05	3.10278	3.51046
ATXN7L3B	1.8191e-05	1.53711e-05	1.409e-05			SOWAHD	8.80913e-06	3.42884e-05	4.49262e-05	3.89237	5.09996
ATXN7L3B	6.70912e-06	2.67543e-06	5.19712e-07			C1QTNF5	7.56822e-06	2.25771e-05	4.49117e-05	2.98315	5.93426
ATXN7L3B	1.75637e-05	2.77639e-07	5.77457e-08			PCMTD2	2.70683e-05	2.67858e-05	4.48973e-05	0.989565	1.65867
NLRP13	3.57274e-06	0.000191318	0.000405433			FAM227B	1.53137e-05	2.05011e-05	4.48251e-05	1.33874	2.92712
NLRP13	1.21364e-05	6.29231e-05	0.000212447			TDRD12	1.0091e-05	1.87785e-05	4.48251e-05	1.86092	4.44211
NLRP13	2.55819e-05	6.78953e-06	1.15491e-07			TRIO	1.33092e-05	7.11702e-05	4.48251e-05	5.34746	3.36799
NLRP13	2.01819e-05	9.1116e-06	5.77457e-08			CARD18	1.45978e-05	5.45813e-05	4.47818e-05	3.73901	3.06771
INSL5	3.19365e-05	0.000282334	0.000613375			ASAP1	9.08868e-06	1.56109e-05	4.47674e-05	1.71762	4.92562
INSL5	1.23001e-05	9.59116e-07	2.36758e-06			RDH5	2.92092e-05	3.72983e-05	4.47674e-05	1.27693	1.53265
INSL5	3.35456e-06	1.06008e-06	5.77457e-08			TNNT3	1.85524e-05	4.86878e-05	4.47674e-05	2.62434	2.41303
INSL5	1.21091e-05	1.0096e-07	5.77457e-08			POU4F3	2.23024e-05	3.43136e-05	4.47529e-05	1.53856	2.00664
STX1B	1.92546e-05	0.000391067	0.00061505			CDC25A	1.07932e-05	4.27753e-05	4.46952e-05	3.96316	4.14104
STX1B	2.37274e-05	6.81477e-07	1.15491e-07			C4orf17	1.30637e-05	4.28321e-05	4.46375e-05	3.27871	3.41691
STX1B	2.07819e-05	4.82082e-06	5.77457e-08			TREM1	6.05457e-06	8.96647e-06	4.46086e-05	1.48094	7.36775
STX1B	4.93639e-06	4.03838e-07	5.77457e-08			NIPAL2	2.46274e-05	5.52438e-05	4.44931e-05	2.24319	1.80665
NUDT2	3.52365e-05	0.000128522	0.000614068			SLC52A2	2.16546e-05	3.86801e-05	4.43487e-05	1.78623	2.048
NUDT2	2.77365e-05	5.1237e-06	5.77457e-08			CMTM3	1.80887e-05	1.63933e-05	4.43199e-05	0.906273	2.45014
NUDT2	2.45183e-05	5.30038e-07	5.77457e-08			AGER	1.74546e-05	2.20155e-05	4.42765e-05	1.2613	2.53667
NUDT2	1.84365e-05	2.77639e-07	5.77457e-08			LIMS2	7.05685e-06	1.80402e-05	4.42188e-05	2.55641	6.26608
SPP2	1.14546e-05	0.000262571	0.000607543			EOGT	4.43866e-06	9.54699e-06	4.41899e-05	2.15087	9.9557
SPP2	4.28184e-06	5.93138e-06	4.33093e-06			C11orf1	2.83842e-05	5.86512e-05	4.41177e-05	2.06633	1.55431
SPP2	1.48092e-05	1.76679e-07	5.77457e-08			C9orf66	1.58933e-05	3.37016e-05	4.39156e-05	2.1205	2.76316
SPP2	1.17273e-05	2.52399e-08	5.77457e-08			AMZ1	5.16139e-06	9.95714e-06	4.38579e-05	1.92916	8.49731
FAM183A	2.09183e-05	0.000344828	0.000610488			SLC35E2	7.39776e-06	3.67619e-05	4.38579e-05	4.96933	5.92853
FAM183A	2.50092e-05	1.91823e-06	9.23932e-07			RNF167	9.14322e-06	3.97465e-05	4.38001e-05	4.3471	4.79045
FAM183A	9.81823e-06	2.52399e-08	5.77457e-08			PIM3	1.94865e-05	3.95509e-05	4.36847e-05	2.02966	2.2418
FAM183A	1.89001e-05	1.96871e-06	5.77457e-08			HCRTR1	1.08001e-05	1.50177e-05	4.36558e-05	1.39052	4.04218
RGS3	1.93365e-05	0.00017938	0.000363683			EMCN	1.16114e-05	2.96001e-05	4.35836e-05	2.54922	3.75351
RGS3	3.92729e-06	0.000139652	0.000241724			C19orf12	5.16139e-06	1.57876e-05	4.34537e-05	3.05878	8.41899
RGS3	1.53819e-05	9.995e-06	1.61688e-06			SAA2-SAA4	2.63524e-05	5.60389e-05	4.34248e-05	2.12652	1.64785
RGS3	1.94455e-05	5.55278e-07	5.77457e-08			ACOT6	2.51933e-05	3.49194e-05	4.33382e-05	1.38606	1.72023
KIAA0391	1.39092e-06	0.000195761	0.000331461			SAMD14	1.20682e-05	5.43289e-05	4.32804e-05	4.50181	3.58631
KIAA0391	2.26365e-06	0.000222162	0.000227403			MANSC1	1.15705e-05	1.30301e-05	4.32516e-05	1.12615	3.73809
KIAA0391	2.45456e-06	6.69615e-05	3.82854e-05			PADI6	1.46183e-05	1.97565e-05	4.31216e-05	1.3515	2.94985
KIAA0391	1.25455e-06	8.88697e-05	7.21822e-06			INPP4B	2.01205e-05	2.28926e-05	4.30783e-05	1.13777	2.14101
BPI	9.79096e-06	0.000317366	0.00060148			C3orf52	1.62273e-05	1.59895e-05	4.30206e-05	0.985341	2.65112
BPI	1.63364e-05	4.50532e-05	2.07885e-06			MLH3	1.19114e-05	2.06525e-05	4.30061e-05	1.73384	3.6105
BPI	1.43728e-05	1.08532e-06	5.77457e-08			OR8S1	1.51092e-05	3.58785e-05	4.29917e-05	2.37462	2.84541
BPI	3.40911e-06	2.52399e-08	5.77457e-08			TSEN15	4.7932e-06	2.90133e-05	4.29773e-05	6.053	8.96629
TRIM31	2.40819e-05	0.000122792	0.000595185			CADM4	1.26955e-05	4.50343e-05	4.28906e-05	3.54726	3.37841
TRIM31	6.10912e-06	2.09491e-05	6.00556e-06			SMIM9	1.97933e-05	4.23399e-05	4.28762e-05	2.13911	2.1662
TRIM31	2.72729e-08	5.04798e-08	2.30983e-07			ZNF682	2.58138e-05	3.53295e-05	4.28762e-05	1.36863	1.66098
TRIM31	6.81821e-06	2.52399e-08	5.77457e-08			ISYNA1	3.62047e-06	1.2418e-05	4.28618e-05	3.42995	11.8387
ATG2B	1.37728e-05	0.00013892	0.000562155			OR7A17	1.78637e-05	1.56109e-05	4.28185e-05	0.873887	2.39695
ATG2B	1.40728e-05	4.84354e-05	3.86896e-05			MYH4	1.24773e-05	2.7196e-05	4.27752e-05	2.17963	3.42823
ATG2B	7.66367e-06	2.37255e-06	5.77457e-08			RBBP7	9.40914e-06	1.77058e-05	4.27463e-05	1.88177	4.54306
ATG2B	6.38185e-06	2.27159e-07	5.77457e-08			COMMD6	1.44682e-05	5.25432e-05	4.26741e-05	3.63162	2.9495
VCAM1	1.39637e-05	0.000201894	0.000549335			GLP2R	3.63684e-05	2.82245e-05	4.25586e-05	0.776074	1.17021
VCAM1	3.13638e-06	0.000128648	5.05275e-05			IL4	2.49615e-05	2.0438e-05	4.25297e-05	0.818782	1.70381
VCAM1	1.8791e-05	6.71381e-06	3.46474e-07			SLFN12	1.28455e-05	2.43565e-05	4.24576e-05	1.89611	3.30524
VCAM1	6.00003e-06	2.52399e-08	5.77457e-08			GSTK1	2.05433e-05	5.86765e-05	4.23276e-05	2.85624	2.06041
GAD2	3.82365e-05	0.000113075	0.00059045			ABCG8	1.71478e-05	8.77718e-06	4.22699e-05	0.511854	2.46503
GAD2	3.01638e-05	4.89654e-06	8.89284e-06			CYR61	2.62842e-05	3.0067e-05	4.22554e-05	1.14392	1.60764
GAD2	8.2364e-06	5.04798e-08	5.77457e-08			KRTAP6-3	8.52959e-06	1.9542e-05	4.201e-05	2.29108	4.92521
GAD2	1.09091e-05	6.56237e-07	5.77457e-08			XPO4	2.1416e-05	3.08368e-05	4.201e-05	1.4399	1.96162
LOC645382	1.10728e-05	4.69462e-05	0.000596629			C17orf105	1.47478e-05	1.15662e-05	4.19378e-05	0.784265	2.84367
LOC645382	7.36367e-06	2.01919e-07	5.77457e-08			TMEM39B	8.57049e-06	4.14944e-05	4.18945e-05	4.84154	4.88823
LOC645382	1.01182e-05	2.52399e-08	5.77457e-08			TBC1D24	1.62342e-05	1.775e-05	4.18801e-05	1.09337	2.57975
LOC645382	2.10001e-06	2.52399e-08	5.77457e-08			ANKRD18A	1.44001e-05	2.53661e-05	4.18512e-05	1.76153	2.90632
SLC12A3	5.86366e-06	7.76884e-05	0.000593915			ARRDC4	1.67319e-05	2.40284e-05	4.17646e-05	1.43608	2.49611
SLC12A3	2.48183e-06	2.52399e-08	5.77457e-08			CXCL13	3.06615e-05	6.04559e-05	4.17357e-05	1.97172	1.36118
SLC12A3	1.66364e-05	7.57197e-08	5.77457e-08			GPX2	1.95819e-05	3.28623e-05	4.17069e-05	1.6782	2.12987
SLC12A3	1.2191e-05	1.83242e-05	5.77457e-08			CFAP57	1.11137e-05	2.52083e-05	4.16491e-05	2.26823	3.74755
MTRNR2L6	6.84549e-06	0.000191192	0.000593106			KDM1B	1.68137e-05	2.52462e-05	4.15769e-05	1.50152	2.4728
MTRNR2L6	1.04455e-05	2.52399e-08	5.77457e-08			NEU2	2.46001e-05	4.01062e-05	4.15481e-05	1.63033	1.68894
MTRNR2L6	6.98185e-06	2.52399e-08	5.77457e-08			RIPPLY3	2.16956e-05	5.8992e-05	4.14614e-05	2.71908	1.91106
MTRNR2L6	4.77275e-06	3.261e-05	5.77457e-08			C1orf110	2.93865e-05	5.45497e-05	4.1447e-05	1.85629	1.41041
IL21R	1.99365e-05	0.000270799	0.000592183			FZR1	1.91115e-05	5.24296e-05	4.13893e-05	2.74336	2.16568
IL21R	1.57092e-05	3.28119e-07	5.77457e-08			PLOD2	1.52796e-05	1.87911e-05	4.13315e-05	1.22982	2.70501
IL21R	1.9691e-05	6.15854e-06	5.77457e-08			WNT11	1.15841e-05	3.94626e-05	4.13026e-05	3.4066	3.56545
IL21R	1.3091e-05	2.52399e-08	5.77457e-08			AGAP1	1.83069e-05	1.71379e-05	4.12305e-05	0.936144	2.25218
COX10	1.91183e-05	0.000339249	0.000544023			TMEM69	1.32955e-05	3.7191e-05	4.12016e-05	2.79726	3.09891
COX10	1.89274e-05	2.08229e-05	4.26164e-05			ADH1C	1.22523e-05	3.76579e-05	4.09706e-05	3.07353	3.3439
COX10	1.34455e-05	4.69462e-05	5.02388e-06			GOLT1A	2.67956e-05	2.58835e-05	4.09706e-05	0.965962	1.52901
COX10	3.24002e-05	2.52399e-07	5.77457e-08			PRX	1.12432e-05	2.25708e-05	4.09129e-05	2.0075	3.63889
GPATCH4	8.50913e-06	0.000223676	0.000585888			DDAH2	1.47478e-05	5.61588e-06	4.08984e-05	0.380794	2.77319
GPATCH4	3.04911e-05	1.42605e-05	2.88729e-06			RGAG4	1.31387e-05	3.00797e-05	4.08551e-05	2.28939	3.10952
GPATCH4	1.15091e-05	2.52399e-08	5.77457e-08			TARS2	4.50002e-06	8.6005e-05	4.08407e-05	19.1121	9.07566
GPATCH4	1.13728e-05	5.55278e-07	5.77457e-08			C1orf127	2.18251e-05	2.74989e-05	4.08118e-05	1.25997	1.86995
NGFRAP1	2.59365e-05	0.000205554	0.000587563			AP3S1	1.28251e-05	4.43023e-05	4.07829e-05	3.45436	3.17994
NGFRAP1	1.83819e-05	2.52399e-08	1.15491e-07			RBM39	6.18412e-06	2.20155e-05	4.07685e-05	3.56001	6.59245
NGFRAP1	3.88093e-05	1.0096e-07	5.77457e-08			PNMA6A	1.23751e-05	2.32523e-05	4.05808e-05	1.87896	3.27924
NGFRAP1	1.38273e-05	2.52399e-08	5.77457e-08			GPR174	2.25887e-05	2.49875e-05	4.05664e-05	1.10619	1.79587
BEST3	2.10001e-06	0.000141495	0.000579998			POPDC2	2.5166e-05	5.95472e-05	4.05664e-05	2.36618	1.61195
BEST3	9.90005e-06	1.2418e-05	6.29429e-06			TSPYL5	2.29501e-05	4.45547e-05	4.05231e-05	1.94137	1.7657
BEST3	9.16368e-06	2.52399e-08	5.77457e-08			TREML1	1.11751e-05	5.43163e-05	4.04653e-05	4.86049	3.62104
BEST3	5.07275e-06	1.76679e-07	5.77457e-08			ZNF248	2.00592e-05	2.75304e-05	4.04509e-05	1.37246	2.01658
HSD11B1	2.22274e-05	0.000308987	0.000584618			RDH10	2.31001e-05	3.24017e-05	4.04365e-05	1.40267	1.75049
HSD11B1	1.80546e-05	3.29381e-05	5.77457e-08			TNP1	8.06595e-06	5.69412e-05	4.04076e-05	7.05946	5.00965
HSD11B1	3.33002e-05	3.02879e-07	5.77457e-08			ZNF529	2.25206e-05	3.17833e-05	4.04076e-05	1.4113	1.79425
HSD11B1	2.17637e-05	1.0096e-07	5.77457e-08			TCF12	2.21115e-05	2.15675e-05	4.03787e-05	0.975399	1.82614
IL36B	3.78002e-05	0.000234479	0.000576822			TMC3	2.45183e-05	2.34794e-05	4.03787e-05	0.957628	1.64688
IL36B	7.77276e-06	3.22061e-05	6.58301e-06			RYR2	1.04932e-05	4.46999e-05	4.03354e-05	4.25988	3.84394
IL36B	2.70819e-05	1.22161e-05	5.77457e-08			OSBPL1A	9.94096e-06	2.87356e-05	4.02632e-05	2.89063	4.05024
IL36B	4.71548e-05	8.32917e-07	5.77457e-08			SGTA	7.42503e-06	2.11826e-05	4.0191e-05	2.85286	5.41291
JAK1	2.38365e-05	0.000168729	0.00058277			CUL9	1.01591e-05	5.62913e-05	4.00034e-05	5.54095	3.93767
JAK1	1.35001e-05	2.18578e-05	5.77457e-08			OR13C8	1.79864e-05	3.42379e-05	3.99601e-05	1.90354	2.22168
JAK1	8.20913e-06	5.3761e-06	5.77457e-08			IL13RA1	2.67138e-05	7.29118e-05	3.99456e-05	2.72937	1.49532
JAK1	9.46368e-06	5.04798e-08	5.77457e-08			MAML3	2.75797e-05	3.54747e-05	3.99312e-05	1.28626	1.44785
MRPL42	2.34547e-06	0.000586828	0.000320893			ZNF674	1.63501e-05	1.77815e-05	3.99023e-05	1.08755	2.4405
MRPL42	9.87277e-06	0.000281879	0.000226537			MPZL1	1.33432e-05	3.93616e-05	3.98446e-05	2.94993	2.98612
MRPL42	1.29546e-05	7.90766e-05	3.47629e-05			NGF	1.48296e-05	6.90564e-05	3.98301e-05	4.65665	2.68585
MRPL42	1.62273e-05	1.76679e-07	5.77457e-08			PCP4	2.59706e-05	7.76884e-05	3.98013e-05	2.9914	1.53255
GAS2	2.48183e-05	0.000171177	0.000568507			ABHD13	3.19365e-05	5.17733e-05	3.97002e-05	1.62113	1.2431
GAS2	4.09911e-05	6.41598e-05	1.13759e-05			ZSWIM7	1.69228e-05	6.96243e-05	3.97002e-05	4.11423	2.34596
GAS2	2.55547e-05	4.84606e-06	5.77457e-08			SIRPB1	1.71001e-05	1.46202e-05	3.95703e-05	0.854979	2.31404
GAS2	2.48183e-05	7.57197e-07	5.77457e-08			ARID3A	9.83868e-06	2.20534e-05	3.9527e-05	2.2415	4.01751
ANK2	5.48184e-06	0.000178648	0.000429397			TTLL9	2.70751e-05	3.67367e-05	3.94836e-05	1.35684	1.4583
ANK2	1.94183e-05	6.14844e-05	0.000150312			ERAL1	1.39092e-06	3.82889e-05	3.94548e-05	27.5279	28.366
ANK2	1.10455e-05	2.52399e-08	5.77457e-08			ZSCAN5A	1.36705e-05	1.99585e-05	3.93826e-05	1.45996	2.88084
ANK2	8.67277e-06	7.57197e-08	5.77457e-08			SPATA22	7.04321e-06	1.95925e-05	3.93393e-05	2.78175	5.58542
IMMP1L	1.8191e-05	0.000214211	0.000574743			FBXO15	2.4341e-05	3.78977e-05	3.9296e-05	1.55695	1.61439
IMMP1L	2.99183e-05	8.83396e-07	1.15491e-07			OR2T10	1.73114e-05	2.77008e-05	3.92815e-05	1.60014	2.26911
IMMP1L	1.23819e-05	1.26199e-07	5.77457e-08			MYLK	1.30364e-05	3.76264e-05	3.92094e-05	2.88625	3.00768
IMMP1L	1.2791e-05	7.57197e-08	5.77457e-08			RARRES2	2.18865e-05	2.70635e-05	3.90939e-05	1.23654	1.78621
ZNF701	6.44458e-05	0.000153004	0.000553031			PRR3	9.25913e-06	1.99017e-05	3.90794e-05	2.14941	4.22064
ZNF701	7.44549e-06	5.16156e-05	1.76702e-05			NLRP7	1.9166e-05	3.29759e-05	3.90217e-05	1.72054	2.03598
ZNF701	1.43728e-05	1.74155e-06	5.77457e-08			CD2AP	1.71751e-05	1.56361e-05	3.89495e-05	0.910396	2.26779
ZNF701	2.69183e-05	4.29078e-07	5.77457e-08			TMEM151B	1.90501e-05	1.52323e-05	3.89206e-05	0.799591	2.04307
TTC25	2.37547e-05	0.000236372	0.00057047			AMY2B	1.85387e-05	2.90953e-05	3.8733e-05	1.56943	2.0893
TTC25	1.50546e-05	3.78598e-07	5.77457e-08			RESP18	8.70686e-06	4.00368e-05	3.87185e-05	4.5983	4.4469
TTC25	3.95456e-06	2.52399e-08	5.77457e-08			PXN	2.32706e-05	2.1069e-05	3.86608e-05	0.905393	1.66136
TTC25	1.69092e-06	2.37255e-06	5.77457e-08			CCDC34	9.23868e-06	4.48008e-05	3.84731e-05	4.84927	4.16435
GTPBP10	4.09093e-06	0.000697858	0.000549508			MYF5	1.7516e-05	2.34163e-05	3.84731e-05	1.33685	2.19646
GTPBP10	9.65459e-06	2.06462e-05	1.7035e-05			RRH	1.73864e-05	3.12091e-05	3.84298e-05	1.79503	2.21033
GTPBP10	5.64548e-06	8.50585e-06	2.94503e-06			KIAA1217	1.00364e-05	2.288e-05	3.84009e-05	2.2797	3.82616
GTPBP10	2.72729e-08	1.66583e-06	5.77457e-08			ZNF233	2.4041e-05	4.51984e-05	3.83865e-05	1.88005	1.59671
MISP	8.34549e-06	0.00037875	0.0005692			MCC	1.87024e-05	2.67417e-05	3.8372e-05	1.42986	2.05172
MISP	9.65459e-06	2.52399e-08	5.77457e-08			ZDHHC14	1.61592e-05	7.11828e-05	3.8271e-05	4.4051	2.36838
MISP	8.89095e-06	2.52399e-08	5.77457e-08			HHLA3	3.43433e-05	2.23941e-05	3.82277e-05	0.652065	1.1131
MISP	5.40003e-06	2.77639e-07	5.77457e-08			SLC22A3	3.14251e-05	3.367e-05	3.82132e-05	1.07144	1.21601
KCP	8.18186e-06	0.000226553	0.000564927			PIK3CB	1.9991e-05	3.63707e-05	3.81988e-05	1.81935	1.9108
KCP	6.05457e-06	8.12725e-06	3.58024e-06			SLC5A7	1.43251e-05	1.93906e-05	3.81411e-05	1.35361	2.66254
KCP	1.16182e-05	1.26199e-07	5.77457e-08			GJB4	1.77614e-05	3.774e-05	3.81266e-05	2.12482	2.14659
KCP	7.17276e-06	5.04798e-08	5.77457e-08			EPDR1	1.2491e-05	9.94452e-06	3.80544e-05	0.796137	3.04656
PRR22	1.21637e-05	0.000133797	0.000567063			LOC100130705	1.41342e-05	2.55554e-05	3.804e-05	1.80806	2.69135
PRR22	2.64547e-05	4.08886e-06	5.77457e-08			HDAC5	3.86252e-05	4.5028e-05	3.79967e-05	1.16577	0.983729
PRR22	1.39364e-05	1.76679e-07	5.77457e-08			WFDC10B	2.52342e-05	8.27743e-05	3.79678e-05	3.28024	1.50462
PRR22	7.9364e-06	2.52399e-08	5.77457e-08			PAGE3	1.94865e-05	3.95762e-05	3.7939e-05	2.03096	1.94694
N4BP3	2.32092e-05	0.000533723	0.00056562			C7orf33	1.77955e-05	3.96014e-05	3.78956e-05	2.22536	2.1295
N4BP3	1.82455e-05	5.42658e-06	1.15491e-07			MEOX1	9.45004e-06	1.24622e-05	3.78235e-05	1.31875	4.00246
N4BP3	1.11001e-05	2.52399e-08	5.77457e-08			SSX4	1.44137e-05	1.29354e-05	3.77946e-05	0.897441	2.62213
N4BP3	1.30092e-05	1.76679e-07	5.77457e-08			TRADD	1.32887e-05	1.7567e-05	3.77801e-05	1.32195	2.84303
CKMT1B	1.57637e-05	0.000283242	0.000560653			MAP3K4	1.71683e-05	3.11776e-05	3.77368e-05	1.816	2.19806
CKMT1B	2.8882e-05	5.32562e-06	4.73515e-06			RGS2	2.6066e-05	2.9884e-05	3.77368e-05	1.14647	1.44774
CKMT1B	1.02273e-05	3.02879e-06	2.88729e-07			RNF121	2.0891e-05	3.56514e-05	3.77368e-05	1.70654	1.80637
CKMT1B	1.80001e-05	2.27159e-07	1.15491e-07			HEPHL1	1.36364e-05	6.44122e-05	3.77224e-05	4.72354	2.7663
AKR1C1	1.93365e-05	0.00027981	0.000518499			UBL4A	1.8116e-05	4.53119e-05	3.77224e-05	2.50121	2.08227
AKR1C1	4.19184e-05	7.57449e-05	4.67163e-05			BEX2	2.37342e-05	4.65992e-05	3.76213e-05	1.96338	1.58511
AKR1C1	3.8182e-06	2.52399e-08	5.77457e-08			RGS8	1.7291e-05	2.99787e-05	3.76069e-05	1.73378	2.17494
AKR1C1	6.40912e-06	1.26199e-06	5.77457e-08			TRO	2.07137e-05	4.39805e-05	3.75347e-05	2.12325	1.81207
DAB2IP	1.29819e-05	0.000196164	0.00049875			PCDH19	1.22114e-05	4.10969e-05	3.74192e-05	3.36545	3.06428
DAB2IP	1.6691e-05	3.47301e-05	6.55414e-05			SLC17A5	1.09296e-05	2.21606e-05	3.74048e-05	2.02758	3.42234
DAB2IP	6.81821e-06	2.52399e-08	5.77457e-08			KDM4C	8.20231e-06	4.04028e-05	3.73471e-05	4.92578	4.55324
DAB2IP	1.47001e-05	7.47101e-06	5.77457e-08			NFE2	2.82001e-05	6.20965e-05	3.73182e-05	2.20199	1.32333
ACTB	9.16368e-06	0.000184882	0.000563483			TSSC1	1.58046e-05	2.20471e-05	3.72749e-05	1.39498	2.35848
ACTB	6.21821e-06	2.52399e-08	1.73237e-07			CMC2	2.27319e-05	2.29304e-05	3.72604e-05	1.00873	1.63912
ACTB	4.39093e-06	2.52399e-07	5.77457e-08			REEP3	1.12023e-05	1.29544e-05	3.72604e-05	1.1564	3.32613
ACTB	3.60002e-06	1.0096e-07	5.77457e-08			SHOC2	7.40458e-06	1.61788e-05	3.72027e-05	2.18497	5.02428
MGST1	6.68185e-06	0.00020939	0.000532878			SLC4A2	3.19365e-05	4.15386e-05	3.71738e-05	1.30066	1.16399
MGST1	1.53001e-05	4.23526e-05	2.85841e-05			MMD	2.75865e-05	2.14855e-05	3.71161e-05	0.77884	1.34544
MGST1	1.92546e-05	2.06967e-06	5.77457e-08			COLQ	1.90433e-05	7.65715e-05	3.70439e-05	4.02092	1.94525
MGST1	2.2391e-05	1.51439e-07	5.77457e-08			ARHGAP4	1.82933e-05	2.88429e-05	3.7015e-05	1.57669	2.02342
ZFAT	4.72093e-05	0.000148613	0.000261646			LOC100996634	1.10114e-05	1.27272e-05	3.7015e-05	1.15582	3.36151
ZFAT	6.92731e-06	9.68707e-05	0.000179532			TAB3	2.13751e-05	5.04419e-05	3.70006e-05	2.35985	1.73101
ZFAT	3.03001e-05	4.43465e-05	5.78612e-05			PIP5K1B	1.5041e-05	3.23008e-05	3.69861e-05	2.14752	2.45903
ZFAT	2.27728e-05	3.28623e-05	5.73993e-05			NDUFB7	6.99549e-06	1.76364e-05	3.68851e-05	2.52111	5.2727
FGFBP1	1.89546e-05	0.000254267	0.00042472			RNF181	4.61593e-06	1.33582e-05	3.68707e-05	2.89394	7.9877
FGFBP1	3.11729e-05	0.000108809	0.000122998			TLDC2	2.63115e-05	2.2413e-05	3.68562e-05	0.851834	1.40077
FGFBP1	2.72183e-05	2.60728e-05	6.40978e-06			SLC50A1	1.08069e-05	1.58002e-05	3.68273e-05	1.46205	3.40777
FGFBP1	1.41819e-05	2.52399e-08	5.77457e-08			CLPP	3.34092e-06	3.06286e-05	3.67985e-05	9.16771	11.0145
NTN5	1.47819e-05	0.000179683	0.000552511			SRRM1	6.94776e-06	5.24485e-05	3.67552e-05	7.54898	5.29022
NTN5	7.85458e-06	5.1237e-06	5.77457e-08			TNFRSF18	9.51823e-06	2.4489e-05	3.67407e-05	2.57285	3.86004
NTN5	4.33638e-06	2.52399e-08	5.77457e-08			MGAT5	2.07887e-05	1.99206e-05	3.66685e-05	0.95824	1.76387
NTN5	7.80004e-06	2.52399e-08	5.77457e-08			TIMM8B	1.71478e-05	3.74876e-05	3.66685e-05	2.18614	2.13838
ADAM30	1.05546e-05	0.000353081	0.000539923			ZNF554	1.70592e-05	4.06299e-05	3.66685e-05	2.38171	2.14949
ADAM30	1.14819e-05	2.52399e-08	5.77457e-08			RHOV	1.9091e-05	2.63252e-05	3.66252e-05	1.37893	1.91846
ADAM30	4.96366e-06	2.52399e-08	5.77457e-08			DTNA	1.42637e-05	2.45584e-05	3.65097e-05	1.72174	2.55963
ADAM30	7.77276e-06	2.52399e-08	5.77457e-08			MRVI1	1.35682e-05	2.58078e-05	3.64809e-05	1.90207	2.68869
CRYBA2	5.75457e-06	0.000274358	0.00053871			OR8G1	1.92274e-05	2.43628e-05	3.64809e-05	1.26709	1.89734
CRYBA2	6.05457e-06	7.57197e-06	3.46474e-07			TRAF5	1.12773e-05	1.26326e-05	3.64809e-05	1.12017	3.23489
CRYBA2	9.62732e-06	2.77639e-07	5.77457e-08			HECTD4	1.4441e-05	4.70535e-05	3.64376e-05	3.25833	2.52321
CRYBA2	9.68186e-06	7.57197e-08	5.77457e-08			LYSMD1	9.97505e-06	5.52754e-05	3.64231e-05	5.54137	3.65142
VBP1	2.61274e-05	0.000172717	0.000537382			GDPD2	1.33773e-05	2.35804e-05	3.63509e-05	1.76271	2.71735
VBP1	6.16367e-06	1.11813e-05	4.0422e-07			SERPINI2	2.62842e-05	2.90006e-05	3.63221e-05	1.10335	1.3819
VBP1	1.45364e-05	6.63809e-06	5.77457e-08			C17orf59	5.33866e-06	1.47843e-05	3.6221e-05	2.76928	6.78466
VBP1	3.57274e-06	1.04241e-05	5.77457e-08			LRRC27	2.71569e-05	2.95496e-05	3.62066e-05	1.08811	1.33323
FERMT1	2.34819e-05	0.000306337	0.000536804			PEX26	1.95887e-05	2.91395e-05	3.62066e-05	1.48756	1.84834
FERMT1	3.53456e-05	1.11056e-05	5.19712e-07			GART	1.03296e-05	3.20862e-05	3.61921e-05	3.10624	3.50373
FERMT1	2.60729e-05	1.51439e-07	5.77457e-08			8-Mar	1.8941e-05	1.92538e-05	1.93737e-05	1.01652	1.02284
FERMT1	4.41275e-05	9.995e-06	5.77457e-08			FGF14	2.60047e-05	3.93048e-05	3.612e-05	1.51145	1.38898
OR4D10	2.16001e-05	0.000190713	0.000535765			C16orf97	2.24865e-05	2.44133e-05	3.60911e-05	1.08569	1.60501
OR4D10	2.25547e-05	5.83042e-06	4.61966e-07			OR5H15	2.07206e-05	3.35186e-05	3.60189e-05	1.61765	1.73832
OR4D10	1.23546e-05	1.76679e-07	5.77457e-08			PALB2	1.13455e-05	2.91395e-05	3.59756e-05	2.56837	3.17091
OR4D10	2.10001e-06	2.01919e-07	5.77457e-08			LRRC3B	1.41069e-05	6.08723e-05	3.59612e-05	4.31508	2.54919
MS4A14	1.01728e-05	0.000368351	0.000527969			TMSB4X	1.58046e-05	6.88608e-05	3.59467e-05	4.357	2.27444
MS4A14	4.75911e-05	2.51389e-05	8.02666e-06			PPP1R16A	2.05365e-05	4.71481e-05	3.59178e-05	2.29583	1.74898
MS4A14	2.47092e-05	5.04798e-07	1.15491e-07			SIKE1	1.25932e-05	3.42442e-05	3.58168e-05	2.71925	2.84413
MS4A14	1.9991e-05	1.81727e-06	5.77457e-08			SGOL2	2.28819e-05	3.62066e-05	3.58024e-05	1.58232	1.56466
KLHL11	1.24364e-05	0.000153358	0.000517055			TRIM25	9.64095e-06	1.43867e-05	3.57879e-05	1.49225	3.71207
KLHL11	1.40182e-05	2.79406e-05	1.61688e-05			TBL1X	1.46728e-05	9.98869e-06	3.57735e-05	0.680763	2.43808
KLHL11	1.26273e-05	2.65271e-05	2.6563e-06			RHBDD2	1.47955e-05	3.09126e-05	3.57013e-05	2.08932	2.41298
KLHL11	9.2455e-06	2.52399e-08	5.77457e-08			TDRD6	1.16523e-05	2.13719e-05	3.56291e-05	1.83413	3.05768
OR2W1	2.25547e-05	0.000211611	0.00035889			ILDR1	2.16206e-05	1.29922e-05	3.56002e-05	0.600921	1.64659
OR2W1	1.73183e-05	8.02881e-05	0.000176586			STON2	1.54228e-05	2.94739e-05	3.54848e-05	1.91106	2.3008
OR2W1	1.87365e-05	1.5043e-05	5.77457e-08			PCGF1	1.23205e-05	2.31261e-05	3.54703e-05	1.87704	2.87896
OR2W1	2.87456e-05	3.28119e-07	5.77457e-08			KLRF1	1.33978e-05	3.00166e-05	3.54559e-05	2.24041	2.6464
FAM178B	1.59819e-05	0.000266836	0.000315061			TRPM2	1.86001e-05	3.34429e-05	3.54414e-05	1.798	1.90545
FAM178B	1.72364e-05	0.000109188	0.000220242			PACRGL	2.02774e-05	1.44057e-05	3.53981e-05	0.710431	1.7457
FAM178B	1.35819e-05	3.53359e-07	5.77457e-08			NUDT3	1.8941e-05	5.54016e-05	3.53693e-05	2.92496	1.86734
FAM178B	3.36274e-05	2.12015e-06	5.77457e-08			PRAMEF4	2.58683e-05	4.11347e-05	3.53548e-05	1.59016	1.36672
PROP1	2.58274e-05	0.00029614	0.000525659			GIMAP2	1.49933e-05	3.05844e-05	3.52393e-05	2.03988	2.35035
PROP1	2.18456e-05	3.34681e-05	8.89284e-06			PACSIN1	1.25387e-05	2.43944e-05	3.52249e-05	1.94553	2.8093
PROP1	4.06911e-05	6.58761e-06	2.88729e-07			NAT6	1.14614e-05	3.2875e-05	3.51816e-05	2.86832	3.06957
PROP1	2.41092e-05	1.26199e-07	1.15491e-07			PNLIPRP2	1.87705e-05	8.14176e-05	3.51816e-05	4.33752	1.8743
ARSD	2.30183e-05	0.000148512	0.000274812			UBE2J1	9.61368e-06	2.86031e-05	3.51672e-05	2.97525	3.65803
ARSD	8.15458e-06	0.000168628	0.000253273			OXCT2	4.90911e-06	2.02045e-05	3.51238e-05	4.11572	7.15482
ARSD	9.38186e-06	1.78194e-05	3.407e-06			ASCL3	8.10686e-06	4.25986e-05	3.50805e-05	5.25464	4.32727
ARSD	1.51364e-05	2.52399e-08	1.15491e-07			ILDR2	3.2182e-05	2.98273e-05	3.50661e-05	0.926831	1.08962
POTEE	9.13641e-06	0.000311258	0.000531261			NCMAP	2.62979e-05	3.58154e-05	3.50084e-05	1.36191	1.33122
POTEE	1.33637e-05	1.51439e-07	1.15491e-07			LHX6	1.4966e-05	5.52501e-05	3.49939e-05	3.69172	2.33823
POTEE	5.7273e-06	2.52399e-08	5.77457e-08			SYCE1	3.13024e-05	4.2056e-05	3.49939e-05	1.34354	1.11793
POTEE	6.54549e-07	2.52399e-08	5.77457e-08			C8orf34	1.8116e-05	2.79974e-05	3.49506e-05	1.54545	1.92927
USP8	3.5182e-06	0.000143035	0.000529644			ARL13B	2.35228e-05	4.99119e-05	3.49217e-05	2.12185	1.48459
USP8	1.52728e-06	2.52399e-08	5.77457e-08			HCAR2	2.19206e-05	3.80428e-05	3.4864e-05	1.73549	1.59047
USP8	1.32273e-05	1.26199e-07	5.77457e-08			KIAA0196	5.90457e-06	2.59782e-05	3.48207e-05	4.39967	5.89724
USP8	2.75456e-06	2.52399e-08	5.77457e-08			OR14C36	1.35682e-05	1.657e-05	3.47918e-05	1.22123	2.56421
GSTCD	1.32819e-05	0.000203232	0.000527161			ZNF645	1.80137e-05	1.74597e-05	3.47774e-05	0.969245	1.9306
GSTCD	7.9364e-06	3.02879e-06	5.77457e-08			LGALSL	1.04455e-05	2.93666e-05	3.47629e-05	2.81141	3.32803
GSTCD	1.02273e-05	1.0096e-07	5.77457e-08			YBX2	7.02276e-06	3.10766e-05	3.47341e-05	4.42513	4.94593
GSTCD	7.30913e-06	4.54318e-06	5.77457e-08			ATP13A4	1.27705e-05	2.64199e-05	3.47196e-05	2.06882	2.71873
RAB33A	4.08547e-05	8.45789e-05	0.000303685			DNAI1	1.4666e-05	2.47351e-05	3.47052e-05	1.68656	2.36637
RAB33A	3.06001e-05	0.000134201	0.000219723			PBOV1	1.02887e-05	4.54255e-05	3.46763e-05	4.41509	3.37034
RAB33A	1.61455e-05	1.5573e-05	3.17602e-06			DCUN1D1	1.40592e-05	1.67972e-05	3.4633e-05	1.19475	2.46338
RAB33A	1.44819e-05	8.58157e-07	5.77457e-08			NDUFB2	9.34095e-06	2.41041e-05	3.46186e-05	2.58048	3.70611
VWA3B	2.99183e-05	0.000119965	0.000520924			FAM21C	1.70455e-05	3.61183e-05	3.44453e-05	2.11893	2.02078
VWA3B	3.21274e-05	7.90009e-06	1.67463e-06			HMP19	1.66364e-05	2.77386e-05	3.44165e-05	1.66734	2.06874
VWA3B	2.40001e-05	6.05758e-07	5.77457e-08			OR2B11	2.86706e-05	2.89502e-05	3.44165e-05	1.00975	1.20041
VWA3B	1.41546e-05	2.52399e-07	5.77457e-08			NEFM	1.64183e-05	4.39616e-05	3.43732e-05	2.6776	2.09359
C22orf23	2.21728e-05	0.000293464	0.000476056			KLHL32	2.2841e-05	5.88594e-05	3.43298e-05	2.57692	1.50299
C22orf23	1.7291e-05	3.55125e-05	4.55614e-05			PRDM16	1.17819e-05	1.59895e-05	3.42432e-05	1.35713	2.90643
C22orf23	1.46183e-05	2.52399e-08	5.77457e-08			SGSM2	8.37277e-06	2.87672e-05	3.42432e-05	3.4358	4.08983
C22orf23	5.64548e-06	2.52399e-08	5.77457e-08			RPH3A	1.81092e-05	1.15536e-05	3.41133e-05	0.637995	1.88376
FABP3	5.45457e-06	9.84104e-05	0.000510819			ZNF549	1.49592e-05	3.23449e-05	3.40555e-05	2.16222	2.27657
FABP3	9.10913e-06	1.33771e-06	9.00834e-06			REM2	7.90231e-06	3.21683e-05	3.40411e-05	4.07074	4.30774
FABP3	9.16368e-06	3.78598e-07	5.77457e-08			MYO7B	1.53887e-05	2.80163e-05	3.40267e-05	1.82057	2.21115
FABP3	9.21823e-06	1.37305e-05	5.77457e-08			GOLGB1	1.70114e-05	1.66205e-05	3.40122e-05	0.977017	1.99937
TRIM24	2.17092e-05	0.000169915	0.000519596			MAPRE2	2.20706e-05	9.72998e-06	3.39401e-05	0.440858	1.5378
TRIM24	9.70914e-06	2.52399e-08	5.77457e-08			KLHDC10	1.6316e-05	1.88163e-05	3.39256e-05	1.15325	2.07929
TRIM24	3.91911e-05	9.54068e-06	5.77457e-08			OR1E2	1.81637e-05	1.36169e-05	3.38534e-05	0.749677	1.86379
TRIM24	6.51821e-06	2.52399e-08	5.77457e-08			NEUROG3	7.17276e-06	5.62219e-05	3.37524e-05	7.83825	4.70563
COLCA2	1.60637e-05	0.00036661	0.00051232			ZNF286B	2.68979e-05	4.35704e-05	3.36802e-05	1.61985	1.25215
COLCA2	1.70183e-05	8.68253e-06	6.29429e-06			DHRS3	9.57959e-06	2.7909e-05	3.36369e-05	2.91338	3.51131
COLCA2	1.1591e-05	1.0096e-07	5.77457e-08			CD244	2.76547e-05	4.14628e-05	3.36225e-05	1.49931	1.2158
COLCA2	1.07728e-05	2.52399e-08	5.77457e-08			IPO8	1.19387e-05	2.61485e-05	3.35791e-05	2.19023	2.81263
ATP5H	5.94548e-06	0.000749499	0.000284456			ZDHHC13	3.62593e-05	2.38454e-05	3.35647e-05	0.657636	0.925687
ATP5H	1.0091e-06	0.000356211	0.000174565			KLHL36	1.71069e-05	2.29872e-05	3.34781e-05	1.34374	1.95699
ATP5H	5.18184e-07	7.75622e-05	3.49939e-05			CHP1	1.35955e-05	3.19726e-05	3.34059e-05	2.3517	2.45713
ATP5H	1.28182e-06	0.000110702	2.20589e-05			XG	1.15841e-05	3.57776e-05	3.33915e-05	3.08849	2.88252
TLL1	3.15001e-05	0.000198638	0.000510588			C9orf135	1.18841e-05	1.51944e-05	3.3377e-05	1.27855	2.80853
TLL1	1.7291e-05	2.41293e-05	3.58024e-06			METTL1	4.6432e-06	2.07914e-05	3.33626e-05	4.47781	7.18525
TLL1	2.13274e-05	1.76679e-07	1.15491e-07			TRUB1	2.01001e-05	1.47275e-05	3.32904e-05	0.732707	1.65623
TLL1	2.55274e-05	2.01919e-07	5.77457e-08			IL7R	1.54023e-05	2.02739e-05	3.32471e-05	1.31629	2.15857
TRIM33	1.43728e-05	0.000166179	0.000512609			TRPM5	1.22455e-05	2.6666e-05	3.32182e-05	2.17761	2.71269
TRIM33	2.77092e-05	1.47149e-05	1.15491e-07			CRYZ	1.76455e-05	3.02816e-05	3.32038e-05	1.7161	1.88171
TRIM33	2.67274e-06	5.14894e-06	5.77457e-08			ZNF783	1.11955e-05	3.28371e-05	3.32038e-05	2.93306	2.96581
TRIM33	2.31819e-06	2.52399e-08	5.77457e-08			PHLDB1	1.63023e-05	2.41167e-05	3.31605e-05	1.47934	2.03409
SDHC	6.00003e-06	0.000167517	0.000509317			PATE3	1.80887e-05	3.51844e-05	3.30883e-05	1.9451	1.82922
SDHC	1.05e-05	5.04798e-08	5.77457e-08			ISOC1	2.06115e-05	8.60428e-05	3.30306e-05	4.17451	1.60253
SDHC	7.9364e-06	2.52399e-08	5.77457e-08			HAPLN3	1.76319e-05	2.21354e-05	3.30017e-05	1.25542	1.8717
SDHC	6.79094e-06	1.41343e-06	5.77457e-08			MAP3K13	9.44323e-06	1.94915e-05	3.30017e-05	2.06407	3.49475
SERPINA3	1.19455e-05	0.000153989	0.000509086			LRP5	5.40003e-06	5.34455e-05	3.29873e-05	9.89727	6.10872
SERPINA3	1.20001e-05	7.57197e-08	5.77457e-08			JDP2	9.72959e-06	3.32536e-06	3.29151e-05	0.341778	3.38299
SERPINA3	2.14092e-05	2.01919e-07	5.77457e-08			ZNF485	2.13478e-05	4.29709e-05	3.29151e-05	2.01289	1.54185
SERPINA3	7.52731e-06	2.01919e-07	5.77457e-08			PPP1R16B	1.21841e-05	6.04622e-05	3.28862e-05	4.96236	2.6991
MRPL50	1.17273e-06	0.000222641	0.000184902			ZNF713	1.23341e-05	9.44603e-06	3.28862e-05	0.765844	2.66627
MRPL50	5.29093e-06	0.000282687	0.000161688			CTSH	8.10004e-06	2.43691e-05	3.28718e-05	3.00852	4.05822
MRPL50	2.23637e-06	0.000129531	0.00010348			SLC37A1	2.10683e-05	2.90196e-05	3.28718e-05	1.37741	1.56025
MRPL50	4.36366e-06	9.60126e-05	5.32416e-05			PRM3	1.69774e-05	6.01782e-05	3.2814e-05	3.54462	1.93281
ACRV1	1.2491e-05	0.000132585	0.000428185			MAP2K7	1.14819e-05	1.17807e-05	3.27563e-05	1.02603	2.85287
ACRV1	2.44092e-05	1.19132e-05	7.43765e-05			YIPF5	9.57277e-06	1.86775e-05	3.2713e-05	1.95111	3.41729
ACRV1	5.86366e-06	2.27159e-07	5.77457e-08			FAM24A	1.4666e-05	4.25355e-05	3.26985e-05	2.90029	2.22955
ACRV1	6.87276e-06	2.52399e-08	5.77457e-08			AVPR1B	1.73046e-05	3.73298e-05	3.25975e-05	2.15722	1.88374
TAP1	1.73183e-05	0.000177992	0.000501984			PROKR1	1.7366e-05	4.08445e-05	3.25686e-05	2.35198	1.87542
TAP1	2.51728e-05	7.57197e-08	5.77457e-08			CERS3	6.98867e-06	1.13958e-05	3.25397e-05	1.63061	4.65607
TAP1	1.74274e-05	3.78598e-07	5.77457e-08			TTPA	1.17001e-05	2.29304e-05	3.25109e-05	1.95986	2.77869
TAP1	1.65819e-05	5.80518e-07	5.77457e-08			CXCL16	1.96774e-05	5.1319e-05	3.24531e-05	2.60802	1.64926
MEGF11	1.14546e-05	8.33169e-05	0.00049875			SPDYE5	1.2941e-05	1.94284e-05	3.24098e-05	1.50131	2.50443
MEGF11	1.44001e-05	2.39527e-05	1.84786e-06			EXOC3L2	1.22728e-05	2.72465e-05	3.22654e-05	2.22007	2.62902
MEGF11	6.49094e-06	2.52399e-08	5.77457e-08			MAPK1	4.15911e-06	2.47477e-05	3.22366e-05	5.95024	7.75083
MEGF11	1.07182e-05	2.27159e-07	5.77457e-08			MON1B	2.95297e-05	5.71558e-05	3.22221e-05	1.93554	1.09118
AKAP4	4.8273e-06	0.000314943	0.000499905			GK5	3.03411e-05	2.61107e-05	3.21499e-05	0.860573	1.05962
AKAP4	9.65459e-06	1.0096e-07	5.77457e-08			SPATA33	1.13046e-05	1.48411e-05	3.21499e-05	1.31283	2.84397
AKAP4	7.47276e-06	1.64059e-06	5.77457e-08			USP17L21	2.1191e-05	2.5568e-05	3.21355e-05	1.20655	1.51647
AKAP4	8.59095e-06	3.02879e-07	5.77457e-08			PDE7B	2.64547e-05	2.76503e-05	3.20489e-05	1.0452	1.21146
C2orf54	1.86001e-05	0.000270698	0.000499212			MCIDAS	1.34046e-05	4.1242e-05	3.20344e-05	3.0767	2.38981
C2orf54	1.37455e-05	2.01919e-07	5.77457e-08			KRT10	1.5416e-05	1.39955e-05	3.19767e-05	0.907858	2.07426
C2orf54	4.00911e-06	5.77994e-06	5.77457e-08			OR8B12	1.41887e-05	1.55983e-05	3.19478e-05	1.09934	2.25164
C2orf54	2.38092e-05	5.04798e-08	5.77457e-08			SCAF11	9.70914e-06	3.93175e-05	3.19478e-05	4.04953	3.29049
VCY	4.04729e-05	0.000106714	0.000428416			OR6M1	2.11501e-05	3.00355e-05	3.19334e-05	1.42011	1.50985
VCY	2.13001e-05	6.39074e-05	6.4733e-05			SH3GL1	1.0691e-05	2.86662e-05	3.19334e-05	2.68135	2.98695
VCY	3.44729e-05	9.43972e-06	2.7718e-06			CCDC158	2.14774e-05	3.20168e-05	3.1919e-05	1.49072	1.48617
VCY	1.25455e-06	2.52399e-08	5.77457e-08			ACTRT2	1.26819e-05	4.24914e-05	3.19045e-05	3.35056	2.51576
SCN7A	1.30637e-05	0.000155402	0.000266439			NOL4	1.59001e-05	2.97894e-05	3.19045e-05	1.87354	2.00656
SCN7A	2.83365e-05	0.000107673	0.000131891			ANXA2	1.80751e-05	2.26402e-05	3.18612e-05	1.25256	1.76271
SCN7A	7.50004e-06	7.79156e-05	9.36058e-05			OR52D1	2.3516e-05	5.05177e-05	3.18179e-05	2.14822	1.35303
SCN7A	1.01455e-05	6.15854e-06	8.66186e-07			SCGB1C2	1.89069e-05	2.67164e-05	3.18179e-05	1.41305	1.68287
PRR34	1.84092e-05	0.00021204	0.00049003			STAG1	2.02365e-05	1.07522e-05	3.18035e-05	0.531328	1.57159
PRR34	1.3391e-05	1.78951e-05	1.84786e-06			PGM2L1	2.64069e-05	1.67088e-05	3.17602e-05	0.632743	1.20272
PRR34	1.24091e-05	1.71631e-06	5.77457e-08			STRA8	1.52728e-05	1.38252e-05	3.17313e-05	0.905214	2.07763
PRR34	8.67277e-06	5.04798e-08	5.77457e-08			KIF13B	2.5616e-05	1.24243e-05	3.16591e-05	0.485022	1.23591
ITGB1BP1	3.05456e-05	0.000414641	0.000491301			SHC2	8.45459e-06	3.67556e-05	3.16591e-05	4.34742	3.74461
ITGB1BP1	1.42364e-05	2.92783e-06	5.77457e-08			DENND6B	2.02296e-05	1.13895e-05	3.16158e-05	0.563011	1.56284
ITGB1BP1	5.7273e-06	5.1237e-06	5.77457e-08			KCTD14	1.34523e-05	3.20988e-05	3.15869e-05	2.38612	2.34806
ITGB1BP1	1.71546e-05	1.66583e-06	5.77457e-08			APOLD1	4.81366e-06	2.43628e-05	3.15292e-05	5.06118	6.54994
DNM1	9.13641e-06	0.000265423	0.000490666			KCTD6	2.01751e-05	7.72972e-06	3.15147e-05	0.383132	1.56206
DNM1	1.09091e-05	1.26199e-07	5.77457e-08			TPSAB1	1.68819e-05	2.38328e-05	3.15147e-05	1.41174	1.86678
DNM1	9.27277e-06	2.09491e-06	5.77457e-08			PAM16	4.8273e-06	1.23108e-05	3.15003e-05	2.55024	6.52546
DNM1	3.56729e-05	1.52449e-05	5.77457e-08			MAGEA3	2.88547e-05	3.47238e-05	3.14714e-05	1.2034	1.09069
TAF7L	2.03728e-05	0.000201869	0.000475363			PHKG2	1.75774e-05	2.07156e-05	3.1457e-05	1.17854	1.78963
TAF7L	9.10913e-06	5.42658e-06	1.53604e-05			MVD	1.10114e-05	2.86599e-05	3.14426e-05	2.60274	2.85545
TAF7L	6.95458e-06	2.52399e-08	5.77457e-08			LOC728392	6.40912e-06	7.95688e-06	3.14281e-05	1.24149	4.90365
TAF7L	1.66364e-05	5.98186e-06	5.77457e-08			RTN4R	9.56595e-06	2.67038e-05	3.14281e-05	2.79155	3.28541
UNC119B	1.20273e-05	0.000105578	0.000489568			DNHD1	9.41595e-06	2.37318e-05	3.13992e-05	2.52038	3.33469
UNC119B	1.02e-05	5.47706e-06	1.15491e-07			CLEC18A	3.2932e-06	6.94728e-06	3.13848e-05	2.10959	9.53019
UNC119B	2.61819e-06	4.03838e-07	5.77457e-08			HECW2	1.27978e-05	2.22679e-05	3.13848e-05	1.73998	2.45236
UNC119B	5.78185e-06	1.51439e-07	5.77457e-08			HIF1A	2.19069e-05	1.3049e-05	3.13848e-05	0.595658	1.43264
OR6C4	9.98187e-06	0.000109465	0.000488933			PRSS27	1.17478e-05	5.6916e-06	3.13704e-05	0.484483	2.67032
OR6C4	2.40819e-05	6.81477e-07	1.15491e-07			TMED7	1.28046e-05	2.15864e-05	3.11971e-05	1.68583	2.4364
OR6C4	2.71092e-05	2.77639e-07	5.77457e-08			RBM38	1.08887e-05	3.36132e-05	3.11827e-05	3.08699	2.86377
OR6C4	5.45457e-06	2.52399e-08	5.77457e-08			AP2A1	1.26955e-05	1.10677e-05	3.1125e-05	0.87178	2.45165
ZNF491	1.95274e-05	0.000219663	0.000486623			HOXC6	2.16001e-05	3.62129e-05	3.10383e-05	1.67652	1.43695
ZNF491	3.39002e-05	2.85211e-06	1.15491e-07			NDUFA13	5.70685e-06	3.0351e-05	3.10095e-05	5.31835	5.43373
ZNF491	3.52911e-05	2.27159e-07	5.77457e-08			YBEY	7.07731e-06	2.23058e-05	3.09806e-05	3.15173	4.37746
ZNF491	2.27456e-05	1.43867e-06	5.77457e-08			LRP1	6.6614e-06	1.37242e-05	3.09517e-05	2.06026	4.64643
BOD1L2	1.45637e-05	0.000147275	0.000486161			LRRC63	2.85888e-05	2.51831e-05	3.09373e-05	0.880874	1.08215
BOD1L2	3.34365e-05	1.51439e-07	1.15491e-07			NDUFS1	5.43412e-06	1.41343e-05	3.09228e-05	2.60104	5.6905
BOD1L2	2.65365e-05	4.03838e-07	5.77457e-08			FLG	1.84637e-05	6.04496e-06	3.08507e-05	0.327396	1.67088
BOD1L2	1.08819e-05	2.52399e-08	5.77457e-08			COX20	6.53185e-06	2.89123e-05	3.07785e-05	4.42636	4.71206
OLFM1	9.57277e-06	0.000158002	0.000448338			C16orf86	2.56842e-05	2.39716e-05	3.0764e-05	0.93332	1.19778
OLFM1	1.29819e-05	1.14084e-05	1.80744e-05			C1QTNF2	1.20887e-05	0.000107812	3.07496e-05	8.91844	2.54367
OLFM1	1.28728e-05	8.1121e-05	1.72082e-05			URGCP-MRPS24	1.09023e-05	4.629e-05	3.07496e-05	4.24588	2.82046
OLFM1	1.95819e-05	4.31602e-06	1.50139e-06			C20orf203	9.75686e-06	1.90814e-05	3.07352e-05	1.95569	3.15011
GMEB1	5.26366e-06	0.000187987	0.000393191			ATP8B4	1.20955e-05	5.33698e-05	3.0663e-05	4.41236	2.53507
GMEB1	9.60005e-06	0.000100581	9.1527e-05			DDX4	1.36228e-05	2.23815e-05	3.05186e-05	1.64294	2.24026
GMEB1	1.07728e-05	2.25392e-05	5.77457e-08			PRR23D2	1.46046e-05	2.50506e-05	3.04464e-05	1.71525	2.08471
GMEB1	1.03364e-05	5.04798e-08	5.77457e-08			EPYC	3.82843e-05	6.71318e-05	3.04176e-05	1.75351	0.794519
ZNF398	2.73547e-05	7.74865e-05	0.000479521			NOTCH4	1.1441e-05	3.2957e-05	3.03887e-05	2.88061	2.65613
ZNF398	8.56368e-06	1.40334e-05	3.46474e-06			FAM135A	1.70592e-05	2.35551e-05	3.03598e-05	1.38079	1.77968
ZNF398	1.71819e-05	1.89552e-05	1.67463e-06			ZNF394	2.07069e-05	4.84101e-05	3.03598e-05	2.33787	1.46617
ZNF398	3.02729e-05	1.99395e-06	5.77457e-08			FMNL3	5.82957e-06	2.26339e-05	3.03454e-05	3.8826	5.20542
TRIML2	2.64274e-05	0.00014783	0.000482928			UFC1	3.94093e-06	2.8174e-05	3.03454e-05	7.14909	7.70006
TRIML2	2.64819e-05	4.54318e-07	5.77457e-08			DCD	1.99365e-05	1.65763e-05	3.03309e-05	0.831457	1.52138
TRIML2	1.44819e-05	1.51439e-07	5.77457e-08			CLEC18B	1.13319e-05	5.40323e-05	3.03165e-05	4.76817	2.67533
TRIML2	2.39456e-05	2.52399e-08	5.77457e-08			PCCA	2.37069e-05	1.67845e-05	3.03021e-05	0.708001	1.27819
RSAD2	8.78186e-06	0.000105074	0.000479636			PPIA	1.0316e-05	1.85576e-05	3.03021e-05	1.79893	2.9374
RSAD2	8.07277e-06	2.19587e-05	1.55913e-06			KIAA2013	1.52864e-05	9.98869e-06	3.02588e-05	0.653435	1.97945
RSAD2	1.10728e-05	2.52399e-08	1.15491e-07			UBQLNL	2.01137e-05	2.06084e-05	3.01866e-05	1.02459	1.50079
RSAD2	1.99092e-05	2.01919e-07	5.77457e-08			HOMER1	2.44638e-05	6.33648e-05	3.01721e-05	2.59015	1.23334
MTERF4	1.51092e-05	0.000260476	0.000317082			FAM20C	1.86683e-05	4.52741e-05	3.01144e-05	2.42519	1.61313
MTERF4	2.83638e-06	7.78146e-05	9.97269e-05			SLC22A16	2.83433e-05	1.99458e-05	3.00278e-05	0.703723	1.05943
MTERF4	3.00001e-07	0.000124534	6.29429e-05			B4GALT5	9.04777e-06	1.81159e-05	3.00133e-05	2.00225	3.31721
MTERF4	1.3091e-06	2.52399e-08	5.77457e-08			CHAT	1.5491e-05	2.02992e-05	2.99845e-05	1.31039	1.93561
SPIRE1	3.71184e-05	0.000288921	0.000473977			TCP11	1.55251e-05	2.88934e-05	2.99845e-05	1.86108	1.93136
SPIRE1	4.2082e-05	2.14287e-05	2.71405e-06			C1RL	2.01546e-05	8.31907e-05	2.99123e-05	4.12762	1.48414
SPIRE1	4.88457e-05	1.24433e-05	2.07885e-06			BOLA1	7.52049e-06	2.44764e-05	2.98979e-05	3.25463	3.97552
SPIRE1	1.40728e-05	5.97933e-05	5.77457e-08			KCTD2	2.05774e-05	3.54621e-05	2.98834e-05	1.72335	1.45225
RTN4RL1	8.5364e-06	0.000488846	0.000445451			ADAMTSL5	7.70458e-06	1.46896e-05	2.98545e-05	1.90661	3.87491
RTN4RL1	1.12364e-05	1.50682e-05	3.15292e-05			C17orf75	1.82183e-05	3.75002e-05	2.98545e-05	2.05838	1.63871
RTN4RL1	3.02729e-06	2.85211e-06	8.66186e-07			CCDC157	5.55003e-06	1.58002e-05	2.98401e-05	2.84687	5.37657
RTN4RL1	4.4182e-06	2.52399e-08	5.77457e-08			ENDOU	9.73641e-06	2.04254e-05	2.98401e-05	2.09784	3.0648
RAB19	1.76183e-05	7.01417e-05	0.000310152			OR2B2	3.56729e-05	3.96771e-05	2.98257e-05	1.11225	0.836088
RAB19	1.35546e-05	0.000106538	0.000155683			MAP2K1	9.03413e-06	1.68035e-05	2.98112e-05	1.86	3.29984
RAB19	2.37547e-05	4.92178e-06	1.18379e-05			IGF2BP3	1.9391e-05	1.19006e-05	2.97968e-05	0.613718	1.53663
RAB19	1.7591e-05	9.59116e-07	5.77457e-08			DKK1	1.30432e-05	5.53511e-05	2.97824e-05	4.24366	2.28336
GFPT1	9.32732e-06	0.000119334	0.000455152			FEM1C	1.19591e-05	5.26694e-05	2.97824e-05	4.40411	2.49034
GFPT1	1.47273e-05	5.52501e-05	2.15392e-05			ARL2BP	9.00686e-06	2.78081e-05	2.97391e-05	3.08743	3.30182
GFPT1	1.77274e-06	2.52399e-08	5.77457e-08			USP43	3.20115e-05	1.5125e-05	2.97246e-05	0.472487	0.92856
GFPT1	5.45457e-06	1.11056e-06	5.77457e-08			TMEM132C	2.22887e-05	4.13366e-05	2.97102e-05	1.8546	1.33297
CFB	8.83641e-06	8.91978e-05	0.000456827			FBXW8	1.27637e-05	9.13053e-06	2.96813e-05	0.715352	2.32545
CFB	4.09093e-06	3.53611e-05	1.43787e-05			MCM4	7.05685e-06	2.87861e-05	2.96669e-05	4.07917	4.20398
CFB	2.07819e-05	1.4412e-05	2.7718e-06			DAND5	7.32276e-06	2.62495e-05	2.96236e-05	3.58464	4.04541
CFB	5.89094e-06	2.52399e-08	5.77457e-08			PTGER2	2.09115e-05	3.63707e-05	2.96236e-05	1.73927	1.41662
ATP1B2	2.52001e-05	0.000172035	0.000471956			OPN1LW	2.12933e-05	6.81288e-05	2.95803e-05	3.19954	1.38918
ATP1B2	1.33637e-05	1.77184e-05	5.77457e-08			ASB16	8.12731e-06	2.48108e-05	2.95658e-05	3.05277	3.63784
ATP1B2	1.23001e-05	1.56487e-06	5.77457e-08			CNPPD1	1.41137e-05	4.52299e-05	2.95658e-05	3.20468	2.09483
ATP1B2	3.14729e-05	5.04798e-08	5.77457e-08			JMY	2.6441e-05	2.8641e-05	2.94215e-05	1.0832	1.11272
GADD45GIP1	1.09091e-07	0.000474031	0.000218106			CAB39L	1.81433e-05	3.71594e-05	2.93637e-05	2.04811	1.61844
GADD45GIP1	1.20001e-06	0.000452349	0.000156433			ERO1LB	2.14092e-05	3.27046e-05	2.93348e-05	1.5276	1.3702
GADD45GIP1	1.09091e-06	0.000107825	4.85642e-05			SLMO2	2.18183e-06	1.78131e-05	2.9306e-05	8.16428	13.4318
GADD45GIP1	6.6273e-06	9.88899e-05	4.75825e-05			GPSM2	5.57048e-06	2.08229e-05	2.92915e-05	3.73808	5.25835
DPEP3	3.65456e-05	0.000217215	0.000470339			SPR	1.96774e-05	1.9643e-05	2.92915e-05	0.998251	1.48859
DPEP3	1.16182e-05	4.89654e-06	5.77457e-08			C20orf194	1.19591e-05	1.49168e-05	2.92049e-05	1.24731	2.44206
DPEP3	2.41638e-05	7.82437e-07	5.77457e-08			KIZ	6.30685e-06	3.82826e-05	2.92049e-05	6.07001	4.63067
DPEP3	6.10912e-06	1.76679e-07	5.77457e-08			NFYC	1.39569e-05	6.35478e-05	2.91472e-05	4.55315	2.08837
ZFAND3	2.90456e-05	0.00021888	0.000466066			TECPR2	1.74069e-05	3.93048e-05	2.91472e-05	2.258	1.67446
ZFAND3	2.10001e-05	1.15851e-05	2.59856e-06			GNAI2	1.97933e-05	2.24572e-05	2.9075e-05	1.13459	1.46893
ZFAND3	3.06547e-05	2.91773e-05	1.32815e-06			DUSP5	1.35682e-05	1.4494e-05	2.90028e-05	1.06823	2.13755
ZFAND3	1.98819e-05	3.53359e-07	1.15491e-07			GTF3C6	8.61822e-06	2.03686e-05	2.90028e-05	2.36343	3.36529
POFUT2	1.8791e-05	0.00018993	0.000412709			TACC3	6.48412e-06	2.62937e-05	2.89884e-05	4.05509	4.47067
POFUT2	5.22002e-05	3.57397e-05	5.09895e-05			IQCC	9.42959e-06	2.55554e-05	2.89595e-05	2.71013	3.07113
POFUT2	3.72002e-05	2.42303e-05	6.23654e-06			TEX101	2.39115e-05	1.94473e-05	2.89595e-05	0.813306	1.21111
POFUT2	3.60274e-05	1.26199e-07	5.77457e-08			HSBP1L1	1.54569e-05	1.82295e-05	2.89162e-05	1.17938	1.87076
IGSF3	2.07001e-05	0.000153383	0.000469357			FSTL1	1.76046e-05	1.2254e-05	2.89017e-05	0.696065	1.64171
IGSF3	1.01455e-05	1.51439e-07	5.77457e-08			CSF2RB	1.87365e-05	1.69044e-05	2.88729e-05	0.902221	1.541
IGSF3	6.68185e-06	4.44222e-06	5.77457e-08			SWAP70	1.70592e-05	5.14642e-05	2.8844e-05	3.0168	1.69082
IGSF3	4.88184e-06	7.06717e-07	5.77457e-08			ETFA	2.30592e-05	1.22035e-05	2.88296e-05	0.529224	1.25024
CYP3A7-CYP3A51P	2.69183e-05	0.000248563	0.000455152			IL10	1.01864e-05	1.65195e-05	2.88151e-05	1.62172	2.82878
CYP3A7-CYP3A51P	2.77638e-05	6.08282e-05	1.18379e-05			ARHGAP25	2.11092e-05	4.53309e-05	2.88007e-05	2.14745	1.36437
CYP3A7-CYP3A51P	1.3391e-05	1.42858e-05	1.21266e-06			MSANTD3-TMEFF1	2.86979e-05	1.42542e-05	2.88007e-05	0.4967	1.00358
CYP3A7-CYP3A51P	1.09637e-05	2.52399e-08	5.77457e-08			WFDC12	2.17637e-05	2.44322e-05	2.88007e-05	1.12261	1.32333
STAT1	2.15728e-05	0.000187709	0.000463987			UBL3	1.68546e-05	3.31652e-05	2.87718e-05	1.96772	1.70706
STAT1	6.10912e-06	5.04798e-06	2.30983e-06			COLEC12	1.64864e-05	1.88731e-05	2.87429e-05	1.14477	1.74343
STAT1	1.5491e-05	5.04798e-06	5.77457e-08			SPTAN1	1.08137e-05	3.25847e-05	2.86852e-05	3.01328	2.65267
STAT1	1.74001e-05	5.04798e-08	5.77457e-08			CD177	1.59683e-05	2.78585e-05	2.86419e-05	1.74462	1.79368
SH2D2A	1.94455e-05	0.000261889	0.000454343			HLA-F	8.21595e-06	1.73966e-05	2.86419e-05	2.11742	3.48613
SH2D2A	1.03091e-05	4.83092e-05	7.10273e-06			ATN1	9.82505e-06	2.12204e-05	2.85986e-05	2.15983	2.91078
SH2D2A	1.90637e-05	3.28119e-07	5.77457e-08			PSG4	1.56614e-05	1.57686e-05	2.85553e-05	1.00684	1.82329
SH2D2A	1.26819e-05	5.04798e-08	5.77457e-08			ARID3B	2.33047e-05	3.02122e-05	2.8512e-05	1.2964	1.22344
ZNF571	1.02e-05	0.000155503	0.000457519			ZZZ3	7.00912e-06	1.84945e-05	2.84686e-05	2.63864	4.06166
ZNF571	9.62732e-06	1.09541e-05	3.17602e-06			OR51B2	2.73751e-05	4.04848e-05	2.84253e-05	1.47889	1.03836
ZNF571	8.59095e-06	2.01919e-07	1.15491e-07			ASB6	5.74775e-06	1.02789e-05	2.8382e-05	1.78834	4.93793
ZNF571	6.19094e-06	2.52399e-08	5.77457e-08			MTMR11	7.39094e-06	1.71568e-05	2.83532e-05	2.32133	3.8362
GSTT2B	1.32273e-05	0.000209996	0.000450417			EIF2S2	3.00683e-06	3.35249e-05	2.8281e-05	11.1496	9.40557
GSTT2B	2.03456e-05	9.91928e-06	6.35203e-06			SPRY4	1.5116e-05	2.04065e-05	2.82665e-05	1.34999	1.86998
GSTT2B	1.38819e-05	3.53359e-06	1.90561e-06			HRAS	2.44638e-05	2.44638e-05	2.82088e-05	1	1.15309
GSTT2B	2.90183e-05	7.19337e-06	5.77457e-08			PLEKHA2	1.10182e-05	1.36043e-05	2.82088e-05	1.23471	2.56019
PGAM5	3.1882e-05	0.000126805	0.000409764			HNF4G	1.47137e-05	1.75922e-05	2.81799e-05	1.19563	1.91522
PGAM5	3.19911e-05	0.000122767	4.64276e-05			SULT1A3	1.17955e-05	2.76755e-05	2.81799e-05	2.34628	2.38904
PGAM5	3.30274e-05	7.57197e-06	2.36758e-06			COL12A1	1.19796e-05	5.18301e-05	2.81655e-05	4.32653	2.35112
PGAM5	2.17637e-05	2.52399e-08	5.77457e-08			C1orf137	8.42731e-06	2.87987e-05	2.8151e-05	3.41731	3.34045
PCBD2	1.01455e-05	8.42255e-05	0.000446317			APITD1	7.9364e-06	3.96266e-05	2.81077e-05	4.99302	3.54162
PCBD2	3.48274e-05	1.34024e-05	6.46752e-06			APBB2	1.11682e-05	3.32851e-05	2.80933e-05	2.98034	2.51546
PCBD2	2.83092e-05	2.68553e-05	4.6774e-06			NDUFB10	1.43251e-05	2.33785e-05	2.80933e-05	1.632	1.96113
PCBD2	1.28182e-05	2.47351e-06	5.77457e-08			STMN2	1.88524e-05	9.70853e-05	2.80933e-05	5.14977	1.49017
XPNPEP3	1.5491e-05	0.000154998	0.000449782			SYPL1	1.63569e-05	2.57258e-05	2.80644e-05	1.57278	1.71576
XPNPEP3	2.10001e-06	2.74358e-05	5.31261e-06			SDHB	9.14322e-06	2.50822e-05	2.80356e-05	2.74325	3.06627
XPNPEP3	6.92731e-06	7.06717e-07	5.77457e-08			GUCY1B3	2.03933e-05	2.24193e-05	2.80211e-05	1.09935	1.37404
XPNPEP3	4.36366e-06	5.19942e-06	5.77457e-08			PTCD1	3.30002e-06	8.4907e-05	2.80067e-05	25.7293	8.48683
GSTO2	3.08729e-05	0.000276024	0.000442159			ZBTB34	2.06251e-05	2.25329e-05	2.79922e-05	1.0925	1.35719
GSTO2	3.29456e-05	2.50632e-05	1.28773e-05			LIG4	1.97796e-05	5.01201e-05	2.79634e-05	2.53393	1.41375
GSTO2	8.72731e-06	5.65374e-06	5.77457e-08			NANOGNB	2.71774e-05	5.58938e-05	2.79345e-05	2.05663	1.02786
GSTO2	3.22638e-05	1.29228e-05	5.77457e-08			UBA6	8.91141e-06	1.53206e-05	2.79201e-05	1.71921	3.13307
WFDC10A	6.84549e-06	0.000272288	0.000425875			SP1	1.29751e-05	1.4128e-05	2.79056e-05	1.08886	2.15071
WFDC10A	1.68001e-05	9.24285e-05	2.39645e-05			SPATA31E1	7.13185e-06	1.63365e-05	2.78912e-05	2.29064	3.91079
WFDC10A	5.50912e-06	1.91823e-05	1.55913e-06			IL12A	2.50024e-05	1.64627e-05	2.78479e-05	0.658446	1.11381
WFDC10A	1.11001e-05	5.04798e-07	5.77457e-08			BMP3	3.33683e-05	3.10892e-05	2.78334e-05	0.931699	0.834127
NUCKS1	1.40728e-05	0.000322364	0.000449724			ASS1	1.44342e-05	1.36737e-05	2.7819e-05	0.947316	1.9273
NUCKS1	3.6382e-05	4.29078e-07	1.15491e-07			TBC1D14	9.15686e-06	7.55935e-06	2.7819e-05	0.825539	3.03805
NUCKS1	1.72092e-05	5.04798e-08	5.77457e-08			DPY19L3	2.17092e-05	3.68692e-05	2.78046e-05	1.69832	1.28077
NUCKS1	1.7291e-05	2.47351e-06	5.77457e-08			PRDM8	1.98955e-05	1.98764e-05	2.77324e-05	0.999039	1.3939
ATRAID	2.50365e-05	0.00015255	0.000443834			ZNF883	1.1066e-05	3.04393e-05	2.77035e-05	2.75072	2.50349
ATRAID	7.96367e-06	1.97376e-05	5.89007e-06			DLG3	1.02069e-05	2.29052e-05	2.76313e-05	2.2441	2.70713
ATRAID	9.51823e-06	1.00707e-05	5.77457e-08			CD79A	1.26955e-05	1.22477e-05	2.76169e-05	0.964724	2.17533
ATRAID	4.60911e-06	1.05503e-05	5.77457e-08			RECQL5	1.10932e-05	1.32383e-05	2.76169e-05	1.19337	2.48953
MYOF	1.52728e-05	0.000399825	0.000437193			TGIF2LX	1.40728e-05	2.2066e-05	2.76169e-05	1.56799	1.96243
MYOF	1.69364e-05	2.46594e-05	1.06252e-05			NOC3L	6.1773e-06	3.02563e-05	2.76025e-05	4.89798	4.46837
MYOF	8.48186e-06	1.89299e-06	1.90561e-06			SPANXA2	1.54023e-05	3.84214e-05	2.76025e-05	2.49452	1.79209
MYOF	1.96637e-05	3.02879e-07	5.77457e-08			WI2-2373I1.2	1.51978e-05	3.39855e-05	2.75736e-05	2.23621	1.81431
ZNF142	1.2791e-05	9.95209e-05	0.000408782			EXOC8	7.85458e-06	3.62129e-05	2.75592e-05	4.61042	3.50867
ZNF142	1.96365e-05	9.01064e-05	3.89206e-05			FANCE	1.35682e-05	4.77034e-05	2.75447e-05	3.51581	2.03009
ZNF142	1.02e-05	2.52399e-08	5.77457e-08			DCAF6	3.0982e-05	3.35375e-05	2.75303e-05	1.08249	0.888591
ZNF142	1.69364e-05	1.07522e-05	5.77457e-08			ANKRD9	1.53614e-05	9.78677e-06	2.75014e-05	0.6371	1.79029
TEF	1.05e-05	0.000182661	0.000445797			POMGNT1	7.49322e-06	1.5043e-05	2.7487e-05	2.00755	3.66825
TEF	8.31822e-06	2.52399e-08	5.77457e-08			TMEM184A	2.44569e-05	1.81349e-05	2.74725e-05	0.741502	1.1233
TEF	1.11819e-05	5.7547e-06	5.77457e-08			MDFIC	2.88888e-05	1.97818e-05	2.74581e-05	0.684756	0.950476
TEF	2.26365e-06	2.52399e-08	5.77457e-08			AP4E1	2.2391e-05	2.23689e-05	2.74437e-05	0.999011	1.22566
MED31	2.07274e-05	0.000229683	0.0004447			UVRAG	1.12364e-05	6.4021e-05	2.74437e-05	5.69764	2.44239
MED31	5.45457e-08	2.52399e-08	1.15491e-07			TMEM9	2.26637e-05	2.14287e-05	2.74292e-05	0.945505	1.21027
MED31	1.47273e-06	2.52399e-08	5.77457e-08			GPM6A	1.42296e-05	7.65463e-05	2.74148e-05	5.37937	1.9266
MED31	1.33637e-05	2.52399e-08	5.77457e-08			CHCHD3	8.28413e-06	1.82358e-05	2.73859e-05	2.2013	3.30583
COX7C	2.37274e-06	0.000132686	0.000299643			SEC14L1	2.13956e-05	1.33077e-05	2.73282e-05	0.621986	1.27728
COX7C	1.72637e-05	0.00013203	0.000131314			OR6Q1	1.86069e-05	1.92896e-05	2.73137e-05	1.03669	1.46794
COX7C	1.67455e-05	5.60073e-05	1.3166e-05			HIAT1	2.12592e-05	3.51024e-05	2.72993e-05	1.65116	1.28412
COX7C	4.00911e-05	1.0096e-06	5.77457e-08			AVPI1	1.03841e-05	1.73714e-05	2.72849e-05	1.67287	2.62755
SLC47A1	1.73728e-05	0.000106209	0.000441235			EIF3L	2.97274e-06	6.82487e-05	2.72704e-05	22.9582	9.17349
SLC47A1	1.44273e-05	2.52399e-08	5.77457e-08			EIF5A2	2.26024e-05	7.69312e-05	2.72704e-05	3.40368	1.20653
SLC47A1	1.8491e-05	2.01919e-07	5.77457e-08			LGALS8	1.70319e-05	5.51303e-05	2.72271e-05	3.23688	1.5986
SLC47A1	7.9364e-06	1.06008e-06	5.77457e-08			SLC9A7	2.7416e-05	1.89552e-05	2.72271e-05	0.69139	0.993109
RXRA	1.90637e-05	0.000272641	0.000438463			TMEM108	9.55232e-06	2.77891e-05	2.71982e-05	2.90915	2.84729
RXRA	9.00004e-07	1.59516e-05	2.42532e-06			OR10A5	1.5041e-05	2.19019e-05	2.71838e-05	1.45615	1.80732
RXRA	1.68819e-05	3.14489e-05	5.77457e-08			KRT14	9.80459e-06	5.50861e-06	2.71694e-05	0.56184	2.77109
RXRA	1.6091e-05	2.52399e-08	5.77457e-08			SORBS3	2.64819e-05	2.48234e-05	2.71116e-05	0.937372	1.02378
RNF13	9.57277e-06	0.000121202	0.000439099			ZNF629	1.53955e-05	5.31615e-05	2.70972e-05	3.45305	1.76007
RNF13	6.68185e-06	2.52399e-08	5.77457e-08			DACT3	2.98229e-05	1.59516e-05	2.70828e-05	0.534879	0.90812
RNF13	6.60003e-06	1.51439e-07	5.77457e-08			AVPR1A	2.15456e-05	2.34226e-05	2.70683e-05	1.08712	1.25633
RNF13	1.46728e-05	2.52399e-08	5.77457e-08			HM13	7.92958e-06	3.75759e-05	2.70683e-05	4.7387	3.41359
RIC8A	1.97183e-05	0.000117593	0.000405317			ZC3H10	1.4816e-05	6.89049e-06	2.70683e-05	0.465072	1.82697
RIC8A	6.68185e-06	7.1858e-05	2.45419e-05			HOXC10	8.93868e-06	2.37634e-05	2.69673e-05	2.65849	3.01692
RIC8A	1.26273e-05	3.04393e-05	6.58301e-06			XRN1	1.13251e-05	1.58633e-05	2.69673e-05	1.40072	2.3812
RIC8A	2.42728e-06	1.51439e-07	1.03942e-06			MAML2	1.82046e-05	6.82108e-05	2.69528e-05	3.74689	1.48055
ALG9	1.43728e-05	0.000200279	0.000431361			IL7	2.3966e-05	7.37636e-06	2.69384e-05	0.307784	1.12402
ALG9	1.78364e-05	1.51439e-07	5.77457e-08			STS	2.04069e-05	2.50695e-05	2.69384e-05	1.22848	1.32006
ALG9	4.34729e-05	1.03484e-06	5.77457e-08			UPK3BL	1.37182e-05	4.07561e-05	2.69384e-05	2.97094	1.96369
ALG9	9.08186e-06	2.52399e-08	5.77457e-08			SUMO4	1.73455e-05	9.84987e-06	2.68951e-05	0.567862	1.55055
SLC25A34	8.20913e-06	0.000172288	0.000428935			RAB30	8.44095e-06	1.62356e-05	2.68806e-05	1.92343	3.18455
SLC25A34	2.38637e-05	3.25342e-05	1.50139e-06			LASP1	2.33183e-05	3.78851e-05	2.68662e-05	1.62469	1.15215
SLC25A34	1.32273e-05	5.7547e-06	6.92949e-07			WASF1	1.11001e-05	4.09139e-05	2.68518e-05	3.68592	2.41907
SLC25A34	5.01821e-06	2.85211e-06	5.77457e-08			ZGRF1	1.02e-05	2.38075e-05	2.68373e-05	2.33406	2.6311
PCDHGB3	5.47912e-05	0.000195963	0.000346359			C8orf44	6.11594e-06	2.68048e-05	2.68085e-05	4.38277	4.38338
PCDHGB3	2.52547e-05	6.61033e-05	7.74948e-05			SERPIND1	1.45296e-05	3.61372e-05	2.6794e-05	2.48714	1.8441
PCDHGB3	2.02092e-05	6.90311e-05	6.58301e-06			ZMYM4	1.66569e-05	3.26478e-05	2.6794e-05	1.96002	1.60858
PCDHGB3	1.28182e-05	7.97581e-06	5.77457e-08			ALG1L2	6.08867e-06	2.85716e-05	2.67507e-05	4.69258	4.39353
ST14	4.77548e-05	0.000143565	0.000429051			PARP16	1.92955e-05	4.79432e-05	2.67507e-05	2.48468	1.38637
ST14	1.13455e-05	1.76679e-07	5.77457e-08			DUT	6.82503e-06	1.63681e-05	2.67218e-05	2.39824	3.91527
ST14	2.95365e-05	4.03838e-06	5.77457e-08			UHRF1	2.80229e-06	2.34731e-05	2.67218e-05	8.37641	9.53573
ST14	1.12637e-05	2.52399e-08	5.77457e-08			SUV39H1	1.69364e-05	3.73677e-05	2.66641e-05	2.20635	1.57436
CNP	2.43547e-05	0.000170798	0.000427549			PDK1	2.34887e-05	1.54531e-05	2.66497e-05	0.657895	1.13457
CNP	1.21637e-05	5.04798e-08	5.77457e-08			SAG	6.97503e-06	2.79216e-05	2.66497e-05	4.00308	3.82072
CNP	9.51823e-06	2.52399e-08	5.77457e-08			TNS4	1.72296e-05	1.90246e-05	2.66497e-05	1.10418	1.54673
CNP	8.26368e-06	5.6285e-06	5.77457e-08			LRRC4C	1.75705e-05	1.31878e-05	2.66352e-05	0.750566	1.5159
TIMM10B	2.24456e-05	9.46496e-05	0.000307207			MYH13	1.89001e-05	2.32207e-05	2.66208e-05	1.2286	1.4085
TIMM10B	3.38456e-05	0.000109743	9.22777e-05			PDE6H	2.89297e-05	3.74813e-05	2.66208e-05	1.2956	0.920189
TIMM10B	2.66183e-05	4.88392e-05	2.78334e-05			AKIRIN1	6.75003e-06	2.8193e-05	2.65919e-05	4.17672	3.93952
TIMM10B	1.9091e-05	2.77639e-07	1.15491e-07			ABCC12	2.42115e-05	4.75141e-05	2.65486e-05	1.96246	1.09653
ZNF274	1.84092e-05	0.00026936	0.000423623			TENM2	1.21023e-05	1.88858e-05	2.64909e-05	1.56051	2.18891
ZNF274	1.41819e-05	7.57197e-08	5.77457e-08			TPRKB	5.12048e-06	2.26717e-05	2.6462e-05	4.42766	5.16787
ZNF274	7.28185e-06	2.52399e-08	5.77457e-08			SGCB	1.13796e-05	8.75825e-06	2.63465e-05	0.769644	2.31524
ZNF274	7.06367e-06	8.58157e-07	5.77457e-08			MFI2	2.10683e-05	1.19953e-05	2.63032e-05	0.569352	1.24847
GRSF1	5.50912e-06	0.000409694	0.00018802			YIPF3	1.16319e-05	3.01112e-05	2.62454e-05	2.58868	2.25634
GRSF1	1.85455e-06	0.000163226	0.00013397			C17orf58	9.5455e-06	4.08886e-05	2.62166e-05	4.28355	2.74648
GRSF1	7.52731e-06	0.000145054	7.24132e-05			LDHAL6A	1.21364e-05	1.41217e-05	2.62166e-05	1.16358	2.16016
GRSF1	3.30002e-06	6.01214e-05	2.7487e-05			CEBPD	1.49933e-05	1.30238e-05	2.62021e-05	0.868643	1.74759
GNG4	1.68001e-05	0.000335994	0.000421313			APIP	1.59546e-05	2.3511e-05	2.61877e-05	1.47361	1.64139
GNG4	5.18184e-05	1.69107e-06	1.15491e-07			AVIL	1.87842e-05	2.60097e-05	2.61588e-05	1.38466	1.3926
GNG4	2.29365e-05	1.0096e-07	5.77457e-08			THEGL	1.31455e-05	1.33456e-05	2.61588e-05	1.01522	1.98994
GNG4	1.9391e-05	8.83396e-07	5.77457e-08			RBM4B	1.54364e-05	2.67858e-05	2.61011e-05	1.73523	1.69087
KRTAP21-3	1.84637e-05	0.000242	0.000389726			ZSCAN21	1.46046e-05	1.3068e-05	2.61011e-05	0.894783	1.78718
KRTAP21-3	2.13001e-05	0.000119259	2.54081e-05			FN3K	2.25819e-05	2.62306e-05	2.60866e-05	1.16157	1.1552
KRTAP21-3	3.37092e-05	3.65726e-05	5.4281e-06			BHLHA15	2.33387e-05	3.06728e-05	2.60722e-05	1.31424	1.11712
KRTAP21-3	3.03547e-05	2.00152e-05	9.81678e-07			CH25H	1.52251e-05	5.59442e-05	2.60722e-05	3.67448	1.71245
KHDRBS3	1.78364e-05	0.000205276	0.000421197			CTSE	2.25069e-05	7.03562e-05	2.60433e-05	3.12598	1.15713
KHDRBS3	1.81364e-05	3.53359e-06	5.77457e-08			E2F7	2.31206e-05	4.04154e-05	2.60433e-05	1.74803	1.12641
KHDRBS3	8.29095e-06	1.76679e-07	5.77457e-08			GALNT15	1.0691e-05	2.65839e-05	2.60289e-05	2.48658	2.43466
KHDRBS3	1.76455e-05	2.77639e-07	5.77457e-08			INO80D	2.03592e-05	8.00736e-06	2.60145e-05	0.393304	1.27777
FRS2	2.25274e-05	0.000250304	0.000417097			LRRIQ1	2.41842e-05	2.77639e-05	2.60145e-05	1.14802	1.07568
FRS2	9.02732e-06	5.85566e-06	3.17602e-06			NLGN3	1.51023e-05	3.37457e-05	2.59856e-05	2.23447	1.72063
FRS2	4.22729e-06	2.52399e-08	5.77457e-08			MRGPRX4	2.27524e-05	1.81222e-05	2.59423e-05	0.796499	1.1402
FRS2	2.72729e-08	2.52399e-08	5.77457e-08			OR9G4	2.42047e-05	3.33861e-05	2.5899e-05	1.37932	1.07
AMBRA1	2.60456e-05	0.000191243	0.000420158			C3orf22	2.5241e-05	3.67745e-05	2.58845e-05	1.45693	1.02549
AMBRA1	2.5091e-05	6.30997e-07	5.77457e-08			SSBP3	7.1114e-06	2.58078e-05	2.58845e-05	3.62908	3.63987
AMBRA1	5.78185e-06	5.80518e-07	5.77457e-08			CHST15	1.02955e-05	1.87469e-05	2.58701e-05	1.82089	2.51276
AMBRA1	1.02819e-05	2.52399e-08	5.77457e-08			GLI1	1.91865e-05	1.39955e-05	2.58701e-05	0.729448	1.34835
NADK	1.08819e-05	0.000140435	0.000415481			STK38L	1.38955e-05	2.47793e-05	2.58701e-05	1.78326	1.86176
NADK	1.87365e-05	2.42051e-05	3.63798e-06			C9orf117	2.37206e-05	4.51353e-05	2.58123e-05	1.90279	1.08818
NADK	2.04001e-05	9.33876e-07	5.77457e-08			SYT10	1.26137e-05	1.6469e-05	2.5769e-05	1.30565	2.04294
NADK	3.70911e-06	2.52399e-08	5.77457e-08			ATXN1L	1.62342e-05	1.3415e-05	2.57113e-05	0.826344	1.58378
OLFM4	2.28547e-05	0.000130137	0.000363452			SAA4	2.45592e-05	4.02513e-05	2.56824e-05	1.63895	1.04573
OLFM4	1.59546e-05	5.20952e-05	4.43487e-05			TSPO	1.19591e-05	1.73903e-05	2.5668e-05	1.45414	2.14631
OLFM4	3.01638e-05	1.18628e-05	7.16047e-06			ZNF532	2.20774e-05	2.49118e-05	2.5668e-05	1.12839	1.16264
OLFM4	3.49911e-05	4.41698e-06	6.92949e-07			VPS4A	7.74549e-06	2.78017e-05	2.56247e-05	3.58941	3.30833
NT5M	2.96456e-05	0.000106664	0.00033481			CDO1	1.36773e-05	1.33456e-05	2.56102e-05	0.975745	1.87246
NT5M	2.45728e-05	2.64767e-05	6.02288e-05			CST9	3.1882e-05	3.43136e-05	2.55814e-05	1.07627	0.802377
NT5M	3.10092e-05	1.48663e-05	9.64354e-06			ALDOB	1.13046e-05	3.44966e-05	2.55525e-05	3.05156	2.26036
NT5M	5.67275e-06	3.30643e-05	8.77735e-06			C4orf22	2.10206e-05	1.32446e-05	2.55236e-05	0.63008	1.21422
FGF11	3.25638e-05	8.23073e-05	0.000259856			LITAF	3.43093e-05	3.44209e-05	2.55092e-05	1.00325	0.743507
FGF11	2.17637e-05	0.000104443	0.000147425			OR5B2	1.28114e-05	2.4956e-05	2.55092e-05	1.94795	1.99113
FGF11	2.3591e-05	1.99395e-06	4.90839e-06			ULBP2	1.61387e-05	1.74282e-05	2.55092e-05	1.0799	1.58062
FGF11	2.09183e-05	2.52399e-08	5.77457e-08			ASB9	1.21228e-05	2.84138e-05	2.54803e-05	2.34384	2.10185
DMRTA1	1.17819e-05	8.59419e-05	0.000217528			INAFM2	9.98868e-06	1.98259e-05	2.54803e-05	1.98484	2.55092
DMRTA1	2.71638e-05	0.000190258	0.000194257			TMEM204	1.78364e-05	4.29078e-05	2.54803e-05	2.40563	1.42855
DMRTA1	1.0391e-05	3.02879e-07	1.15491e-07			CST3	2.33865e-05	3.23197e-05	2.54659e-05	1.38198	1.08891
DMRTA1	2.70001e-06	4.29078e-07	5.77457e-08			MAPK13	9.68868e-06	4.31161e-05	2.54659e-05	4.45015	2.62841
TPM3	2.48183e-06	0.000209062	0.000395212			NDUFB6	8.4614e-06	4.56653e-05	2.54514e-05	5.39689	3.00794
TPM3	3.76911e-05	0.000100531	1.64575e-05			ANKRD23	3.09342e-05	5.08079e-05	2.54226e-05	1.64245	0.821826
TPM3	8.29095e-06	2.27159e-07	5.77457e-08			BARHL1	7.77276e-06	3.68566e-05	2.54081e-05	4.74176	3.26887
TPM3	1.56001e-05	2.52399e-08	5.77457e-08			RPL22L1	2.67683e-05	3.0433e-05	2.54081e-05	1.1369	0.949187
SPA17	2.00455e-05	0.000143716	0.000409533			CDK17	7.7864e-06	2.33469e-05	2.53937e-05	2.99842	3.26129
SPA17	1.15364e-05	1.8097e-05	6.35203e-07			ABI3	2.35433e-05	3.02626e-05	2.53648e-05	1.2854	1.07737
SPA17	1.22455e-05	2.52399e-08	5.77457e-08			DPP4	7.62958e-06	3.42001e-05	2.53215e-05	4.48256	3.31886
SPA17	3.46638e-05	1.76679e-07	5.77457e-08			GORASP1	1.04319e-05	4.48261e-05	2.53071e-05	4.29703	2.42594
RBFOX2	6.05457e-06	0.000148865	0.000407627			UGDH	1.0841e-05	1.02979e-05	2.53071e-05	0.949905	2.33439
RBFOX2	1.19728e-05	9.31352e-06	2.0211e-06			GAS1	1.27705e-05	2.94234e-05	2.52782e-05	2.30401	1.97942
RBFOX2	2.83638e-06	1.48915e-06	4.61966e-07			TMEM235	1.0541e-05	1.65511e-05	2.52493e-05	1.57017	2.39535
RBFOX2	3.32729e-06	2.52399e-08	5.77457e-08			SCNN1A	1.06637e-05	3.09126e-05	2.52349e-05	2.89886	2.36643
USP17L1	1.14273e-05	0.000168729	0.000378466			PTPN18	2.5016e-05	2.9619e-05	2.52205e-05	1.184	1.00817
USP17L1	1.00091e-05	4.71986e-05	1.47252e-05			CORIN	2.71569e-05	3.92291e-05	2.51916e-05	1.44453	0.927629
USP17L1	2.43547e-05	1.63807e-05	1.32238e-05			LGALS3	1.61592e-05	1.14084e-05	2.51916e-05	0.706004	1.55897
USP17L1	6.70912e-06	7.57197e-08	5.77457e-08			ELOVL6	4.67048e-06	4.90033e-05	2.51338e-05	10.4921	5.38143
HAND1	1.23273e-05	0.000176402	0.000404971			TSPY8	8.56368e-06	2.52967e-05	2.51194e-05	2.95395	2.93325
HAND1	5.37275e-06	1.0096e-07	1.15491e-07			HOOK2	1.13864e-05	2.3675e-05	2.5105e-05	2.07923	2.20482
HAND1	1.33092e-05	2.01919e-07	5.77457e-08			CCDC58	7.97731e-06	1.36359e-05	2.50617e-05	1.70933	3.14162
HAND1	1.63092e-05	3.96266e-06	5.77457e-08			HIST1H2AG	1.36978e-05	3.52223e-05	2.50617e-05	2.57138	1.82961
PRKCQ	1.77546e-05	8.08182e-05	0.000261068			PHF2	7.60231e-06	4.02955e-05	2.50183e-05	5.30043	3.29089
PRKCQ	1.79183e-05	6.70624e-05	0.000143671			SH3RF2	1.57978e-05	2.80983e-05	2.50183e-05	1.77862	1.58366
PRKCQ	2.89365e-05	1.61535e-06	1.15491e-07			LSR	2.38501e-05	1.58759e-05	2.50039e-05	0.665653	1.04838
PRKCQ	1.51364e-05	2.77639e-07	5.77457e-08			ARL14	2.02296e-05	1.02916e-05	2.49606e-05	0.508737	1.23386
CFHR5	1.26273e-05	0.000170798	0.000404682			PGM1	1.15637e-05	2.25014e-05	2.49606e-05	1.94586	2.15853
CFHR5	1.31455e-05	2.52399e-08	5.77457e-08			ZFHX3	1.33296e-05	4.02576e-05	2.49606e-05	3.02017	1.87257
CFHR5	2.94547e-06	2.27159e-07	5.77457e-08			LOC730159	2.04546e-05	9.88773e-06	2.49317e-05	0.483398	1.21888
CFHR5	1.39092e-05	2.52399e-08	5.77457e-08			RAP2A	1.8116e-05	3.45093e-05	2.49317e-05	1.90491	1.37623
DIRC1	3.51002e-05	0.000370522	0.00038528			C1orf198	1.72364e-05	4.87824e-05	2.49173e-05	2.83019	1.44562
DIRC1	4.78911e-05	5.29028e-05	1.86519e-05			TFRC	1.68683e-05	1.85387e-05	2.49173e-05	1.09903	1.47717
DIRC1	3.95456e-05	1.76174e-05	2.88729e-07			ACAA1	9.20459e-06	1.03294e-05	2.49029e-05	1.1222	2.70548
DIRC1	1.59819e-05	1.51439e-07	5.77457e-08			KIAA1598	1.03841e-05	9.76784e-06	2.48884e-05	0.94065	2.39677
RBM48	2.14092e-05	0.000167669	0.000398388			CD1E	2.01615e-05	2.57131e-05	2.4874e-05	1.27536	1.23374
RBM48	4.77275e-06	9.16208e-06	5.71683e-06			TNRC6C	2.01478e-05	6.33963e-05	2.4874e-05	3.14656	1.23457
RBM48	5.20912e-06	6.30997e-07	5.77457e-08			ANXA10	1.5116e-05	1.43426e-05	2.48307e-05	0.948835	1.64268
RBM48	8.56368e-06	5.04798e-07	5.77457e-08			MED9	1.87569e-05	1.32509e-05	2.48307e-05	0.706457	1.32381
PRELID2	2.33728e-05	0.000142454	0.000403469			PIM1	1.43864e-05	1.78131e-05	2.48307e-05	1.23818	1.72598
PRELID2	4.71275e-05	8.45537e-06	5.77457e-08			RGN	2.39251e-05	1.99269e-05	2.48307e-05	0.832886	1.03785
PRELID2	1.97728e-05	6.05758e-07	5.77457e-08			C3orf67	8.74095e-06	1.34655e-05	2.47729e-05	1.54051	2.83412
PRELID2	2.33456e-05	1.76679e-07	5.77457e-08			HSP90AA1	1.25932e-05	1.2418e-05	2.47729e-05	0.986087	1.96716
HOXB2	2.38365e-05	0.00036873	0.00040295			PTPRB	1.59205e-05	2.63378e-05	2.4744e-05	1.65433	1.55422
HOXB2	9.90005e-06	4.1141e-06	1.15491e-07			UBXN1	1.33432e-05	1.47843e-05	2.47152e-05	1.108	1.85226
HOXB2	1.64728e-05	2.52399e-08	5.77457e-08			C12orf74	1.49455e-05	3.70206e-05	2.47007e-05	2.47704	1.65272
HOXB2	1.29001e-05	2.24635e-06	5.77457e-08			PGAM2	1.55796e-05	7.02931e-05	2.47007e-05	4.51186	1.58545
MAB21L3	2.6891e-05	0.000153913	0.000401622			OR56B4	2.20365e-05	3.31274e-05	2.4643e-05	1.5033	1.11828
MAB21L3	4.7182e-06	4.30845e-05	1.27041e-06			UMAD1	1.3691e-05	4.07056e-05	2.46141e-05	2.97317	1.79784
MAB21L3	2.42456e-05	1.41343e-06	1.15491e-07			NBPF9	7.8614e-06	1.57371e-05	2.45997e-05	2.00182	3.12917
MAB21L3	6.46367e-06	5.04798e-08	5.77457e-08			CFAP97	9.63414e-06	3.3853e-05	2.45708e-05	3.51386	2.55039
EARS2	5.18184e-06	0.000150026	0.000392787			ARID1B	1.84842e-05	2.7562e-05	2.45419e-05	1.49111	1.32773
EARS2	2.07274e-06	3.29885e-05	8.8351e-06			MTPN	1.50751e-05	2.78712e-05	2.45419e-05	1.84882	1.62798
EARS2	4.99093e-06	4.14944e-05	5.19712e-07			SLC25A53	2.72865e-05	3.82321e-05	2.45419e-05	1.40114	0.899417
EARS2	2.42728e-06	3.86928e-05	5.77457e-08			LRRC15	2.35297e-05	1.62166e-05	2.45131e-05	0.6892	1.04179
GPAM	1.04728e-05	0.00042875	0.000401506			NUDT8	1.97865e-05	2.03244e-05	2.45131e-05	1.02719	1.23888
GPAM	9.16368e-06	1.0096e-07	5.77457e-08			C1QB	1.04796e-05	3.27235e-05	2.4412e-05	3.12259	2.32948
GPAM	1.0991e-05	7.67293e-06	5.77457e-08			OR6T1	1.51637e-05	1.28156e-05	2.43976e-05	0.845147	1.60895
GPAM	1.9991e-05	1.56487e-06	5.77457e-08			RPS6KB2	1.64387e-05	2.42177e-05	2.43976e-05	1.47321	1.48415
SLC35E2B	5.18184e-06	5.63607e-05	0.00038655			SLC35E3	2.6141e-05	3.14805e-05	2.43976e-05	1.20425	0.933306
SLC35E2B	1.0691e-05	6.11563e-05	1.39167e-05			PARS2	5.16821e-06	5.94337e-05	2.43687e-05	11.4999	4.71512
SLC35E2B	9.95459e-06	1.16861e-05	1.09717e-06			ZNRF3	1.27228e-05	2.24951e-05	2.43687e-05	1.76809	1.91536
SLC35E2B	7.30913e-06	1.26199e-07	1.15491e-07			MLLT6	3.03411e-06	1.45887e-05	2.43543e-05	4.80823	8.02684
RNF19A	5.78185e-06	0.000127209	0.000400351			ZBTB1	9.30004e-06	3.56198e-05	2.43543e-05	3.83007	2.61873
RNF19A	3.13638e-06	2.52399e-07	5.77457e-08			PCK2	2.25956e-05	3.24774e-05	2.43398e-05	1.43734	1.0772
RNF19A	3.68184e-06	2.52399e-08	5.77457e-08			RRAGC	1.45978e-05	2.24446e-05	2.43254e-05	1.53753	1.66637
RNF19A	1.57637e-05	2.52399e-08	5.77457e-08			DDX28	6.8864e-06	7.24827e-05	2.4311e-05	10.5255	3.53029
SRP72	3.24547e-06	0.00022461	0.000398734			REPIN1	1.19046e-05	1.90561e-05	2.42965e-05	1.60074	2.04094
SRP72	4.52729e-06	2.52399e-08	5.77457e-08			FANCI	1.61455e-05	2.31008e-05	2.42388e-05	1.43079	1.50127
SRP72	2.08637e-05	2.66786e-05	5.77457e-08			HMGB1	8.85004e-06	3.2591e-05	2.41955e-05	3.68258	2.73394
SRP72	1.06637e-05	1.3781e-05	5.77457e-08			GSKIP	2.16478e-05	6.15727e-05	2.4181e-05	2.84429	1.11702
ITGAX	6.6273e-06	0.000295635	0.000395327			ZNF570	2.67615e-05	3.24207e-05	2.4181e-05	1.21147	0.903576
ITGAX	2.45728e-05	2.7991e-05	2.7718e-06			ANKRD18B	1.2266e-05	2.84769e-05	2.41522e-05	2.32162	1.96904
ITGAX	3.74456e-05	2.74105e-05	6.92949e-07			SLC26A9	2.43615e-05	4.42266e-05	2.41522e-05	1.81543	0.991408
ITGAX	6.90003e-06	6.08282e-06	5.77457e-08			HERC6	1.95955e-05	1.84819e-05	2.40944e-05	0.943169	1.22959
ERICH6	2.70819e-05	6.82234e-05	0.000373095			SRP19	7.01594e-06	2.50001e-05	2.40944e-05	3.56333	3.43424
ERICH6	3.81547e-05	2.61485e-05	2.37912e-05			MAGI2	1.58455e-05	4.67191e-05	2.408e-05	2.94841	1.51967
ERICH6	2.63183e-05	1.4412e-05	9.81678e-07			PLCH1	1.06023e-05	2.52967e-05	2.40655e-05	2.38596	2.26984
ERICH6	1.61728e-05	9.995e-06	1.15491e-07			TTPAL	1.67864e-05	1.91571e-05	2.40367e-05	1.14122	1.43191
TTC23L	4.44548e-06	0.000211384	0.000390303			INCA1	1.23751e-05	4.55833e-05	2.39934e-05	3.68348	1.93885
TTC23L	9.92732e-06	1.65826e-05	7.27596e-06			PJA2	1.54842e-05	3.12218e-05	2.39789e-05	2.01637	1.54861
TTC23L	4.85457e-06	4.84606e-06	5.77457e-08			PNPLA5	1.01182e-05	2.27916e-05	2.39789e-05	2.25253	2.36987
TTC23L	6.54549e-06	1.76679e-07	5.77457e-08			CENPM	1.71819e-06	2.30125e-05	2.395e-05	13.3934	13.9391
OR51T1	2.74092e-05	0.000102903	0.000372864			C12orf45	6.59321e-06	2.4306e-05	2.39356e-05	3.68652	3.63034
OR51T1	2.85547e-05	3.39729e-05	1.73815e-05			PYCRL	2.07956e-05	2.11952e-05	2.39356e-05	1.01922	1.151
OR51T1	4.11547e-05	4.62395e-05	5.19712e-06			ANK1	1.55728e-05	2.76755e-05	2.39212e-05	1.77717	1.53609
OR51T1	2.37001e-05	5.40134e-06	5.77457e-08			USPL1	6.19776e-06	1.17366e-05	2.39212e-05	1.89368	3.85965
VCX3B	6.21821e-06	0.000129304	0.000393826			GABRR3	2.59433e-05	2.84832e-05	2.39067e-05	1.0979	0.921499
VCX3B	6.60003e-06	1.59011e-06	1.15491e-07			CYP4B1	1.71683e-05	7.0249e-05	2.38923e-05	4.09179	1.39166
VCX3B	8.89095e-06	2.52399e-08	5.77457e-08			DIRC2	1.76319e-05	1.21025e-05	2.38923e-05	0.6864	1.35506
VCX3B	1.26546e-05	6.38569e-06	5.77457e-08			MACROD2	3.70434e-05	3.05844e-05	2.38923e-05	0.825639	0.644982
FBXO9	1.31182e-05	3.81375e-05	0.000393364			CD226	1.42705e-05	1.31311e-05	2.38779e-05	0.920153	1.67323
FBXO9	1.2491e-05	1.0096e-07	1.15491e-07			ANAPC16	1.13523e-05	1.77752e-05	2.38634e-05	1.56578	2.10207
FBXO9	9.10913e-06	3.05403e-06	5.77457e-08			CT45A1	1.18364e-05	7.50887e-06	1.19534e-05	0.634387	1.00988
FBXO9	6.98185e-06	1.64059e-06	5.77457e-08			C17orf99	1.99842e-05	3.45345e-05	2.38346e-05	1.72809	1.19267
UMOD	2.2091e-05	0.000408659	0.000386781			ATL1	1.59342e-05	5.45497e-05	2.38201e-05	3.42344	1.49491
UMOD	1.52728e-05	6.86525e-06	4.90839e-06			NRIP1	2.16069e-05	2.78459e-05	2.38057e-05	1.28875	1.10176
UMOD	2.00728e-05	4.39174e-06	5.77457e-08			GSAP	2.05569e-05	5.52123e-06	2.37768e-05	0.268583	1.15663
UMOD	2.61274e-05	2.52399e-07	5.77457e-08			GRM3	2.79683e-05	2.68363e-05	2.37624e-05	0.959526	0.849618
HIST1H2AK	9.38186e-06	8.02629e-05	0.000383489			NAP1L5	1.14069e-05	2.50443e-05	2.37624e-05	2.19554	2.08316
HIST1H2AK	1.84637e-05	3.32409e-05	5.77457e-06			ODF3	2.14024e-05	3.2692e-05	2.37624e-05	1.52749	1.11027
HIST1H2AK	4.85457e-06	2.12772e-05	1.79012e-06			TRIM16L	1.61796e-05	2.80668e-05	2.37624e-05	1.7347	1.46866
HIST1H2AK	7.39094e-06	2.27159e-06	3.46474e-07			PRR11	2.70274e-05	2.55996e-05	2.37479e-05	0.947171	0.878661
EID2B	2.80365e-05	4.20749e-05	0.000388398			DEFA6	2.13546e-05	2.67164e-05	2.37335e-05	1.25108	1.1114
EID2B	2.90183e-05	2.80163e-06	5.77457e-08			LRRC32	2.26228e-05	9.23907e-05	2.37335e-05	4.08396	1.04909
EID2B	5.18184e-07	2.52399e-08	5.77457e-08			EPHB1	2.41842e-05	2.223e-05	2.36902e-05	0.919197	0.979573
EID2B	1.01182e-05	1.07774e-05	5.77457e-08			PIRT	1.86615e-05	1.25947e-05	2.36902e-05	0.674905	1.26947
TSPAN32	1.80274e-05	9.51292e-05	0.000384298			SLC10A5	2.68365e-05	2.55049e-05	2.36902e-05	0.950382	0.88276
TSPAN32	1.43728e-05	1.27966e-05	2.94503e-06			TFF1	2.70342e-05	5.16598e-05	2.36902e-05	1.9109	0.876304
TSPAN32	8.10004e-06	2.28421e-05	1.73237e-07			FGD3	1.86069e-05	9.995e-06	2.36758e-05	0.537166	1.27242
TSPAN32	2.9291e-05	1.32762e-05	1.15491e-07			FAM187B	6.99549e-06	3.6194e-05	2.36469e-05	5.17391	3.3803
SCRT2	3.1282e-05	0.000120647	0.000385568			PTPRQ	1.87569e-05	3.42884e-05	2.3618e-05	1.82804	1.25916
SCRT2	3.09547e-05	1.04746e-05	1.73237e-07			SPATA16	2.1041e-05	4.10338e-05	2.3618e-05	1.95018	1.12248
SCRT2	1.35546e-05	2.52399e-08	1.15491e-07			TCP10L2	1.49251e-05	1.59895e-05	2.3618e-05	1.07132	1.58244
SCRT2	9.68186e-06	2.52399e-08	5.77457e-08			NANOG	1.18569e-05	2.24004e-05	2.35458e-05	1.88923	1.98584
MLXIP	5.37275e-06	9.84861e-05	0.000383663			PDZK1	9.59323e-06	3.00481e-05	2.35458e-05	3.13222	2.45442
MLXIP	2.70001e-06	1.8728e-05	8.0844e-07			CELF6	7.34322e-06	1.74786e-05	2.3517e-05	2.38024	3.20254
MLXIP	8.70004e-06	2.52399e-08	5.77457e-08			FERMT2	1.02069e-05	4.49901e-06	2.34881e-05	0.440783	2.3012
MLXIP	8.01822e-06	1.86775e-06	5.77457e-08			SPATA25	1.60773e-05	4.65298e-05	2.34592e-05	2.89412	1.45915
SGIP1	1.0691e-05	6.9435e-05	0.000270943			ABCB6	1.24023e-05	5.30416e-05	2.3387e-05	4.27675	1.8857
SGIP1	5.80912e-06	8.88444e-05	0.000109255			MMP26	1.22796e-05	2.92846e-05	2.3387e-05	2.38482	1.90454
SGIP1	7.99095e-06	1.56487e-05	1.61688e-06			FAM204A	1.96842e-05	3.77526e-05	2.33726e-05	1.91791	1.18738
SGIP1	2.04274e-05	5.2499e-06	8.0844e-07			FUT8	1.12091e-05	2.70067e-05	2.33437e-05	2.40934	2.08256
B9D2	2.7191e-05	9.99752e-05	0.000369515			SLC46A3	2.00319e-05	3.60489e-05	2.33437e-05	1.79957	1.16533
B9D2	2.74638e-05	2.31702e-05	1.14914e-05			OASL	2.29228e-05	2.68805e-05	2.33148e-05	1.17265	1.0171
B9D2	6.00003e-06	1.03484e-06	4.61966e-07			SCGB3A1	1.35478e-05	2.06715e-05	2.33004e-05	1.52582	1.71987
B9D2	2.53092e-05	6.53713e-06	3.46474e-07			DCTD	1.89137e-05	1.95925e-05	2.3286e-05	1.03589	1.23117
CD180	1.75364e-05	0.00016045	0.000349824			CHPT1	1.96569e-05	2.85968e-05	2.32715e-05	1.4548	1.18389
CD180	1.43455e-05	6.8602e-05	3.14137e-05			OTOGL	1.44887e-05	1.25379e-05	2.32715e-05	0.865358	1.60618
CD180	2.60456e-05	1.51439e-07	5.77457e-08			SMCP	1.80887e-05	1.21656e-05	2.32427e-05	0.672553	1.28493
CD180	2.44638e-05	2.87482e-05	5.77457e-08			PBDC1	2.01751e-05	7.74234e-06	2.31849e-05	0.383757	1.14918
HELZ2	1.52183e-05	0.000120369	0.000337524			NTHL1	8.36595e-06	1.58633e-05	2.31705e-05	1.89617	2.76962
HELZ2	1.63364e-05	3.9349e-05	4.24431e-05			COMMD9	1.21228e-05	1.07206e-05	2.3156e-05	0.884339	1.91013
HELZ2	5.01821e-06	2.52399e-08	5.77457e-08			LOH12CR1	2.36251e-05	2.70382e-05	2.3156e-05	1.14447	0.980145
HELZ2	2.43819e-05	6.56237e-07	5.77457e-08			MYBL2	7.38413e-06	3.30327e-05	2.3156e-05	4.47348	3.13592
SCG3	4.98821e-05	0.000121707	0.0002039			HNRNPLL	2.4116e-05	2.45458e-05	2.31416e-05	1.01782	0.959595
SCG3	2.96729e-05	0.000209845	0.000175547			KCTD21	1.71887e-05	2.05137e-05	2.31416e-05	1.19344	1.34633
SCG3	1.41001e-05	2.52399e-08	5.77457e-08			FEZF2	1.01796e-05	1.24811e-05	2.30839e-05	1.22609	2.26766
SCG3	2.80092e-05	6.51189e-06	5.77457e-08			C2orf78	1.65819e-05	3.77715e-05	2.30694e-05	2.27788	1.39124
ATP7A	2.54728e-05	6.56995e-05	0.000175027			OXT	3.01297e-05	2.92972e-05	2.30261e-05	0.97237	0.764233
ATP7A	1.6991e-05	0.000115144	0.000165673			SERPINB10	1.8116e-05	2.14539e-05	2.30117e-05	1.18425	1.27024
ATP7A	4.00911e-05	2.64514e-05	3.37235e-05			LRRC66	1.03978e-05	2.50569e-05	2.29972e-05	2.40983	2.21175
ATP7A	2.83092e-05	1.15599e-05	4.09995e-06			RBM46	1.50273e-05	2.80983e-05	2.29972e-05	1.86981	1.53036
TREM2	1.1591e-05	0.000175291	0.000374019			FAF2	8.70686e-06	1.08468e-05	2.29251e-05	1.24578	2.63299
TREM2	1.9691e-05	5.72946e-06	1.50139e-06			HLA-DQA2	1.74955e-05	1.82043e-05	2.29251e-05	1.04051	1.31034
TREM2	1.04728e-05	2.52399e-08	5.77457e-08			IDH2	1.24364e-05	1.1705e-05	2.29251e-05	0.941187	1.84338
TREM2	2.8091e-06	2.52399e-08	5.77457e-08			LARGE	2.36728e-05	3.87243e-05	2.28962e-05	1.63581	0.967192
DPEP1	1.08546e-05	9.96724e-05	0.000373788			OR51A7	2.40751e-05	2.65398e-05	2.28962e-05	1.10237	0.951031
DPEP1	2.62092e-05	7.47101e-06	1.32815e-06			ZNF219	5.58412e-06	2.22679e-05	2.28962e-05	3.98772	4.10023
DPEP1	1.1591e-05	1.31247e-06	5.77457e-08			CCDC171	1.42773e-05	1.36737e-05	2.28817e-05	0.957722	1.60266
DPEP1	2.7791e-05	2.2413e-05	5.77457e-08			CT45A10	2.09456e-05	2.03244e-05	2.28817e-05	0.970346	1.09244
SLC35F3	1.21091e-05	4.17468e-05	0.000374539			STK19	1.05341e-05	3.72541e-05	2.28529e-05	3.53651	2.16941
SLC35F3	2.49001e-05	9.84356e-07	5.77457e-08			C1orf185	2.09865e-05	4.74195e-05	2.28384e-05	2.25953	1.08825
SLC35F3	1.54092e-05	2.01919e-07	5.77457e-08			MMAB	3.42138e-05	3.97087e-05	2.2824e-05	1.1606	0.667099
SLC35F3	2.36456e-05	3.28119e-07	5.77457e-08			EDA2R	2.27387e-05	4.20497e-05	2.28096e-05	1.84925	1.00311
FHOD3	1.59819e-05	0.000141545	0.000371652			KRTAP5-8	1.53751e-05	6.24877e-05	2.27951e-05	4.06422	1.4826
FHOD3	6.08185e-06	7.82437e-07	2.7718e-06			LSP1	2.33865e-05	6.39768e-05	2.27807e-05	2.73563	0.974097
FHOD3	2.12456e-05	1.51439e-07	5.77457e-08			GLI4	1.98001e-05	3.40676e-05	2.27518e-05	1.72058	1.14908
FHOD3	2.08365e-05	1.51439e-07	5.77457e-08			AGTR1	7.29549e-06	4.6025e-05	2.27229e-05	6.30869	3.11466
PANX1	1.38546e-05	0.000144801	0.000353404			NXNL1	7.20685e-06	2.42303e-05	2.27085e-05	3.36212	3.15096
PANX1	1.45637e-05	1.62797e-05	1.73815e-05			ANKZF1	1.69637e-05	1.82169e-05	2.26508e-05	1.07387	1.33525
PANX1	2.3891e-05	1.11308e-05	3.58024e-06			SPIN1	1.38955e-05	2.18262e-05	2.26508e-05	1.57074	1.63008
PANX1	1.87092e-05	5.04798e-08	5.77457e-08			ALPP	2.8357e-05	1.86207e-05	2.26219e-05	0.656655	0.797755
PORCN	1.54364e-05	0.000145003	0.000302934			SRGAP2B	1.24432e-05	2.29431e-05	2.26075e-05	1.84382	1.81685
PORCN	2.03183e-05	7.04698e-05	6.87752e-05			EFR3A	2.63115e-05	1.64059e-05	2.2593e-05	0.623527	0.858675
PORCN	2.00728e-05	2.83949e-05	1.90561e-06			TINAGL1	9.98868e-06	2.95118e-05	2.25786e-05	2.95452	2.26042
PORCN	1.82183e-05	6.36045e-06	4.0422e-07			FAM19A4	9.75686e-06	9.72367e-06	2.25641e-05	0.996598	2.31264
GRAMD1C	5.1273e-06	4.25797e-05	0.000339256			SLC6A17	1.56001e-05	2.30566e-05	2.25641e-05	1.47798	1.44641
GRAMD1C	2.34547e-06	3.20547e-05	3.4532e-05			SEL1L	1.2416e-05	1.98575e-05	2.25208e-05	1.59935	1.81386
GRAMD1C	8.86368e-06	1.76679e-07	5.77457e-08			ENAH	6.6273e-06	1.26704e-05	2.25064e-05	1.91185	3.39601
GRAMD1C	5.38912e-05	3.78598e-06	5.77457e-08			EVA1C	1.14273e-05	2.33469e-05	2.25064e-05	2.04308	1.96952
BRF1	9.76368e-06	0.000127739	0.000370843			NEFL	1.28455e-05	1.93148e-05	2.25064e-05	1.50362	1.75208
BRF1	1.14819e-05	8.9854e-06	1.55913e-06			UGT1A1	3.4432e-05	1.70685e-05	2.24775e-05	0.495716	0.65281
BRF1	1.24364e-05	2.77639e-07	5.77457e-08			PAQR6	4.10456e-06	1.33519e-05	2.24631e-05	3.25294	5.47271
BRF1	3.65456e-06	2.52399e-08	5.77457e-08			SMOC2	1.58864e-05	2.69751e-05	2.24631e-05	1.698	1.41398
FARS2	2.37274e-06	0.000119637	0.000287458			ZMAT4	1.11682e-05	4.69651e-05	2.24487e-05	4.20524	2.01005
FARS2	6.90003e-06	3.945e-05	7.98624e-05			BRD3	8.66595e-06	1.89173e-05	2.24198e-05	2.18295	2.58711
FARS2	5.70003e-06	2.67038e-05	4.85064e-06			FAM118A	1.50546e-05	2.58204e-05	2.24198e-05	1.71512	1.48923
FARS2	4.7182e-06	2.52399e-08	5.77457e-08			NOV	3.43774e-05	9.40817e-06	2.24198e-05	0.273673	0.652166
ZFX	9.00004e-06	0.000105705	0.000371825			CSTL1	1.90501e-05	1.33393e-05	2.24053e-05	0.700222	1.17613
ZFX	1.38546e-05	1.0096e-07	1.15491e-07			RNF19B	3.75138e-05	3.81564e-05	2.24053e-05	1.01713	0.597256
ZFX	5.04548e-06	2.52399e-08	5.77457e-08			DYSF	7.88867e-06	1.41154e-05	2.23909e-05	1.78933	2.83836
ZFX	7.36367e-06	2.52399e-08	5.77457e-08			TBC1D3F	2.7341e-06	4.89023e-05	2.23476e-05	17.886	8.17365
OAT	1.57637e-05	0.000140056	0.000370554			ZNF581	6.0273e-06	1.77626e-05	2.23476e-05	2.94702	3.70773
OAT	4.14547e-06	1.26199e-06	1.15491e-06			GAGE12J	8.65231e-06	2.47982e-05	2.23332e-05	2.86608	2.58118
OAT	7.00912e-06	2.52399e-08	5.77457e-08			YDJC	1.6091e-05	2.88555e-05	2.23332e-05	1.79327	1.38793
OAT	7.6364e-06	5.04798e-08	5.77457e-08			CELF2	2.06865e-05	3.38846e-05	2.23187e-05	1.63801	1.07891
SAP30L	4.39911e-05	0.000159188	0.000336946			AP5Z1	1.28523e-05	8.25976e-06	2.23043e-05	0.642666	1.73543
SAP30L	4.63639e-05	9.02326e-05	3.44165e-05			BMP7	1.6916e-05	8.29699e-05	2.2261e-05	4.90482	1.31597
SAP30L	4.51366e-05	1.0096e-07	1.15491e-07			KCNC1	8.50913e-06	1.37116e-05	2.2261e-05	1.6114	2.61613
SAP30L	2.21456e-05	2.52399e-08	5.77457e-08			TCL1A	1.88796e-05	3.80428e-05	2.2261e-05	2.01502	1.1791
TP53BP1	1.43455e-05	0.00014778	0.000370092			CUX1	3.07365e-05	2.95307e-05	2.22465e-05	0.960769	0.723782
TP53BP1	1.25728e-05	7.57197e-08	5.77457e-08			GTF3C3	6.62049e-06	2.54355e-05	2.22465e-05	3.84194	3.36026
TP53BP1	1.34182e-05	2.52399e-08	5.77457e-08			SEMA4A	1.20205e-05	2.81299e-05	2.22321e-05	2.34016	1.84951
TP53BP1	2.2091e-06	2.52399e-08	5.77457e-08			YPEL5	1.25932e-05	2.03434e-05	2.22321e-05	1.61542	1.7654
CEACAM8	2.58274e-05	0.000182813	0.000368822			KIAA0101	1.95342e-05	3.4137e-05	2.22032e-05	1.74755	1.13664
CEACAM8	1.26273e-05	2.52399e-07	5.77457e-08			NEDD9	1.20955e-05	2.72275e-05	2.21455e-05	2.25105	1.83089
CEACAM8	2.09183e-05	1.94347e-06	5.77457e-08			POLM	2.06251e-05	7.98212e-06	2.21166e-05	0.38701	1.07232
CEACAM8	9.73641e-06	2.27159e-07	5.77457e-08			NUP50	9.93414e-06	3.49951e-05	2.20589e-05	3.52271	2.22051
LMO1	4.11002e-05	0.000159743	0.000368533			DEFB108B	1.62819e-05	3.35628e-05	2.203e-05	2.06135	1.35304
LMO1	1.0691e-05	7.29433e-06	5.77457e-08			FBXO30	1.0466e-05	1.49988e-05	2.203e-05	1.4331	2.10492
LMO1	2.13819e-05	7.77389e-06	5.77457e-08			KRTAP10-8	3.88502e-05	4.02576e-05	2.20011e-05	1.03623	0.566307
LMO1	1.8791e-05	2.01919e-07	5.77457e-08			SLC35B2	1.11819e-05	2.87482e-05	2.20011e-05	2.57097	1.96757
SPATA7	2.52547e-05	0.000208507	0.000336196			TMEM229B	7.45913e-06	9.26115e-05	2.20011e-05	12.4159	2.94956
SPATA7	3.51002e-05	4.36145e-05	3.07207e-05			NCALD	1.86683e-05	1.58507e-05	2.19867e-05	0.849069	1.17776
SPATA7	3.13911e-05	2.52399e-08	1.15491e-07			RBMXL3	1.55592e-05	1.90056e-05	2.19723e-05	1.22151	1.41217
SPATA7	2.07274e-05	1.51439e-07	5.77457e-08			ANO4	1.78296e-05	8.46799e-06	2.19434e-05	0.474939	1.23073
CUX2	2.07546e-05	8.68e-05	0.000362355			LINGO4	1.34182e-05	1.24054e-05	2.19289e-05	0.924518	1.63426
CUX2	9.21823e-06	1.08532e-05	4.50417e-06			OR5A2	7.21367e-06	1.61157e-05	2.18856e-05	2.23405	3.03391
CUX2	2.69729e-05	5.6285e-06	5.77457e-08			ITGA9	1.59683e-05	2.74232e-05	2.18712e-05	1.71735	1.36967
CUX2	1.83819e-05	2.27159e-07	5.77457e-08			C3	1.94387e-05	4.41004e-05	2.18568e-05	2.26869	1.12439
MRPS15	2.70001e-06	0.000332309	0.000221051			GDF9	9.67505e-06	9.15577e-06	2.18568e-05	0.946329	2.25909
MRPS15	4.90911e-06	0.000222086	8.59834e-05			SPON1	9.9205e-06	2.6912e-05	2.18279e-05	2.71277	2.20028
MRPS15	1.29546e-05	0.000205655	4.45797e-05			ITGA5	1.72024e-05	2.10627e-05	2.18135e-05	1.22441	1.26805
MRPS15	9.43641e-06	4.22264e-05	1.34548e-05			OR10AG1	1.22932e-05	1.38946e-05	2.18135e-05	1.13026	1.77443
LRGUK	2.84183e-05	0.000120521	0.000364549			OVGP1	1.58592e-05	2.27096e-05	2.18135e-05	1.43195	1.37545
LRGUK	1.19728e-05	1.76679e-07	5.77457e-08			DHX30	6.15003e-06	7.79976e-05	2.17846e-05	12.6825	3.54219
LRGUK	2.02637e-05	3.28119e-07	5.77457e-08			FIZ1	2.27797e-05	4.16332e-05	2.17701e-05	1.82765	0.955684
LRGUK	2.39183e-05	5.5023e-06	5.77457e-08			PDE12	8.21595e-06	6.93592e-05	2.17557e-05	8.44203	2.64799
C14orf169	6.3273e-06	5.63355e-05	0.000245824			PDZRN4	2.08024e-05	4.58609e-05	2.17268e-05	2.2046	1.04444
C14orf169	2.67274e-06	0.000111056	6.47907e-05			MTCP1	1.11955e-05	2.31324e-05	2.17124e-05	2.06622	1.93938
C14orf169	1.69092e-05	7.0495e-05	4.07107e-05			FAM69A	9.49095e-06	3.10577e-05	2.16835e-05	3.27235	2.28465
C14orf169	1.79455e-05	1.4942e-05	1.33393e-05			LRP1B	2.05637e-05	2.35362e-05	2.16691e-05	1.14455	1.05375
ANKRD30A	3.27274e-05	0.00020621	0.000362643			GIPC2	2.31478e-05	2.74295e-05	2.16402e-05	1.18497	0.93487
ANKRD30A	1.19455e-05	1.26199e-07	5.77457e-08			CATSPER3	2.12796e-05	2.0804e-05	2.16258e-05	0.977647	1.01627
ANKRD30A	1.4891e-05	2.52399e-08	5.77457e-08			OR4K5	2.16342e-05	5.92696e-05	2.15969e-05	2.73963	0.998277
ANKRD30A	1.3691e-05	2.52399e-08	5.77457e-08			RASAL1	1.55251e-05	2.512e-05	2.15825e-05	1.61803	1.39017
CHRNA7	3.13365e-05	0.000121429	0.000351729			PTAFR	2.40342e-05	2.33217e-05	2.15103e-05	0.970353	0.894986
CHRNA7	2.31001e-05	7.97581e-06	1.02787e-05			CLK1	2.09796e-05	6.44185e-05	2.14814e-05	3.07053	1.02392
CHRNA7	1.56001e-05	1.0096e-07	5.77457e-08			HIP1	2.72183e-05	2.98462e-05	2.14814e-05	1.09655	0.789227
CHRNA7	1.98546e-05	1.51439e-07	5.77457e-08			RNF150	2.12387e-05	3.37457e-05	2.14814e-05	1.58888	1.01143
C17orf107	7.50004e-06	0.000207952	0.000357908			HEPACAM	2.11706e-05	2.64956e-05	2.1467e-05	1.25153	1.014
C17orf107	1.72092e-05	3.90461e-05	3.29151e-06			CREB5	1.76114e-05	1.17681e-05	2.14525e-05	0.668208	1.2181
C17orf107	1.38819e-05	2.77639e-07	5.77457e-08			IFT80	1.44273e-05	3.22692e-05	2.14525e-05	2.23667	1.48694
C17orf107	6.27276e-06	2.52399e-08	5.77457e-08			SFXN5	7.05685e-06	3.48942e-05	2.14525e-05	4.94472	3.03996
C6orf163	2.60183e-05	0.000136598	0.000352422			EPS8L3	1.2566e-05	1.94789e-05	2.14381e-05	1.55013	1.70604
C6orf163	3.92729e-06	5.5023e-06	7.96891e-06			HHLA1	2.14706e-05	1.197e-05	2.14381e-05	0.557509	0.998489
C6orf163	1.64728e-05	9.33876e-07	5.77457e-08			THUMPD3	1.58251e-05	2.38454e-05	2.14381e-05	1.50681	1.35469
C6orf163	1.09637e-05	1.76679e-07	5.77457e-08			CUTC	9.20459e-06	1.18123e-05	2.14092e-05	1.2833	2.32593
KRTAP12-1	1.31728e-05	0.000103383	0.00035964			SPRN	2.32365e-05	3.43136e-05	2.14092e-05	1.47671	0.921363
KRTAP12-1	2.36728e-05	1.69107e-06	1.15491e-07			TMBIM1	2.39251e-05	1.26704e-05	2.14092e-05	0.529587	0.894844
KRTAP12-1	6.70912e-06	4.03838e-07	5.77457e-08			FGR	1.79251e-05	3.37142e-05	2.13948e-05	1.88084	1.19357
KRTAP12-1	6.0273e-06	2.52399e-08	5.77457e-08			TAS2R42	2.47092e-05	3.7008e-05	2.13804e-05	1.49774	0.865279
TMEM255B	6.58367e-05	0.000136497	0.000359698			DDX26B	1.5491e-05	1.3049e-05	2.13659e-05	0.842363	1.37925
TMEM255B	3.17456e-05	1.11056e-06	5.77457e-08			OR1B1	8.2364e-06	1.90561e-05	2.13659e-05	2.31365	2.59408
TMEM255B	4.17275e-06	1.76679e-07	5.77457e-08			TNFRSF10A	2.30456e-05	4.43654e-05	2.13515e-05	1.92512	0.92649
TMEM255B	3.84547e-06	2.52399e-08	5.77457e-08			EAPP	1.1666e-05	4.06362e-05	2.12937e-05	3.48332	1.82529
CT47A10	3.27274e-06	2.51894e-05	0.000359583			PCLO	7.07049e-06	1.36674e-05	2.12937e-05	1.93302	3.01164
CT47A10	1.72092e-05	3.28119e-07	5.77457e-08			ZNF101	1.82728e-05	3.00418e-05	2.12793e-05	1.64407	1.16453
CT47A10	1.12637e-05	2.52399e-08	5.77457e-08			PHC3	1.21296e-05	5.92444e-05	2.12649e-05	4.88428	1.75314
CT47A10	7.14549e-06	1.69107e-06	5.77457e-08			COL5A1	2.86297e-05	2.57573e-05	2.12216e-05	0.899672	0.741243
AGO1	8.29095e-06	0.000186069	0.000323318			ELL2	1.07591e-05	1.41407e-05	2.11638e-05	1.31429	1.96705
AGO1	1.6091e-05	7.9228e-05	3.62643e-05			SMPX	1.11955e-05	6.27843e-06	2.11638e-05	0.560799	1.89038
AGO1	9.08186e-06	7.57197e-08	5.77457e-08			OR10A2	3.39615e-05	5.75596e-05	2.11494e-05	1.69485	0.622745
AGO1	8.31822e-06	6.61285e-06	5.77457e-08			NRXN3	1.12978e-05	1.46707e-05	2.11349e-05	1.29855	1.87072
CCDC33	8.67277e-06	0.000227841	0.000357793			TDRD9	1.42364e-05	1.75544e-05	2.11349e-05	1.23306	1.48457
CCDC33	4.22729e-06	1.03988e-05	1.03942e-06			CLDN8	1.44819e-05	1.35664e-05	2.11061e-05	0.936787	1.45741
CCDC33	1.37728e-05	1.0096e-07	5.77457e-08			CPLX1	1.37932e-05	2.73727e-05	2.11061e-05	1.9845	1.53017
CCDC33	4.22729e-06	2.52399e-08	5.77457e-08			PHF10	1.66228e-05	5.48337e-06	2.10916e-05	0.32987	1.26884
PRRT1	1.18364e-05	0.000116558	0.000358601			ERG	2.67342e-05	5.67898e-06	2.10772e-05	0.212424	0.788398
PRRT1	8.6455e-06	3.02879e-07	5.77457e-08			HSPA6	1.01046e-05	1.77815e-05	2.10628e-05	1.75975	2.08447
PRRT1	2.22001e-05	5.80518e-07	5.77457e-08			ATF3	9.15004e-06	1.58443e-05	2.10339e-05	1.73161	2.29877
PRRT1	9.32732e-06	7.57197e-08	5.77457e-08			NKAIN2	1.26887e-05	1.57497e-05	2.10339e-05	1.24124	1.65769
HEATR5A	1.42637e-05	5.40386e-05	0.000273253			DMRT3	1.28592e-05	3.02563e-05	2.09761e-05	2.3529	1.63122
HEATR5A	2.90729e-05	1.50177e-05	4.61388e-05			NAALADL1	2.01001e-05	1.93022e-05	2.09761e-05	0.960305	1.04358
HEATR5A	2.11365e-05	4.29331e-05	3.89784e-05			RNF165	1.67046e-05	2.48613e-05	2.09473e-05	1.48829	1.25398
HEATR5A	4.06366e-06	2.52399e-08	1.15491e-07			MCCD1	1.48364e-05	6.39327e-05	2.09328e-05	4.30917	1.41091
LRRC75A	2.63183e-05	0.000126073	0.000357735			PCGF5	2.76001e-05	4.31539e-05	2.09184e-05	1.56354	0.757909
LRRC75A	1.17273e-05	6.05758e-07	5.77457e-08			KDM5D	1.43319e-05	1.57055e-05	2.0904e-05	1.09585	1.45856
LRRC75A	4.69093e-06	2.52399e-08	5.77457e-08			BOK	1.62137e-05	2.33595e-05	2.08606e-05	1.44073	1.28661
LRRC75A	1.29819e-05	5.04798e-08	5.77457e-08			ZBTB25	1.93842e-05	1.87154e-05	2.08606e-05	0.965498	1.07617
NKD2	3.6082e-05	0.000175644	0.000356002			MIXL1	1.65614e-05	3.15688e-05	2.08462e-05	1.90616	1.25872
NKD2	2.8282e-05	4.03838e-07	5.77457e-08			TMEM265	1.30842e-05	7.17444e-06	2.08462e-05	0.548331	1.59324
NKD2	6.60003e-06	4.29078e-07	5.77457e-08			SLC25A22	1.08955e-05	5.11297e-05	2.08318e-05	4.69274	1.91196
NKD2	5.91821e-06	2.52399e-08	5.77457e-08			SSFA2	9.75005e-06	1.80591e-05	2.08173e-05	1.85221	2.1351
HRH2	4.08275e-05	0.000262899	0.000327418			OR10G4	1.20069e-05	4.68263e-05	2.08029e-05	3.89996	1.73258
HRH2	3.26456e-05	5.52501e-05	2.14237e-05			KLHL21	1.54501e-05	3.02626e-05	2.07885e-05	1.95874	1.34553
HRH2	1.87637e-05	3.94247e-05	6.46752e-06			HLA-DPA1	1.28796e-05	1.56992e-05	2.0774e-05	1.21892	1.61294
HRH2	2.17637e-05	5.80518e-07	2.88729e-07			CIC	1.1891e-05	1.72389e-05	2.07596e-05	1.44974	1.74583
ZSWIM5	1.58183e-06	0.000106941	0.000323318			KLLN	1.11478e-05	1.31815e-05	2.07596e-05	1.18244	1.86222
ZSWIM5	1.24364e-05	5.85818e-05	2.37335e-05			SP110	1.51023e-05	1.51944e-05	2.07596e-05	1.0061	1.37459
ZSWIM5	2.03456e-05	5.65374e-06	3.86896e-06			PPP1R1B	2.80297e-05	1.82232e-05	2.07163e-05	0.65014	0.739084
ZSWIM5	2.79819e-05	8.35441e-06	2.82954e-06			DEFB107A	2.28683e-05	3.88e-05	2.07018e-05	1.69667	0.905264
AKAP14	3.83456e-05	0.000220016	0.000316447			TMEM213	1.07182e-05	1.67719e-05	2.06874e-05	1.5648	1.93011
AKAP14	2.82001e-05	1.96871e-05	1.92871e-05			C7orf34	9.11595e-06	2.49118e-05	2.06297e-05	2.73277	2.26303
AKAP14	2.24728e-05	5.14894e-06	1.72082e-05			GBGT1	1.48296e-05	3.56198e-05	2.06297e-05	2.40194	1.39111
AKAP14	1.84092e-05	2.77639e-07	5.77457e-08			ELMO3	1.66092e-05	2.33848e-05	2.06008e-05	1.40794	1.24033
AK9	2.81183e-05	0.000179557	0.000281568			PRKAR2B	2.79342e-05	2.21543e-05	2.06008e-05	0.793089	0.737475
AK9	3.59184e-05	5.73955e-05	6.97569e-05			G3BP1	1.2041e-05	1.62608e-05	2.05864e-05	1.35046	1.70969
AK9	1.86819e-05	4.1141e-06	4.61966e-07			NEUROD1	1.78228e-05	1.47275e-05	2.05864e-05	0.826328	1.15506
AK9	1.24637e-05	6.30997e-07	5.77457e-08			MEF2B	1.09705e-05	2.86788e-05	2.05575e-05	2.61418	1.87389
DNALI1	2.87456e-05	6.69615e-05	0.000210194			RAG1	1.97251e-05	4.15764e-05	2.05575e-05	2.10779	1.0422
DNALI1	4.75639e-05	7.49625e-05	0.00010758			UEVLD	3.7507e-05	1.74849e-05	2.05575e-05	0.466178	0.548097
DNALI1	3.41456e-05	3.61183e-05	3.3608e-05			LAMTOR3	2.51592e-06	9.45739e-05	2.0543e-05	37.5902	8.16522
DNALI1	1.41819e-05	1.79203e-06	5.77457e-08			NSUN2	1.19046e-05	1.75102e-05	2.0543e-05	1.47087	1.72564
MARC2	1.78364e-05	0.000155907	0.000341508			DDR2	1.91046e-05	2.14413e-05	2.05142e-05	1.12231	1.07378
MARC2	2.07274e-05	2.47856e-05	9.70128e-06			CTCF	6.90685e-06	3.22187e-05	2.04709e-05	4.66475	2.96385
MARC2	3.15274e-05	4.54318e-07	5.77457e-08			IDNK	8.7205e-06	2.38643e-05	2.04564e-05	2.73658	2.34579
MARC2	1.96365e-06	2.52399e-08	5.77457e-08			PYHIN1	7.07049e-06	7.88747e-06	2.0442e-05	1.11555	2.89117
PLET1	1.8491e-05	9.77037e-05	0.000316042			KHDC1L	1.23137e-05	3.93427e-05	2.04131e-05	3.19504	1.65776
PLET1	3.18274e-05	0.000148865	3.4532e-05			ARL14EPL	1.70387e-05	8.10832e-06	2.03987e-05	0.475876	1.1972
PLET1	2.68092e-05	1.33771e-06	5.77457e-08			HENMT1	2.31615e-05	2.19524e-05	2.03987e-05	0.947798	0.880716
PLET1	2.41092e-05	5.80518e-07	5.77457e-08			BMF	1.00705e-05	2.8641e-05	2.03842e-05	2.84405	2.02415
OR13G1	1.08273e-05	0.000203535	0.000347918			PIWIL3	1.38682e-05	1.3415e-05	2.03698e-05	0.967318	1.46881
OR13G1	1.96637e-05	5.52754e-06	5.77457e-08			BRK1	6.57276e-06	2.21796e-05	2.03409e-05	3.37447	3.09473
OR13G1	7.80004e-06	2.52399e-08	5.77457e-08			NT5DC1	1.4141e-05	4.96532e-05	2.03265e-05	3.5113	1.43742
OR13G1	1.46183e-05	2.52399e-08	5.77457e-08			PDYN	1.41205e-05	2.0337e-05	2.02976e-05	1.44025	1.43746
FAM167A	2.79001e-05	0.000205478	0.000345377			EDEM3	1.89001e-05	3.76769e-05	2.02832e-05	1.99348	1.07318
FAM167A	2.69456e-05	1.94347e-06	9.23932e-07			HTR2C	1.70114e-05	2.69373e-05	2.02832e-05	1.58348	1.19233
FAM167A	1.79728e-05	5.04798e-08	5.77457e-08			TPD52L2	1.44955e-05	3.0717e-05	2.02832e-05	2.11907	1.39927
FAM167A	2.6291e-05	1.06008e-06	5.77457e-08			PI15	1.90365e-05	8.23452e-06	2.02543e-05	0.432566	1.06398
GDAP1L1	4.25184e-05	0.000238391	0.000345146			PPFIA1	6.39548e-06	1.44183e-05	2.0211e-05	2.25445	3.1602
GDAP1L1	1.99092e-05	2.23121e-05	6.92949e-07			DPH3P1	1.29955e-05	3.23197e-05	2.01966e-05	2.48699	1.55412
GDAP1L1	2.79274e-05	3.05403e-06	5.77457e-08			HOXA9	1.92955e-05	1.13769e-05	2.01821e-05	0.589612	1.04595
GDAP1L1	2.24456e-05	1.26199e-07	5.77457e-08			PDCL	1.11887e-05	8.32917e-06	2.01821e-05	0.744427	1.8038
FRMD7	4.52729e-06	0.000215599	0.000345435			CHI3L2	1.69228e-05	2.98904e-05	2.01677e-05	1.76628	1.19175
FRMD7	2.13274e-05	2.52399e-08	5.77457e-08			PRR23D1	1.65137e-05	1.79329e-05	2.01533e-05	1.08594	1.2204
FRMD7	3.02183e-05	2.27159e-07	5.77457e-08			IFNE	2.47297e-05	1.71063e-05	2.01388e-05	0.691734	0.814359
FRMD7	2.43274e-05	1.0096e-07	5.77457e-08			NDUFC2	1.005e-05	3.16508e-05	2.01388e-05	3.14932	2.00385
SLAMF1	9.5455e-06	5.34581e-05	0.000345089			SLC18B1	1.08069e-05	1.04556e-05	2.01388e-05	0.967498	1.86352
SLAMF1	2.37547e-05	2.52399e-08	1.73237e-07			CSRP3	2.49547e-05	4.46178e-05	2.01244e-05	1.78796	0.806438
SLAMF1	1.7291e-05	7.82437e-07	5.77457e-08			TAS2R1	2.41433e-05	9.45865e-05	2.01244e-05	3.91771	0.833539
SLAMF1	3.13638e-06	2.52399e-08	5.77457e-08			UBE2B	1.78092e-05	2.62116e-05	2.011e-05	1.47181	1.12919
DCDC2C	2.19546e-05	0.000102348	0.0003448			CDRT1	1.77887e-05	2.30503e-05	2.00666e-05	1.29578	1.12805
DCDC2C	1.77001e-05	4.51794e-06	1.15491e-07			NFIC	7.20685e-06	1.433e-05	2.00666e-05	1.98838	2.78438
DCDC2C	8.07277e-06	5.95662e-06	5.77457e-08			SEC11A	2.09046e-05	4.45043e-05	2.00378e-05	2.12892	0.958532
DCDC2C	2.70547e-05	1.0096e-06	5.77457e-08			RPS6KA3	2.74229e-05	3.6112e-05	2.00233e-05	1.31686	0.73017
FXYD6-FXYD2	3.34911e-05	0.000180238	0.000344049			NAP1L1	2.00933e-05	3.64022e-05	2.00089e-05	1.81166	0.995801
FXYD6-FXYD2	1.90092e-05	1.26199e-07	5.77457e-08			LIN28B	1.84774e-05	3.87811e-05	1.99945e-05	2.09884	1.08211
FXYD6-FXYD2	1.36364e-05	2.52399e-08	5.77457e-08			HSPE1-MOB4	1.00432e-05	9.71736e-06	1.998e-05	0.967553	1.9894
FXYD6-FXYD2	1.20273e-05	3.50835e-06	5.77457e-08			MCFD2	2.1866e-05	1.11687e-05	1.998e-05	0.510777	0.913748
OR5P2	9.5455e-06	0.000200228	0.000274985			SMAD9	1.46864e-05	2.99345e-05	1.99512e-05	2.03824	1.35848
OR5P2	1.71819e-05	7.94552e-05	6.27696e-05			SYDE2	1.91592e-05	1.89615e-05	1.99512e-05	0.989681	1.04134
OR5P2	2.3891e-05	7.29433e-06	5.31261e-06			TMEM38A	1.29955e-05	2.58204e-05	1.99367e-05	1.98687	1.53412
OR5P2	1.78092e-05	2.52399e-08	5.77457e-08			CD5L	1.89137e-05	9.98238e-06	1.99223e-05	0.527785	1.05332
PNMA1	3.39547e-05	0.000109289	0.000341393			PRRX1	1.71001e-05	1.8015e-05	1.99223e-05	1.0535	1.16504
PNMA1	2.36456e-05	1.38567e-05	1.55913e-06			RASSF4	1.6766e-05	3.37962e-05	1.99223e-05	2.01576	1.18826
PNMA1	2.18728e-05	1.0096e-07	5.77457e-08			HAS2	1.2116e-05	2.18704e-05	1.98934e-05	1.80509	1.64192
PNMA1	1.90637e-05	2.52399e-07	5.77457e-08			HIP1R	1.78024e-05	3.0332e-05	1.98645e-05	1.70382	1.11584
ZNF169	1.78092e-05	0.000135488	0.000319392			RAB38	2.12319e-05	3.92859e-05	1.98645e-05	1.85032	0.935598
ZNF169	6.16367e-06	3.5664e-05	2.21166e-05			DMTN	1.88796e-05	2.05011e-05	1.98501e-05	1.08588	1.0514
ZNF169	5.45457e-06	2.77639e-07	1.15491e-07			GPRC5B	1.98274e-05	1.80844e-05	1.98068e-05	0.912092	0.998962
ZNF169	2.26365e-05	3.28119e-07	5.77457e-08			HLA-DRB1	9.03413e-06	1.79519e-05	1.97924e-05	1.98712	2.19084
ARX	1.62001e-05	0.000261359	0.000340931			PRY2	2.75047e-05	2.44575e-05	1.97779e-05	0.889211	0.719075
ARX	9.57277e-06	8.83396e-07	4.0422e-07			GPR82	1.91319e-05	8.87182e-06	1.97635e-05	0.463719	1.03301
ARX	3.07092e-05	3.07927e-06	1.73237e-07			GPX6	2.34887e-05	3.17455e-05	1.97635e-05	1.35152	0.841402
ARX	8.2364e-06	2.52399e-08	5.77457e-08			IL25	1.77614e-05	2.00468e-05	1.97635e-05	1.12867	1.11272
TAL1	2.7491e-05	0.000221833	0.000255929			KRBA1	2.14024e-05	2.50822e-05	1.97635e-05	1.17193	0.923425
TAL1	2.46819e-05	4.39931e-05	5.91894e-05			TMEM8B	4.66366e-06	3.70017e-05	1.97346e-05	7.93405	4.23157
TAL1	1.61728e-05	9.67445e-05	2.55236e-05			ACKR4	3.71524e-05	1.26263e-05	1.97202e-05	0.33985	0.530791
TAL1	1.09364e-05	3.02879e-07	5.77457e-08			SLC22A10	1.93433e-05	2.65713e-05	1.96913e-05	1.37367	1.01799
STX17	1.10728e-05	0.000146492	0.000246574			OR2T12	2.64615e-05	3.58911e-05	1.96769e-05	1.35635	0.743604
STX17	8.10004e-06	3.5563e-05	9.31439e-05			SMEK2	7.47958e-06	3.9715e-05	1.96769e-05	5.30979	2.63074
STX17	4.55457e-06	2.52399e-08	5.77457e-08			ZBTB16	1.92546e-05	1.73587e-05	1.96769e-05	0.901536	1.02193
STX17	1.28455e-05	2.52399e-08	5.77457e-08			DCAF8L1	5.89094e-06	1.99269e-05	1.96624e-05	3.38264	3.33774
ATP6V0A1	1.23546e-05	0.000159163	0.00019391			CKAP4	2.11774e-05	2.77828e-05	1.96336e-05	1.31191	0.9271
ATP6V0A1	1.34728e-05	0.000149269	0.00013501			CACNA1F	1.96024e-05	2.96001e-05	1.96191e-05	1.51003	1.00085
ATP6V0A1	1.1591e-05	5.72946e-06	8.71961e-06			COX14	9.51141e-06	5.23476e-05	1.96047e-05	5.50366	2.06118
ATP6V0A1	2.26365e-06	2.52399e-08	5.77457e-08			EFCAB12	9.02732e-06	1.83746e-05	1.95614e-05	2.03545	2.16691
C1orf194	1.73455e-05	0.000158204	0.000336946			ZNF3	1.01796e-05	1.85198e-05	1.95614e-05	1.8193	1.92163
C1orf194	1.78364e-05	2.52399e-08	5.77457e-08			EFCAB14	2.12933e-05	2.14981e-05	1.95469e-05	1.00962	0.917986
C1orf194	1.19728e-05	5.04798e-08	5.77457e-08			RUNDC1	1.24296e-05	3.0515e-05	1.95469e-05	2.45503	1.57261
C1orf194	1.59546e-05	1.91823e-06	5.77457e-08			SNX31	9.35459e-06	8.70146e-06	1.95325e-05	0.93018	2.08801
KIF3A	7.66367e-06	0.000192151	0.000330017			OR5D18	3.43774e-05	4.63089e-05	1.94748e-05	1.34707	0.566498
KIF3A	7.06367e-06	2.30188e-05	5.31261e-06			ADAD1	2.2166e-05	3.2143e-05	1.94603e-05	1.4501	0.877935
KIF3A	1.0391e-05	5.04798e-08	5.77457e-08			BAX	1.37046e-05	3.01364e-05	1.94603e-05	2.199	1.41998
KIF3A	1.88183e-06	1.66583e-06	5.77457e-08			GSG1L	1.35137e-05	3.64906e-05	1.94459e-05	2.70027	1.43898
COCH	2.18456e-05	0.000144726	0.000332962			LARP1	3.45683e-06	1.7914e-05	1.93737e-05	5.1822	5.60446
COCH	3.33002e-05	5.80518e-06	1.09717e-06			OR4P4	1.74274e-05	2.06967e-05	1.93737e-05	1.1876	1.11168
COCH	7.17276e-06	2.52399e-07	5.77457e-08			GABRR1	2.8357e-05	1.8463e-05	1.93593e-05	0.651092	0.682699
COCH	2.72729e-06	4.41698e-06	5.77457e-08			KMO	2.24456e-05	2.4142e-05	1.93304e-05	1.07558	0.861212
CCDC177	9.70914e-06	0.000138517	0.000328285			NFIA	1.61864e-05	1.53459e-05	1.93304e-05	0.948069	1.19423
CCDC177	1.59273e-05	1.81475e-05	2.6563e-06			TCEAL7	3.66479e-05	6.69488e-05	1.93304e-05	1.82681	0.527462
CCDC177	2.83638e-06	6.56237e-07	1.73237e-07			ASZ1	2.52956e-05	5.18806e-05	1.93015e-05	2.05098	0.763039
CCDC177	1.57637e-05	1.26199e-07	5.77457e-08			AKAP6	3.1582e-05	3.41496e-05	1.92871e-05	1.0813	0.610699
STXBP4	4.30911e-05	0.000169562	0.0002956			CPPED1	1.92274e-05	1.72956e-05	1.92582e-05	0.899533	1.0016
STXBP4	2.04546e-05	6.48161e-05	1.94603e-05			FAM193A	1.95274e-05	1.87406e-05	1.92438e-05	0.959711	0.985477
STXBP4	1.58728e-05	5.68655e-05	1.57068e-05			IMPA2	1.13591e-05	1.57686e-05	1.92438e-05	1.38819	1.69412
STXBP4	2.44638e-05	3.78598e-07	5.77457e-08			PSMA8	2.14092e-05	2.75998e-05	1.92438e-05	1.28916	0.898855
POR	1.05e-05	9.82084e-05	0.000325339			CTIF	1.76183e-05	9.65426e-06	1.92293e-05	0.547969	1.09144
POR	1.32001e-05	2.80163e-06	5.25486e-06			CHMP3	1.1516e-05	1.57939e-05	1.92149e-05	1.37148	1.66854
POR	1.61728e-05	2.52399e-08	5.77457e-08			DBNL	9.35459e-06	1.8829e-05	1.92149e-05	2.01281	2.05406
POR	1.48092e-05	1.76679e-07	5.77457e-08			PARD3	3.38593e-05	2.24193e-05	1.92149e-05	0.662133	0.567493
BNIPL	3.62729e-06	0.000194423	0.000329324			SLC25A40	1.42773e-05	2.24446e-05	1.92005e-05	1.57204	1.34482
BNIPL	7.50004e-06	1.51439e-07	5.77457e-08			C8orf37	1.22251e-05	1.48915e-05	1.9186e-05	1.21812	1.5694
BNIPL	1.38546e-05	1.0096e-07	5.77457e-08			ZNF653	1.34592e-05	2.48361e-05	1.91716e-05	1.84529	1.42443
BNIPL	8.70004e-06	2.52399e-07	5.77457e-08			GALNT1	1.48296e-05	1.10488e-05	1.91427e-05	0.745047	1.29084
SLC5A10	1.30637e-05	0.00010631	0.0003284			KIF5C	3.77525e-05	1.30175e-05	1.91138e-05	0.344811	0.506294
SLC5A10	2.26365e-06	5.04798e-08	5.77457e-08			LINGO1	1.62001e-05	2.42619e-05	1.91138e-05	1.49764	1.17986
SLC5A10	7.3364e-06	2.52399e-08	5.77457e-08			PI4KB	1.59205e-05	3.1979e-05	1.91138e-05	2.00866	1.20058
SLC5A10	1.24637e-05	6.15854e-06	5.77457e-08			PIP	2.58683e-05	2.46909e-05	1.91138e-05	0.954486	0.73889
LZTFL1	2.9891e-05	0.000222591	0.000315638			CDKN1A	1.57023e-05	1.3863e-05	1.90994e-05	0.882863	1.21634
LZTFL1	1.31182e-05	2.3145e-05	1.0221e-05			EGLN1	8.17504e-06	3.83205e-05	1.90994e-05	4.6875	2.33631
LZTFL1	3.37092e-05	8.93492e-06	1.90561e-06			DEFA1B	2.75592e-05	3.50204e-05	1.9085e-05	1.27073	0.692507
LZTFL1	7.39094e-06	1.43867e-06	5.77457e-08			MRPL1	7.69095e-06	6.45574e-05	1.9085e-05	8.39394	2.48149
C5orf64	2.55001e-05	0.000115801	0.000326668			SMPD4	2.09933e-05	2.99219e-05	1.90561e-05	1.42531	0.907723
C5orf64	4.80002e-06	1.76679e-07	5.77457e-08			GCHFR	7.09094e-06	1.42479e-05	1.90272e-05	2.00931	2.68331
C5orf64	1.1591e-05	5.04798e-08	5.77457e-08			VTI1A	1.87569e-05	3.83268e-05	1.90272e-05	2.04334	1.01441
C5orf64	1.20546e-05	3.28119e-07	5.77457e-08			ATOX1	7.38413e-06	3.93869e-05	1.90128e-05	5.33399	2.57482
SRPX	4.27911e-05	0.000105427	0.000202688			LAD1	1.87092e-05	9.14946e-06	1.90128e-05	0.489036	1.01623
SRPX	3.45274e-05	0.000112368	0.00012398			LAMTOR2	1.2641e-05	2.2962e-05	1.90128e-05	1.81647	1.50406
SRPX	2.06728e-05	2.74358e-05	1.15491e-07			EIF2B2	1.9091e-07	1.91445e-05	1.89406e-05	100.28	99.2122
SRPX	1.61728e-05	2.75115e-06	5.77457e-08			PLA2G4A	3.18411e-05	5.30101e-05	1.89262e-05	1.66483	0.594395
CCDC129	2.3591e-05	0.000217618	0.000258643			LMBRD2	2.74501e-05	4.00052e-05	1.88973e-05	1.45738	0.688423
CCDC129	1.53546e-05	7.81932e-05	6.63499e-05			HHIP	1.0466e-05	1.16293e-05	1.88829e-05	1.11115	1.80422
CCDC129	2.52547e-05	2.52399e-08	5.77457e-08			LUZP1	1.84637e-05	2.62306e-05	1.8854e-05	1.42065	1.02114
CCDC129	2.18456e-05	1.0096e-06	5.77457e-08			ZNF311	1.56955e-05	2.03812e-05	1.88395e-05	1.29854	1.20031
TAS2R13	8.6455e-06	7.89252e-05	0.00027308			LY6G5B	1.08205e-05	2.72717e-05	1.88107e-05	2.52037	1.73843
TAS2R13	2.82547e-05	7.83951e-05	4.3598e-05			RHOBTB3	2.9557e-05	1.32446e-05	1.88107e-05	0.448106	0.636421
TAS2R13	1.72364e-05	1.60526e-05	8.25764e-06			GLIPR1	1.68887e-05	2.11321e-05	1.87962e-05	1.25126	1.11295
TAS2R13	2.23637e-06	2.52399e-08	5.77457e-08			RANBP6	1.85251e-05	3.84782e-05	1.87962e-05	2.07709	1.01464
RHEBL1	3.91093e-05	1.67088e-05	0.000165268			FDX1	4.13184e-06	1.08468e-05	1.87674e-05	2.62519	4.54214
RHEBL1	4.06638e-05	5.16661e-05	0.000157992			KLF10	2.17092e-05	1.16167e-05	1.87674e-05	0.535103	0.864489
RHEBL1	2.37274e-05	2.22111e-06	8.0844e-07			PDC	1.08205e-05	6.64503e-05	1.87529e-05	6.14115	1.73309
RHEBL1	1.01182e-05	4.79558e-07	8.0844e-07			SFRP5	6.07503e-06	3.72478e-05	1.87385e-05	6.13129	3.08451
ADAMTS16	2.29637e-05	0.000119713	0.000315754			CD46	9.96141e-06	1.48032e-05	1.87096e-05	1.48605	1.87821
ADAMTS16	2.21183e-05	5.42658e-06	7.85342e-06			OR51F1	8.98641e-06	3.39603e-05	1.86663e-05	3.77907	2.07717
ADAMTS16	6.76367e-06	4.18982e-06	5.77457e-07			BCL11A	2.11092e-05	3.49446e-05	1.86519e-05	1.65542	0.88359
ADAMTS16	9.02732e-06	2.52399e-08	5.77457e-08			ELOVL4	1.63637e-05	2.63505e-05	1.86374e-05	1.6103	1.13895
VCPIP1	9.08186e-06	8.43013e-05	0.000323896			RWDD2A	1.41342e-05	1.73524e-05	1.86374e-05	1.22769	1.31861
VCPIP1	8.07277e-06	6.30997e-07	5.77457e-08			CENPT	5.99321e-06	2.45016e-05	1.8623e-05	4.08823	3.10735
VCPIP1	9.70914e-06	2.01919e-07	5.77457e-08			DNASE2B	3.30411e-05	1.64122e-05	1.8623e-05	0.496723	0.563632
VCPIP1	8.2364e-06	2.52399e-08	5.77457e-08			ZNF700	2.37478e-05	2.55933e-05	1.8623e-05	1.07771	0.784198
PPFIA4	1.27092e-05	9.34381e-05	0.00019085			GAS2L3	1.10864e-05	2.27411e-05	1.86086e-05	2.05126	1.6785
PPFIA4	3.79365e-05	0.000185236	0.000100709			HNRNPH2	1.27023e-05	7.7802e-06	1.85941e-05	0.612502	1.46384
PPFIA4	3.21547e-05	3.14237e-05	2.88151e-05			YY1AP1	8.65913e-06	1.67277e-05	1.85941e-05	1.9318	2.14734
PPFIA4	1.08819e-05	3.02879e-07	5.77457e-08			RLN2	1.25796e-05	1.70685e-05	1.85797e-05	1.35684	1.47697
TEFM	1.39092e-06	0.00039556	0.000183631			PRKACG	1.78296e-05	3.31715e-05	1.85653e-05	1.86047	1.04126
TEFM	4.96366e-06	0.00019889	0.000136338			SUGCT	2.26637e-05	1.71316e-05	1.85508e-05	0.755903	0.818524
TEFM	1.40455e-05	5.09846e-06	5.77457e-08			NIPSNAP3A	1.88933e-05	2.21228e-05	1.85219e-05	1.17093	0.980346
TEFM	1.09637e-05	7.31957e-07	5.77457e-08			SBF1	9.22504e-06	2.27033e-05	1.85219e-05	2.46105	2.00779
OSBPL11	1.22182e-05	4.13177e-05	0.000318872			SPACA4	1.58933e-05	3.91723e-05	1.85219e-05	2.46471	1.1654
OSBPL11	1.9091e-05	1.26199e-06	1.15491e-07			NPRL3	1.50683e-05	3.56324e-05	1.85075e-05	2.36474	1.22825
OSBPL11	2.93183e-05	4.77034e-06	5.77457e-08			UPK2	1.25728e-05	1.04178e-05	1.85075e-05	0.828597	1.47203
OSBPL11	1.24364e-05	2.09491e-06	5.77457e-08			GRM5	1.24364e-05	8.16952e-05	1.84931e-05	6.56903	1.48701
DCUN1D3	3.96002e-05	0.00048761	0.000317948			GNA13	3.24274e-05	2.20786e-05	1.84642e-05	0.680862	0.569401
DCUN1D3	2.9291e-05	5.70422e-06	5.77457e-08			MEP1A	2.65092e-05	8.1588e-06	1.84642e-05	0.307772	0.69652
DCUN1D3	5.59094e-06	2.52399e-08	5.77457e-08			STAC3	5.52957e-06	7.21167e-05	1.84642e-05	13.042	3.33917
DCUN1D3	1.20001e-05	1.0096e-07	5.77457e-08			ZFP64	2.12251e-05	3.50077e-05	1.84642e-05	1.64936	0.869923
IGBP1	6.84549e-06	0.000123221	0.000317486			SYT17	1.99842e-05	3.40171e-05	1.84353e-05	1.7022	0.922496
IGBP1	8.72731e-07	2.52399e-08	5.77457e-08			RTCA	2.12251e-05	2.36435e-05	1.84209e-05	1.11394	0.867882
IGBP1	1.55455e-06	4.03838e-07	5.77457e-08			TRIM51	1.13387e-05	2.59214e-05	1.83631e-05	2.2861	1.61951
IGBP1	3.65456e-06	2.52399e-08	5.77457e-08			AUH	2.15592e-05	3.0086e-05	1.83343e-05	1.3955	0.850416
SEC22A	7.09094e-06	5.70927e-05	0.000317255			SMPDL3A	2.08501e-05	1.02916e-05	1.83054e-05	0.493598	0.877953
SEC22A	9.81823e-06	2.52399e-08	5.77457e-08			ZFP14	2.84592e-05	2.57826e-05	1.83054e-05	0.905947	0.643215
SEC22A	8.75459e-06	5.04798e-08	5.77457e-08			SIX4	1.30364e-05	3.15436e-05	1.8291e-05	2.41965	1.40307
SEC22A	1.88455e-05	2.77639e-07	5.77457e-08			EMC1	6.04094e-06	5.04167e-06	1.82621e-05	0.834584	3.02306
UGP2	9.51823e-06	0.000100606	0.000316158			MEGF6	1.12296e-05	1.9908e-05	1.82621e-05	1.77281	1.62625
UGP2	9.49095e-06	1.13832e-05	1.09717e-06			ZNF136	2.11024e-05	1.13075e-05	1.82621e-05	0.535839	0.865405
UGP2	7.96367e-06	2.52399e-07	5.77457e-08			CTRB2	1.35001e-05	2.99724e-05	1.81899e-05	2.22017	1.34739
UGP2	8.83641e-06	2.27159e-07	5.77457e-08			DECR1	1.9316e-05	2.06084e-05	1.81899e-05	1.06691	0.941702
CHIC2	6.76367e-06	0.000106866	0.000309286			RPUSD2	1.18978e-05	8.16511e-06	1.81899e-05	0.686271	1.52885
CHIC2	1.58728e-05	2.4937e-05	6.58301e-06			CTSL	1.03228e-05	2.07914e-05	1.81755e-05	2.01413	1.76072
CHIC2	6.08185e-06	2.52399e-08	5.77457e-08			GPR6	1.23341e-05	1.16482e-05	1.81755e-05	0.944387	1.47359
CHIC2	2.27728e-05	5.04798e-08	5.77457e-08			NKTR	5.97276e-06	1.79645e-05	1.81755e-05	3.00774	3.04306
FBXL2	2.07819e-05	0.000209062	0.000309171			TMEM176B	1.19046e-05	1.70622e-05	1.81755e-05	1.43324	1.52676
FBXL2	1.23001e-05	1.44372e-05	6.40978e-06			KIAA1456	8.07277e-06	2.77576e-05	1.81322e-05	3.43842	2.24609
FBXL2	1.58183e-05	2.52399e-08	1.15491e-07			GXYLT1	1.9616e-05	1.62797e-05	1.81177e-05	0.829921	0.92362
FBXL2	2.28274e-05	2.27159e-07	5.77457e-08			ALCAM	2.10069e-05	2.28484e-05	1.81033e-05	1.08766	0.861778
SCRG1	3.82093e-05	0.000148865	0.000169541			SDSL	2.13683e-05	1.41848e-05	1.80889e-05	0.663826	0.846528
SCRG1	3.94638e-05	0.000218401	0.000145231			OR5M11	1.80137e-05	5.31047e-05	1.80744e-05	2.94802	1.00337
SCRG1	7.36367e-06	7.57197e-08	5.77457e-08			KIF13A	2.17365e-05	2.98525e-05	1.80455e-05	1.37338	0.830197
SCRG1	1.61183e-05	3.44525e-05	5.77457e-08			NTRK3	1.55387e-05	2.73222e-05	1.79734e-05	1.75833	1.15668
ZNF273	1.21637e-05	0.000164892	0.000314079			SLC45A3	2.04887e-05	2.20849e-05	1.79734e-05	1.07791	0.877231
ZNF273	1.0991e-05	5.04798e-08	1.15491e-07			EDN3	2.14842e-05	6.93466e-05	1.79589e-05	3.2278	0.835913
ZNF273	6.21821e-06	5.04798e-08	5.77457e-08			SULT2B1	1.68819e-05	1.47717e-05	1.79589e-05	0.874999	1.0638
ZNF273	2.64547e-05	4.03838e-07	5.77457e-08			HLA-DMB	8.6455e-06	7.36374e-06	1.79445e-05	0.851743	2.07559
CALB2	8.40004e-06	0.000181096	0.000312635			PCDHGA1	2.21183e-05	3.01175e-05	1.79445e-05	1.36166	0.811297
CALB2	1.66092e-05	2.52399e-08	5.77457e-08			KEL	1.76183e-05	1.39198e-05	1.79301e-05	0.790078	1.0177
CALB2	1.1591e-05	3.53359e-07	5.77457e-08			UCN3	2.56297e-05	2.12141e-05	1.79301e-05	0.827718	0.699582
CALB2	1.78637e-05	2.01919e-07	5.77457e-08			KLHL18	1.23614e-05	2.12204e-05	1.79156e-05	1.71667	1.44932
ZNF530	2.06456e-05	0.00014677	0.000312			PIP4K2B	1.58046e-05	2.19335e-05	1.79156e-05	1.38779	1.13357
ZNF530	8.20913e-06	2.62495e-06	1.15491e-07			BCKDK	1.17478e-05	2.47477e-05	1.79012e-05	2.10659	1.52379
ZNF530	8.45459e-06	5.04798e-08	5.77457e-08			CALR	1.47955e-05	1.81917e-05	1.79012e-05	1.22954	1.20991
ZNF530	1.52455e-05	2.52399e-08	5.77457e-08			IL11RA	1.17137e-05	1.03231e-05	1.79012e-05	0.881287	1.52823
OR5B12	1.60637e-05	0.00031088	0.000293868			CEP72	1.21091e-05	1.1888e-05	1.78867e-05	0.981737	1.47713
OR5B12	2.3891e-05	1.47653e-05	1.65153e-05			MROH1	1.82524e-05	2.80541e-05	1.78723e-05	1.53701	0.979178
OR5B12	1.48637e-05	7.57197e-08	1.15491e-07			PTGES3L	4.67729e-06	2.0804e-05	1.78723e-05	4.44787	3.82108
OR5B12	2.59365e-05	2.52399e-07	5.77457e-08			BIRC3	1.89887e-05	1.06954e-05	1.78579e-05	0.56325	0.940446
KIAA1468	3.58365e-05	0.000107042	0.000238721			NRCAM	3.39956e-05	1.59642e-05	1.78579e-05	0.469597	0.525299
KIAA1468	1.60637e-05	3.75065e-05	6.77935e-05			ZNF552	8.77504e-06	7.81743e-05	1.78579e-05	8.90871	2.03508
KIAA1468	1.84637e-05	7.92533e-06	3.92671e-06			PRKG2	9.86596e-06	1.26199e-05	1.78434e-05	1.27914	1.80859
KIAA1468	2.43819e-05	6.30997e-07	5.77457e-08			LY75	1.05955e-05	7.72341e-06	1.7829e-05	0.728933	1.68269
SLC17A2	7.96367e-06	0.000109819	0.000175663			C19orf71	1.60433e-05	2.69625e-05	1.78001e-05	1.68061	1.10951
SLC17A2	1.87092e-05	0.000136346	0.000134086			CDKN2A	3.13297e-05	2.69688e-05	1.78001e-05	0.860807	0.568155
SLC17A2	3.61911e-05	9.54068e-06	5.19712e-07			PNRC1	1.14955e-05	3.1247e-05	1.78001e-05	2.71819	1.54844
SLC17A2	7.58185e-06	2.52399e-08	5.77457e-08			OR1D2	1.20751e-05	2.05831e-05	1.77424e-05	1.7046	1.46934
RAI2	4.50002e-06	0.000147351	0.000309864			TPPP	2.36251e-05	1.55919e-05	1.77424e-05	0.659974	0.750997
RAI2	2.5391e-05	6.05758e-07	1.15491e-07			SYNPR	1.56069e-05	1.71884e-05	1.77135e-05	1.10133	1.13498
RAI2	1.53001e-05	7.57197e-07	5.77457e-08			TRIM68	1.38614e-05	2.29809e-05	1.77135e-05	1.6579	1.2779
RAI2	2.30456e-05	2.52399e-08	5.77457e-08			TTYH1	9.68868e-06	2.01919e-05	1.77135e-05	2.08407	1.82827
ANKRD34B	9.73641e-06	0.000280794	0.000309344			PLGLB1	3.8182e-06	2.95622e-05	1.76991e-05	7.74245	4.63545
ANKRD34B	1.05273e-05	3.28119e-07	5.77457e-08			CLC	2.36592e-05	1.27903e-05	1.76702e-05	0.540607	0.746864
ANKRD34B	7.14549e-06	1.51439e-07	5.77457e-08			DTX1	1.10728e-05	2.86094e-05	1.76702e-05	2.58376	1.59582
ANKRD34B	1.38819e-05	1.03231e-05	5.77457e-08			GAS6	1.69569e-05	4.60502e-05	1.76702e-05	2.71572	1.04207
RBM14-RBM4	1.91183e-05	0.000224862	0.000309344			INHBA	2.42728e-05	2.55302e-05	1.76702e-05	1.0518	0.727982
RBM14-RBM4	5.29093e-06	5.04798e-08	5.77457e-08			SLC45A1	2.9632e-05	1.64249e-05	1.76558e-05	0.554296	0.595835
RBM14-RBM4	1.02e-05	1.76679e-07	5.77457e-08			SPRY1	1.43182e-05	1.57308e-05	1.76413e-05	1.09865	1.23209
RBM14-RBM4	7.17276e-06	2.52399e-08	5.77457e-08			DBX2	5.01139e-06	3.23386e-05	1.76269e-05	6.45303	3.51737
ORC6	1.12091e-05	0.00010573	0.000308882			DEFB110	2.95433e-05	1.94095e-05	1.76269e-05	0.656984	0.596645
ORC6	2.83638e-06	2.52399e-08	5.77457e-08			AP3M2	1.42773e-05	1.5207e-05	1.76125e-05	1.06512	1.23359
ORC6	2.72729e-08	2.52399e-08	5.77457e-08			SNX22	6.90685e-06	5.09215e-06	1.76125e-05	0.737261	2.55
ORC6	1.63637e-07	2.52399e-08	5.77457e-08			TFAP2A	1.95819e-05	4.10148e-05	1.76125e-05	2.09453	0.899425
FAM181A	4.57093e-05	8.48565e-05	0.000208289			MUS81	8.12049e-06	1.38567e-05	1.75836e-05	1.70639	2.16533
FAM181A	3.65184e-05	7.36753e-05	0.00010042			HECTD3	1.0575e-05	1.83494e-05	1.75691e-05	1.73516	1.66138
FAM181A	2.25274e-05	1.18628e-06	5.77457e-08			LMF2	1.93842e-05	3.08432e-05	1.75691e-05	1.59115	0.906365
FAM181A	1.95546e-05	2.06967e-06	5.77457e-08			MAP9	1.06705e-05	9.38924e-06	1.75547e-05	0.879925	1.64516
DACT2	3.36002e-05	0.000155806	0.000308247			KALRN	1.69296e-05	2.42114e-05	1.75403e-05	1.43012	1.03607
DACT2	1.08001e-05	2.52399e-08	5.77457e-08			DMP1	1.09023e-05	2.38769e-05	1.75114e-05	2.19008	1.60621
DACT2	7.39094e-06	2.52399e-08	5.77457e-08			FBXO44	1.04796e-05	9.07374e-06	1.75114e-05	0.865849	1.671
DACT2	1.0391e-05	6.41093e-06	5.77457e-08			FUZ	1.20819e-05	4.48639e-06	1.75114e-05	0.371332	1.44939
ZNF212	3.49093e-06	0.000169158	0.000307612			IRX3	1.28182e-05	4.50911e-05	1.74825e-05	3.51773	1.36388
ZNF212	2.34547e-06	5.04798e-08	5.77457e-08			NR1D2	1.53273e-05	3.19095e-05	1.74825e-05	2.08187	1.14061
ZNF212	8.18186e-06	6.56237e-07	5.77457e-08			PTMS	8.42049e-06	4.94765e-05	1.74681e-05	5.87573	2.07447
ZNF212	1.19455e-05	2.52399e-08	5.77457e-08			FBP1	1.31864e-05	2.79469e-05	1.74536e-05	2.11937	1.32361
FFAR2	5.23639e-06	9.6795e-05	0.000170292			RLN1	2.8316e-05	1.16293e-05	1.74536e-05	0.410696	0.616387
FFAR2	2.57728e-05	5.23476e-05	0.000137319			ZNF683	8.71368e-06	3.27361e-05	1.74392e-05	3.75687	2.00136
FFAR2	1.17546e-05	2.52399e-08	5.77457e-08			MAEA	2.52138e-05	5.61272e-05	1.74248e-05	2.22606	0.691082
FFAR2	1.30364e-05	6.10806e-06	5.77457e-08			MAP3K19	1.33842e-05	2.11321e-05	1.74248e-05	1.57889	1.3019
CC2D1B	1.78092e-05	0.000216154	0.000306226			CLVS1	1.1516e-05	9.31352e-06	1.74103e-05	0.808749	1.51184
CC2D1B	9.87277e-06	3.10451e-06	9.81678e-07			KRTAP9-6	1.94455e-05	3.53863e-05	1.74103e-05	1.81977	0.895338
CC2D1B	7.60913e-06	7.31957e-07	5.77457e-08			OR51L1	1.27296e-05	2.19966e-05	1.74103e-05	1.72799	1.3677
CC2D1B	4.39093e-06	1.85008e-05	5.77457e-08			ENY2	7.7114e-06	2.15233e-05	1.73815e-05	2.7911	2.254
DEDD	2.79274e-05	8.37712e-05	0.00028665			NEK4	1.40728e-05	9.19994e-06	1.73815e-05	0.65374	1.23511
DEDD	1.36092e-05	1.73651e-05	1.99223e-05			PEX16	5.34548e-06	9.07374e-06	1.73815e-05	1.69746	3.25162
DEDD	3.04365e-05	1.07774e-05	5.77457e-08			ZNF189	8.95231e-06	2.37634e-05	1.7367e-05	2.65444	1.93995
DEDD	2.15728e-05	7.57197e-08	5.77457e-08			DGKQ	9.55914e-06	2.00405e-05	1.73526e-05	2.09647	1.81529
UBE4B	9.16368e-06	0.000102348	0.000299065			FOXJ3	1.9016e-05	1.49357e-05	1.73382e-05	0.785429	0.911767
UBE4B	1.07455e-05	1.12065e-05	6.00556e-06			CKS1B	8.41368e-06	2.12709e-05	1.73093e-05	2.52814	2.05728
UBE4B	3.84547e-06	4.9975e-06	9.23932e-07			KCNA4	2.91206e-05	1.2153e-05	1.73093e-05	0.417334	0.5944
UBE4B	3.60002e-06	2.65019e-06	5.77457e-08			NFASC	2.18796e-05	2.05958e-05	1.73093e-05	0.94132	0.791114
ZNF860	5.10548e-05	0.00031247	0.000240569			SMOC1	2.50569e-05	2.92341e-05	1.73093e-05	1.16671	0.690798
ZNF860	1.22455e-05	3.54873e-05	5.82077e-05			ZNF138	7.68413e-06	2.42492e-05	1.73093e-05	3.15576	2.2526
ZNF860	1.7591e-05	1.03736e-05	5.54359e-06			AIF1	1.93024e-05	1.74345e-05	1.72948e-05	0.903229	0.895996
ZNF860	1.05546e-05	2.52399e-08	5.77457e-08			MAP7D1	2.83229e-05	2.55175e-05	1.72948e-05	0.900952	0.610632
AEN	1.77001e-05	0.000144827	0.000303974			TP53I13	2.40342e-05	2.3675e-05	1.72948e-05	0.985056	0.719593
AEN	7.25458e-06	2.52399e-08	5.77457e-08			UBB	1.13114e-05	1.2437e-05	1.72948e-05	1.09951	1.52897
AEN	1.10728e-05	2.52399e-08	5.77457e-08			PSMB9	1.23137e-05	3.14237e-05	1.72804e-05	2.55193	1.40335
AEN	8.29095e-06	5.04798e-08	5.77457e-08			HHLA2	9.53186e-06	1.91192e-05	1.7266e-05	2.00582	1.8114
CDC42EP2	1.78364e-05	0.000125518	0.000303627			SCUBE2	2.95433e-05	6.83496e-05	1.7266e-05	2.31354	0.584429
CDC42EP2	1.84092e-05	2.24635e-06	5.77457e-08			SNURF	2.55138e-05	1.91066e-05	1.7266e-05	0.748875	0.676732
CDC42EP2	1.30637e-05	5.04798e-08	5.77457e-08			AREL1	1.21228e-05	1.21656e-05	1.72515e-05	1.00353	1.42307
CDC42EP2	9.08186e-06	2.39779e-06	5.77457e-08			PLIN5	1.32478e-05	4.31161e-05	1.72515e-05	3.25459	1.30222
ZBED9	4.12638e-05	0.00021517	0.000300162			BNIP1	7.25458e-06	1.99143e-05	1.72371e-05	2.74506	2.37603
ZBED9	2.7191e-05	1.97124e-05	1.96336e-06			RBM23	5.9523e-06	9.02957e-06	1.72227e-05	1.51699	2.89345
ZBED9	2.05637e-05	1.48663e-05	6.35203e-07			COL23A1	1.36569e-05	2.50822e-05	1.72082e-05	1.83659	1.26004
ZBED9	1.21364e-05	2.54923e-06	1.15491e-07			PAN2	1.14137e-05	1.39261e-05	1.72082e-05	1.22012	1.50768
IGFBP1	4.0882e-05	5.74965e-05	0.000301606			BDH2	1.93024e-05	1.85766e-05	1.71938e-05	0.962399	0.890761
IGFBP1	1.60092e-05	3.76075e-06	1.15491e-07			SLC27A5	9.96141e-06	1.96808e-05	1.71938e-05	1.97571	1.72604
IGFBP1	1.55728e-05	2.95307e-06	5.77457e-08			TFAP4	2.50638e-05	1.32446e-05	1.71938e-05	0.528438	0.686002
IGFBP1	3.6982e-05	1.11056e-06	5.77457e-08			NUP188	1.18773e-05	1.82169e-05	1.71794e-05	1.53375	1.4464
PRPF4B	4.7373e-05	0.00023564	0.000265688			OR8H1	2.14978e-05	2.06967e-05	1.71794e-05	0.962735	0.799121
PRPF4B	3.49093e-06	3.55883e-05	3.59178e-05			GGT1	1.29546e-05	6.92204e-06	1.71649e-05	0.534331	1.32501
PRPF4B	4.85457e-06	2.52399e-08	5.77457e-08			SSR3	1.93842e-05	4.69967e-05	1.71649e-05	2.42449	0.885512
PRPF4B	4.1182e-06	1.66583e-06	5.77457e-08			TNFAIP8L2	5.87048e-06	1.20962e-05	1.71649e-05	2.06052	2.92394
DDHD1	4.00911e-05	0.000196543	0.000301144			ACAD11	1.37864e-05	2.14728e-05	1.71505e-05	1.55753	1.24401
DDHD1	4.30911e-06	2.52399e-08	5.77457e-08			KCTD20	2.0966e-05	3.66231e-05	1.7136e-05	1.74678	0.817325
DDHD1	1.36364e-06	2.52399e-08	5.77457e-08			IGFALS	1.57569e-05	1.29544e-05	1.71216e-05	0.82214	1.08661
DDHD1	3.95456e-06	2.52399e-08	5.77457e-08			ITPRIP	1.52046e-05	1.03736e-05	1.71072e-05	0.682266	1.12513
ATP1A2	2.5091e-05	9.67445e-05	0.000293637			MBNL1	1.00978e-05	1.67972e-05	1.71072e-05	1.66345	1.69415
ATP1A2	2.4491e-05	3.69765e-05	6.29429e-06			CHD9	3.38729e-05	1.6488e-05	1.70927e-05	0.48676	0.504614
ATP1A2	1.32273e-05	1.28723e-06	5.77457e-08			GPR182	1.00091e-05	1.93906e-05	1.70927e-05	1.93728	1.70771
ATP1A2	1.39637e-05	2.52399e-08	5.77457e-08			PLD5	1.29205e-05	2.21228e-05	1.70927e-05	1.71222	1.32291
DGKE	8.89095e-06	0.00023988	0.00029716			ELAVL3	2.4566e-05	2.61675e-05	1.70783e-05	1.06519	0.6952
DGKE	1.41001e-05	1.26199e-07	5.77457e-08			PRDM5	3.72411e-05	1.40839e-05	1.70639e-05	0.378181	0.4582
DGKE	1.56273e-05	2.52399e-08	5.77457e-08			SHROOM3	1.39501e-05	3.70143e-05	1.70494e-05	2.65334	1.22218
[truncated: 74,457 more rows]
